# Supplementary material for: Local genetic correlation analysis of Alzheimer’s disease and stroke implicates PHLPP1 as a shared locus in individuals of African ancestry
Source: medRxiv. 2025 Dec 4:2025.12.03.25341552. Preprint. [Version 1] doi: 10.64898/2025.12.03.25341552 (PMC12704622; doi:10.64898/2025.12.03.25341552)
Supplement: Supplement 1 [file media-1.xlsx]

## Sheet: Table of Contents
Supplementary Table 1	Comparison of statistics for chr18q21 region across datasets
Supplementary Table 2	Expression levels of PHLPP1 across 9 cell types in humans
Supplementary Table 3	Expression levels of phlpp1 across 13 cell types in zebrafish that have been enriched for gliovascular cells

## Sheet: Supplementary Table 1 
Supplementary Table 1. Comparison of statistics for chr18q21 region across datasets
SNP			LD with top hits from GWAS used in local genetic correlation analysis		AD GWAS in African ancestry (Ray et al., 2024)						Stroke GWAS in African ancestry (Mishra et al., 2022)					AD GWAS in European ancestry (Bellenguez et al., 2022)					Stroke GWAS in European ancestry (Mishra et al., 2022)						Nigerian dataset from AD GWAS in African ancestry (Ray et al., 2024)						AfDC independent meta-analysis
CHR	POS (GRCh37)	RSID	r2 with AFR AD top hit	r2 with AFR Stroke top hit	A1	A2	A1 Freq	Beta	SE	P	A1	A2	A1 Freq	Beta	P	A1	A2	A1 Freq	Beta	P	A1	A2	A1 Freq	Beta	SE	P	A1	A2	A1 Freq	Beta	SE	P	A1	A2	A1 Freq	Beta	SE	P
18	60297877	rs306218	0.0282	0.0089	T	C	0.2458	-0.0359	0.0425	0.3988	T	C	0.2504	-0.0143	0.6747	T	C	0.6232	0.005	0.5585	T	C	0.6234	-0.0036	0.0069	0.6006	T	C	0.16383	0.0955846	0.23872	0.688859	C	T	0.1781	0.74579	0.252012	4.46e-05
18	60519473	rs76310307	0.0028	0.0043	C	G	0.0599	0.0834	0.0777	0.2836	NA	NA	NA	NA	NA	C	G	0.0011	-0.0404	0.8172	NA	NA	NA	NA	NA	NA	C	G	0.0851064	0.0894693	0.306405	0.770289	G	C	0.057	1.03309	0.278884	0.000255
18	60542465	rs115063546	0.0028	0.0042	A	G	0.0602	0.0797	0.0775	0.3036	A	G	0.0703	-0.0406	0.4971	A	G	0.0011	-0.0396	0.8206	NA	NA	NA	NA	NA	NA	A	G	0.0851064	0.0894693	0.306405	0.770289	G	A	0.057	1.03309	0.278884	0.000255
18	60607628	rs141697119	NA	NA	NA	NA	NA	NA	NA	NA	NA	NA	NA	NA	NA	NA	NA	NA	NA	NA	NA	NA	NA	NA	NA	NA	NA	NA	NA	NA	NA	NA	C	T	0.0986	0.75123	0.219671	0.000621
18	60329748	rs894501485	NA	NA	NA	NA	NA	NA	NA	NA	NA	NA	NA	NA	NA	NA	NA	NA	NA	NA	NA	NA	NA	NA	NA	NA	T	C	0.00425532	1.6885	1.6774	0.314118	C	T	0.0072	-3.03796	0.887264	0.000739
18	60489098	rs75137839	0.0024	0.005	A	C	0.0535	0.1173	0.0823	0.1537	A	C	0.0669	-0.057	0.3607	A	C	0.001	-0.0178	0.9207	NA	NA	NA	NA	NA	NA	A	C	0.0787234	0.109456	0.317175	0.730021	C	A	0.047	1.02715	0.302758	0.000828
18	60489101	rs77851659	0.0023	0.0049	T	C	0.0535	0.1173	0.0823	0.1537	T	C	0.0642	-0.0504	0.4316	T	C	0.001	-0.0178	0.9207	NA	NA	NA	NA	NA	NA	T	C	0.0787234	0.109456	0.317175	0.730021	C	T	0.047	1.02715	0.302758	0.000828
18	60088506	rs114005091	NA	NA	T	C	0.0212	0.0759	0.1437	0.5973	NA	NA	NA	NA	NA	NA	NA	NA	NA	NA	NA	NA	NA	NA	NA	NA	T	C	0.0276596	-0.0867819	0.547826	0.874133	C	T	0.0289	-1.8574	1.26361	0.00105566
18	60298465	rs143980837	0.0002	0.0003	T	C	0.9944	-0.5505	0.3194	0.08477	NA	NA	NA	NA	NA	NA	NA	NA	NA	NA	NA	NA	NA	NA	NA	NA	C	T	0.00425532	1.6885	1.6774	0.314118	T	C	0.0063	-3.26723	0.985273	0.00109123
18	60329020	rs28535708	0.0008	0.0016	A	G	0.9721	0.0097	0.118	0.9342	G	A	0.0408	0.0198	0.8215	A	G	0.9623	-0.0156	0.4679	A	G	0.9602	0.0335	0.0173	0.05218	G	A	0.0397163	0.403218	0.440316	0.3598	A	G	0.0425	-1.0919	0.334732	0.00132069
18	60318588	rs150640724	0.0002	0.0004	A	G	0.0067	0.4468	0.2945	0.1292	NA	NA	NA	NA	NA	NA	NA	NA	NA	NA	NA	NA	NA	NA	NA	NA	A	G	0.00425532	1.6885	1.6774	0.314118	G	A	0.0099	-2.29773	0.715691	0.00158011
18	61130942	rs8099543	NA	NA	T	G	0.3043	-0.0248	0.0408	0.5432	T	G	0.3111	-0.0004	0.9887	T	G	0.1981	-0.0014	0.8906	T	G	0.1857	-0.0006	0.0086	0.9435	T	G	0.333333	-0.187815	0.185374	0.310979	G	T	0.3436	-0.424203	0.137807	0.00247698
18	60307494	rs115010614	0.0013	0.0029	A	G	0.0396	0.1015	0.098	0.3004	A	G	0.041	0.0312	0.7149	NA	NA	NA	NA	NA	NA	NA	NA	NA	NA	NA	A	G	0.0744681	0.388591	0.322541	0.228288	G	A	0.0407	1.00138	0.330248	0.00288517
18	60609629	rs60760848	0.0055	0.0099	T	C	0.1154	0.1089	0.0567	0.05495	T	C	0.122	-0.0472	0.2823	T	C	0.0021	-0.0029	0.9821	NA	NA	NA	NA	NA	NA	T	C	0.146809	0.336801	0.253039	0.183182	C	T	0.1085	0.62099	0.208507	0.00344091
18	60538812	rs112712313	0.0069	0.0127	T	C	0.1439	0.0721	0.0517	0.1635	T	C	0.1504	-0.0413	0.3087	T	C	0.0023	-0.071	0.5662	NA	NA	NA	NA	NA	NA	T	C	0.178723	0.420992	0.233034	0.0708292	C	T	0.142	0.551248	0.186659	0.00373051
18	60419089	rs17070326	0.0023	0.0049	C	G	0.9461	-0.1195	0.0821	0.1456	NA	NA	NA	NA	NA	C	G	0.9989	0.0148	0.9329	NA	NA	NA	NA	NA	NA	G	C	0.077305	0.0666227	0.333389	0.84161	C	G	0.0443	0.947847	0.325593	0.00426829
18	60598810	rs75612172	0.0056	0.01	A	G	0.1151	0.1103	0.0567	0.0517	A	G	0.1184	-0.0317	0.4763	A	G	0.0021	0.0024	0.9854	NA	NA	NA	NA	NA	NA	A	G	0.146809	0.336801	0.253039	0.183182	G	A	0.1103	0.598225	0.207546	0.00467518
18	60581197	rs55868084	0.0056	0.0101	T	C	0.8843	-0.109	0.0566	0.05402	C	T	0.12	-0.046	0.2974	T	C	0.998	0.015	0.9095	NA	NA	NA	NA	NA	NA	C	T	0.146809	0.336801	0.253039	0.183182	T	C	0.1103	0.598225	0.207546	0.00467518
18	60299066	rs306221	0.0084	0.0003	C	G	0.5897	0.0317	0.0367	0.388	NA	NA	NA	NA	NA	C	G	0.2247	-0.0161	0.1079	C	G	0.2131	0.0136	0.0082	0.09895	G	C	0.336879	0.134673	0.185957	0.468931	C	G	0.3418	0.382613	0.13293	0.0047356
18	60475830	rs187083459	0.0002	0.0004	NA	NA	NA	NA	NA	NA	NA	NA	NA	NA	NA	NA	NA	NA	NA	NA	NA	NA	NA	NA	NA	NA	A	G	0.00496454	1.41644	1.59248	0.373758	G	A	0.0063	-2.85603	0.995607	0.0048817
18	60276188	rs113583792	0.0033	0.0001	A	G	0.0815	0.0339	0.0686	0.6211	A	G	0.0915	-0.0775	0.1441	A	G	0.0018	-0.008	0.9566	NA	NA	NA	NA	NA	NA	A	G	0.109929	0.035886	0.274419	0.895957	G	A	0.1004	0.552356	0.382775	0.00498421
18	60303349	rs115183270	0.0008	0.0016	T	C	0.0159	0.0613	0.1568	0.6956	NA	NA	NA	NA	NA	NA	NA	NA	NA	NA	NA	NA	NA	NA	NA	NA	T	C	0.0148936	-0.461991	0.66992	0.490433	C	T	0.0226	1.32941	0.464702	0.00500339
18	60355184	rs111562450	0.0085	0.018	T	C	0.8371	-0.0626	0.0496	0.2073	C	T	0.189	0.0086	0.8182	T	C	0.9612	0.0006	0.9768	T	C	0.9593	0.0294	0.0169	0.08131	C	T	0.202837	0.0166385	0.222922	0.940503	T	C	0.2052	-0.45253	0.158892	0.00520654
18	60603655	rs34948147	0.0028	0.0106	T	G	0.8633	-0.106	0.0525	0.04352	G	T	0.1378	-0.0462	0.2703	T	G	0.9044	0.049	0.000422	T	G	0.8993	-0.014	0.0107	0.189	G	T	0.150355	0.306393	0.250777	0.221792	T	G	0.1175	0.566056	0.198859	0.00523115
18	60602766	rs73963629	0.0057	0.0103	A	G	0.8815	-0.1073	0.0561	0.05573	G	A	0.123	-0.0417	0.3436	A	G	0.9979	0.0355	0.7852	NA	NA	NA	NA	NA	NA	G	A	0.150355	0.306393	0.250777	0.221792	A	G	0.1148	0.57645	0.203035	0.00535243
18	60535130	rs185399756	0.001	0.0021	T	C	0.0226	-0.0186	0.1295	0.886	NA	NA	NA	NA	NA	NA	NA	NA	NA	NA	NA	NA	NA	NA	NA	NA	T	C	0.0397163	0.212306	0.418332	0.6118	C	T	0.0271	1.10525	0.389685	0.00540105
18	60915473	rs146989954	NA	NA	A	G	0.006	0.104	0.3494	0.7659	NA	NA	NA	NA	NA	NA	NA	NA	NA	NA	NA	NA	NA	NA	NA	NA	A	G	0.00567376	-0.964392	1.36504	0.479882	G	A	0.0118	-1.82369	0.645777	0.00560993
18	60282910	rs637216	0.0714	0.0072	A	G	0.1562	-0.0439	0.0516	0.3949	A	G	0.1827	-0.0662	0.09572	A	G	0.5456	-0.0005	0.9562	A	G	0.542	0.0043	0.0066	0.5184	A	G	0.0822695	0.362079	0.3235	0.263031	G	A	0.0678	0.723983	0.257793	0.00588777
18	60626119	rs114946587	0.003	0.0047	A	G	0.0638	0.0436	0.0751	0.5612	A	G	0.0723	-0.0342	0.5419	A	G	0.0011	0.1447	0.415	NA	NA	NA	NA	NA	NA	A	G	0.0617021	-0.0936173	0.363855	0.796953	G	A	0.0552	0.806075	0.28794	0.00605193
18	60628477	rs78127794	0.003	0.0047	A	G	0.0638	0.0436	0.0751	0.5612	A	G	0.0724	-0.0346	0.5379	A	G	0.0011	0.1468	0.4084	NA	NA	NA	NA	NA	NA	A	G	0.0617021	-0.0936173	0.363855	0.796953	G	A	0.0552	0.806075	0.28794	0.00605193
18	60624582	rs76811399	0.003	0.0048	A	G	0.9355	-0.0306	0.0748	0.6822	G	A	0.0728	-0.028	0.6156	A	G	0.9989	-0.1616	0.3645	NA	NA	NA	NA	NA	NA	G	A	0.0617021	-0.0936173	0.363855	0.796953	A	G	0.0552	0.806075	0.28794	0.00605193
18	60638728	rs114777908	0.003	0.0048	T	C	0.0635	0.0482	0.0753	0.5222	T	C	0.0727	-0.0345	0.5375	T	C	0.0011	0.1956	0.2668	NA	NA	NA	NA	NA	NA	T	C	0.0609929	-0.0872432	0.364701	0.810936	C	T	0.0552	0.806075	0.28794	0.00605193
18	60638919	rs116453538	0.003	0.0048	C	G	0.9365	-0.0482	0.0753	0.5222	NA	NA	NA	NA	NA	C	G	0.9989	-0.1382	0.4357	NA	NA	NA	NA	NA	NA	G	C	0.0609929	-0.0872432	0.364701	0.810936	C	G	0.0552	0.806075	0.28794	0.00605193
18	60617092	rs8096249	0.003	0.0046	T	C	0.9363	-0.0422	0.0753	0.5747	C	T	0.0726	-0.0265	0.6345	T	C	0.9989	-0.1594	0.3723	NA	NA	NA	NA	NA	NA	C	T	0.0609929	-0.0872432	0.364701	0.810936	T	C	0.0552	0.806075	0.28794	0.00605193
18	60619858	rs114457288	0.003	0.0046	T	C	0.9363	-0.0405	0.0751	0.59	C	T	0.0726	-0.027	0.6278	T	C	0.9989	-0.1511	0.3957	NA	NA	NA	NA	NA	NA	C	T	0.0609929	-0.0872432	0.364701	0.810936	T	C	0.0552	0.806075	0.28794	0.00605193
18	60640157	rs114343074	0.0031	0.0048	A	G	0.9359	-0.0354	0.0751	0.6374	G	A	0.0727	-0.0331	0.5535	A	G	0.9989	-0.1381	0.4359	NA	NA	NA	NA	NA	NA	G	A	0.0609929	-0.0872432	0.364701	0.810936	A	G	0.0552	0.806075	0.28794	0.00605193
18	60623044	rs114089694	0.003	0.0048	T	C	0.9356	-0.0309	0.0748	0.6793	C	T	0.0728	-0.0259	0.6418	T	C	0.9989	-0.1472	0.4072	NA	NA	NA	NA	NA	NA	C	T	0.0609929	-0.0872432	0.364701	0.810936	T	C	0.0552	0.806075	0.28794	0.00605193
18	60623899	rs17070479	0.003	0.0048	A	G	0.0644	0.0309	0.0748	0.6793	A	G	0.0728	-0.0281	0.6138	A	G	0.0011	0.1616	0.3648	NA	NA	NA	NA	NA	NA	A	G	0.0609929	-0.0872432	0.364701	0.810936	G	A	0.0552	0.806075	0.28794	0.00605193
18	60624688	rs190937950	0.0031	0.0048	T	C	0.935	-0.0287	0.0747	0.7012	C	T	0.0741	-0.0382	0.4918	T	C	0.9985	-0.0984	0.5346	NA	NA	NA	NA	NA	NA	C	T	0.0609929	-0.0872432	0.364701	0.810936	T	C	0.0552	0.806075	0.28794	0.00605193
18	60612756	rs17070459	0.003	0.0046	T	C	0.0652	0.0387	0.0745	0.6031	T	C	0.0732	-0.0212	0.7031	T	C	0.0011	0.1927	0.2913	NA	NA	NA	NA	NA	NA	T	C	0.0638298	-0.00869774	0.357843	0.980609	C	T	0.0552	0.806075	0.28794	0.00605193
18	60061472	rs17069909	NA	NA	T	C	0.0264	-0.1076	0.1217	0.3762	T	C	0.0251	0.0311	0.7793	NA	NA	NA	NA	NA	NA	NA	NA	NA	NA	NA	T	C	0.0297872	0.0568093	0.521434	0.913244	C	T	0.0325	-1.06928	0.416599	0.00619344
18	60291954	rs306213	0.0231	0.0161	A	G	0.714	0.0081	0.0408	0.8428	G	A	0.2855	-0.0537	0.09439	A	G	0.3396	-0.0069	0.4289	A	G	0.3262	-0.0063	0.0072	0.3792	G	A	0.215603	0.371333	0.21259	0.080687	A	G	0.1646	0.472089	0.170497	0.00664516
18	60882269	rs147993432	0.0001	0.0003	T	C	0.006	0.0438	0.3723	0.9063	NA	NA	NA	NA	NA	NA	NA	NA	NA	NA	NA	NA	NA	NA	NA	NA	T	C	0.00567376	-0.964392	1.36504	0.479882	C	T	0.0108	-1.8496	0.668305	0.00667156
18	60504847	rs80294407	0.0036	0.0076	T	C	0.9134	-0.0908	0.0655	0.1658	C	T	0.0911	-0.0597	0.2468	T	C	0.9984	0.0832	0.5633	NA	NA	NA	NA	NA	NA	C	T	0.116312	0.201842	0.273137	0.459921	T	C	0.0805	0.651882	0.23638	0.0068741
18	60940865	rs539438534	NA	NA	T	C	0.0053	1.0781	0.5334	0.04327	NA	NA	NA	NA	NA	NA	NA	NA	NA	NA	NA	NA	NA	NA	NA	NA	T	C	0.00496454	-0.956525	1.41331	0.498533	C	T	0.0099	-1.8773	0.681672	0.0069539
18	60937824	rs78687965	NA	NA	A	C	0.0052	1.058	0.5354	0.04816	NA	NA	NA	NA	NA	NA	NA	NA	NA	NA	NA	NA	NA	NA	NA	NA	A	C	0.00496454	-0.956525	1.41331	0.498533	C	A	0.0099	-1.8773	0.681672	0.0069539
18	60938775	rs75404714	NA	NA	A	G	0.005	0.8543	0.571	0.1346	NA	NA	NA	NA	NA	NA	NA	NA	NA	NA	NA	NA	NA	NA	NA	NA	A	G	0.00496454	-0.956525	1.41331	0.498533	G	A	0.0099	-1.8773	0.681672	0.0069539
18	60934650	rs76771548	NA	NA	T	G	0.0047	0.4881	0.382	0.2013	NA	NA	NA	NA	NA	NA	NA	NA	NA	NA	NA	NA	NA	NA	NA	NA	T	G	0.00496454	-0.956525	1.41331	0.498533	G	T	0.0099	-1.8773	0.681672	0.0069539
18	60929537	rs114827244	NA	NA	T	C	0.0046	0.3546	0.3925	0.3663	NA	NA	NA	NA	NA	NA	NA	NA	NA	NA	NA	NA	NA	NA	NA	NA	T	C	0.00496454	-0.956525	1.41331	0.498533	C	T	0.0099	-1.8773	0.681672	0.0069539
18	60930293	rs78352105	NA	NA	T	C	0.0046	0.3274	0.3784	0.3869	NA	NA	NA	NA	NA	NA	NA	NA	NA	NA	NA	NA	NA	NA	NA	NA	T	C	0.00496454	-0.956525	1.41331	0.498533	C	T	0.0099	-1.8773	0.681672	0.0069539
18	60924623	rs77287044	NA	NA	A	C	0.9954	-0.3215	0.3896	0.4092	NA	NA	NA	NA	NA	NA	NA	NA	NA	NA	NA	NA	NA	NA	NA	NA	C	A	0.00496454	-0.956525	1.41331	0.498533	A	C	0.0099	-1.8773	0.681672	0.0069539
18	60924608	rs74929130	NA	NA	NA	NA	NA	NA	NA	NA	NA	NA	NA	NA	NA	NA	NA	NA	NA	NA	NA	NA	NA	NA	NA	NA	A	T	0.00496454	-0.956525	1.41331	0.498533	T	A	0.0099	-1.8773	0.681672	0.0069539
18	60932419	rs140131650	NA	NA	NA	NA	NA	NA	NA	NA	NA	NA	NA	NA	NA	NA	NA	NA	NA	NA	NA	NA	NA	NA	NA	NA	T	G	0.00496454	-0.956525	1.41331	0.498533	G	T	0.0099	-1.8773	0.681672	0.0069539
18	60298506	rs306219	0.0046	0.0002	T	C	0.4522	-0.0152	0.0361	0.6741	T	C	0.446	0.0009	0.9741	T	C	0.7755	0.0165	0.0995	T	C	0.7861	-0.015	0.0081	0.06536	T	C	0.393617	0.14462	0.180962	0.424188	C	T	0.3888	0.349346	0.126944	0.00699612
18	60584314	rs12959421	0.0018	0.0112	A	C	0.8562	-0.1099	0.0511	0.03136	C	A	0.1451	-0.0559	0.1726	A	C	0.9044	0.049	0.000426	A	C	0.9037	-0.024	0.012	0.04496	C	A	0.157447	0.212685	0.247553	0.390258	A	C	0.1275	0.533355	0.194052	0.00706979
18	60584477	rs12963637	0.0018	0.0112	T	G	0.8562	-0.1092	0.0511	0.03244	G	T	0.145	-0.054	0.187	T	G	0.9045	0.0488	0.000445	T	G	0.9036	-0.0233	0.0119	0.05101	G	T	0.157447	0.212685	0.247553	0.390258	T	G	0.1275	0.533355	0.194052	0.00706979
18	60168083	rs145754332	0.0002	0.0002	T	C	0.0072	0.0332	0.2786	0.905	NA	NA	NA	NA	NA	NA	NA	NA	NA	NA	NA	NA	NA	NA	NA	NA	T	C	0.00992908	-0.216915	0.924821	0.81456	C	T	0.0099	-1.86316	0.678031	0.00708297
18	60149369	rs563540991	0.0002	0.0003	A	G	0.0069	0.0034	0.2959	0.9907	NA	NA	NA	NA	NA	NA	NA	NA	NA	NA	NA	NA	NA	NA	NA	NA	A	G	0.00851064	-0.0397251	1.05206	0.96988	G	A	0.0099	-1.86316	0.678031	0.00708297
18	60976763	rs114666853	NA	NA	A	G	0.0973	0.0217	0.0637	0.7341	A	G	0.1133	-0.0025	0.9553	A	G	0.0016	-0.0822	0.704	NA	NA	NA	NA	NA	NA	A	G	0.109929	-0.0102235	0.270289	0.969828	G	A	0.0805	-0.651835	0.237309	0.00710694
18	60976771	rs116250566	NA	NA	A	G	0.9027	-0.0217	0.0637	0.7341	G	A	0.1133	-0.0025	0.9561	A	G	0.9984	0.0833	0.7003	NA	NA	NA	NA	NA	NA	G	A	0.109929	-0.0102235	0.270289	0.969828	A	G	0.0805	-0.651835	0.237309	0.00710694
18	60979626	rs78242667	NA	NA	T	G	0.0968	0.0075	0.0633	0.9057	T	G	0.1108	0.0063	0.8885	T	G	0.0016	-0.0862	0.6866	NA	NA	NA	NA	NA	NA	T	G	0.109929	-0.0102235	0.270289	0.969828	G	T	0.0805	-0.651835	0.237309	0.00710694
18	60985941	rs114373512	NA	NA	A	G	0.0969	0.0009	0.063	0.989	A	G	0.1099	0.0092	0.8383	A	G	0.0016	-0.1567	0.4687	NA	NA	NA	NA	NA	NA	A	G	0.109929	-0.0083285	0.270405	0.975429	G	A	0.0769	-0.662752	0.24213	0.00731609
18	60997944	rs561238634	NA	NA	A	G	0.0027	0.1675	1.4904	0.9105	NA	NA	NA	NA	NA	NA	NA	NA	NA	NA	NA	NA	NA	NA	NA	NA	NA	NA	NA	NA	NA	NA	G	A	0.0145	-1.40725	0.517189	0.00768152
18	60099150	rs150330237	NA	NA	A	G	0.0236	0.0236	0.137	0.8633	NA	NA	NA	NA	NA	NA	NA	NA	NA	NA	NA	NA	NA	NA	NA	NA	A	G	0.0283688	-0.119873	0.54163	0.824844	G	A	0.0325	-1.21738	0.848115	0.00807238
18	60432664	rs8090650	0.0135	0.0333	T	G	0.7301	-0.0432	0.0412	0.2947	G	T	0.2882	0.0275	0.3866	T	G	0.9543	-0.0074	0.709	T	G	0.9544	0.0425	0.0158	0.007225	G	T	0.333333	-0.081394	0.187571	0.664334	T	G	0.3409	-0.435057	0.308797	0.00824258
18	60213585	rs73963446	0.0009	0.0005	A	G	0.9771	-0.2876	0.1311	0.02826	NA	NA	NA	NA	NA	NA	NA	NA	NA	NA	NA	NA	NA	NA	NA	NA	G	A	0.0248227	0.55624	0.532712	0.296408	A	G	0.0127	-1.57417	0.584567	0.00835358
18	60949780	rs77461827	NA	NA	A	G	0.022	0.0867	0.1547	0.5752	NA	NA	NA	NA	NA	NA	NA	NA	NA	NA	NA	NA	NA	NA	NA	NA	A	G	0.0297872	-0.0629524	0.532338	0.905864	G	A	0.0226	-1.13429	0.707272	0.00857323
18	60336391	rs75509621	0.001	0.0022	A	G	0.9652	0.0198	0.1054	0.8507	NA	NA	NA	NA	NA	A	G	0.9582	-0.0038	0.851	A	G	0.9557	0.0313	0.0163	0.05519	G	A	0.048227	0.1323	0.401569	0.74181	A	G	0.0561	-0.770088	0.287415	0.00869579
18	60905993	rs114034328	NA	NA	A	G	0.0163	0.0251	0.166	0.88	NA	NA	NA	NA	NA	NA	NA	NA	NA	NA	NA	NA	NA	NA	NA	NA	A	G	0.0283688	0.286926	0.559985	0.608384	G	A	0.0099	1.72053	0.642633	0.00874876
18	60976401	rs114936463	NA	NA	A	G	0.0186	0.0401	0.1542	0.795	NA	NA	NA	NA	NA	NA	NA	NA	NA	NA	NA	NA	NA	NA	NA	NA	A	G	0.0248227	0.520247	0.518832	0.315993	G	A	0.0118	-1.59793	0.599055	0.00900817
18	60369090	rs191407807	0.0061	0.0169	A	T	0.1572	0.0466	0.0504	0.3551	NA	NA	NA	NA	NA	A	T	0.0386	0.0047	0.8282	NA	NA	NA	NA	NA	NA	A	T	0.202837	-0.0699477	0.22169	0.752366	T	A	0.2061	-0.423708	0.159079	0.00911286
18	60499304	rs9954860	0.0138	0.0209	T	C	0.7623	-0.0335	0.0425	0.4308	C	T	0.2532	0.0415	0.2024	T	C	0.9548	-0.005	0.8032	T	C	0.9548	0.0436	0.0159	0.006258	C	T	0.28227	-0.0417022	0.198147	0.833308	T	C	0.3092	-0.391517	0.184615	0.00918383
18	60101929	rs4271685	0.0001	0.0002	C	G	0.1072	0.0122	0.0681	0.8576	NA	NA	NA	NA	NA	C	G	0.0322	-0.0485	0.04382	C	G	0.0442	0.0088	0.0169	0.6035	C	G	0.11844	0.0929648	0.278688	0.738697	G	C	0.1148	-0.652923	0.655989	0.00930076
18	60246154	rs4941144	0.0001	0.0011	T	C	0.4467	0.0548	0.0363	0.1317	C	T	0.5516	-0.0473	0.09689	T	C	0.4522	0.0083	0.3136	T	C	0.4344	0.0098	0.0065	0.1317	C	T	0.571631	0.0740891	0.178971	0.678894	C	T	0.4222	-0.367501	0.138541	0.0094086
18	60246006	rs4941143	0.0001	0.0011	T	C	0.5533	-0.0543	0.0363	0.1347	T	C	0.551	-0.0444	0.1194	T	C	0.5481	-0.0085	0.3021	T	C	0.5656	-0.0086	0.0065	0.1863	T	C	0.571631	0.0740891	0.178971	0.678894	T	C	0.4222	-0.367501	0.138541	0.0094086
18	60280097	rs595286	0.0738	0.007	A	G	0.1552	-0.0402	0.0517	0.4375	A	G	0.1834	-0.0626	0.1156	A	G	0.5502	-0.0016	0.8417	A	G	0.5422	0.0052	0.0068	0.4449	A	G	0.0822695	0.362079	0.3235	0.263031	G	A	0.0687	0.677059	0.255291	0.00942342
18	59745586	rs142101383	NA	NA	T	C	0.9899	-2.3325	2.2237	0.2942	NA	NA	NA	NA	NA	NA	NA	NA	NA	NA	NA	NA	NA	NA	NA	NA	NA	NA	NA	NA	NA	NA	T	C	0.0063	2.61425	0.989199	0.00968409
18	59761160	rs188287820	NA	NA	T	G	0.9899	-2.3325	2.2237	0.2942	NA	NA	NA	NA	NA	NA	NA	NA	NA	NA	NA	NA	NA	NA	NA	NA	NA	NA	NA	NA	NA	NA	T	G	0.0063	2.61425	0.989199	0.00968409
18	60117737	rs111680097	0.0008	0	T	C	0.981	0.1032	0.1479	0.4854	NA	NA	NA	NA	NA	NA	NA	NA	NA	NA	NA	NA	NA	NA	NA	NA	C	T	0.0113475	1.10859	0.87193	0.203578	T	C	0.028	-1.06704	0.409444	0.0101519
18	60650910	rs186056108	0.0031	0.0049	A	T	0.9317	-0.0093	0.073	0.8984	NA	NA	NA	NA	NA	A	T	0.9875	-0.0006	0.9877	A	T	0.9859	-0.0597	0.045	0.185	T	A	0.0624113	-0.12759	0.360019	0.723041	A	T	0.0561	0.750361	0.287851	0.0107549
18	60643592	rs116635558	0.0031	0.0049	A	C	0.0656	0.0301	0.0742	0.6855	A	C	0.0753	-0.0306	0.5782	A	C	0.0011	0.1322	0.4504	NA	NA	NA	NA	NA	NA	A	C	0.0624113	-0.123413	0.360546	0.73213	C	A	0.0561	0.750361	0.287851	0.0107549
18	60650985	rs140205722	0.0031	0.0049	T	C	0.934	-0.0192	0.0741	0.7959	C	T	0.0741	-0.0452	0.4195	T	C	0.9989	-0.1293	0.4604	NA	NA	NA	NA	NA	NA	C	T	0.0624113	-0.123413	0.360546	0.73213	T	C	0.0561	0.750361	0.287851	0.0107549
18	60642185	rs77648130	0.0031	0.0049	T	G	0.0662	0.018	0.074	0.8073	T	G	0.0754	-0.029	0.5974	T	G	0.0011	0.1281	0.465	NA	NA	NA	NA	NA	NA	T	G	0.0624113	-0.123413	0.360546	0.73213	G	T	0.0561	0.750361	0.287851	0.0107549
18	60643760	rs75439525	0.0031	0.0049	T	C	0.0661	0.0178	0.074	0.8094	T	C	0.0751	-0.0263	0.6319	NA	NA	NA	NA	NA	NA	NA	NA	NA	NA	NA	T	C	0.0624113	-0.123413	0.360546	0.73213	C	T	0.0561	0.750361	0.287851	0.0107549
18	60644113	rs114160108	0.0031	0.0049	A	G	0.9339	-0.0178	0.074	0.8094	G	A	0.0752	-0.0274	0.6185	A	G	0.9989	-0.1344	0.4431	NA	NA	NA	NA	NA	NA	G	A	0.0624113	-0.123413	0.360546	0.73213	A	G	0.0561	0.750361	0.287851	0.0107549
18	60654105	rs114998352	0.0031	0.0048	T	G	0.065	0.0333	0.0745	0.655	T	G	0.0754	-0.0508	0.3619	T	G	0.0011	0.1416	0.4189	NA	NA	NA	NA	NA	NA	T	G	0.0617021	-0.117295	0.361376	0.745499	G	T	0.0561	0.750361	0.287851	0.0107549
18	60640917	rs116570477	0.0004	0.0009	C	G	0.0121	0.0305	0.1987	0.8781	NA	NA	NA	NA	NA	NA	NA	NA	NA	NA	NA	NA	NA	NA	NA	NA	C	G	0.029078	0.556157	0.504679	0.270461	G	C	0.009	1.88597	0.723604	0.0107676
18	60581255	rs115016417	0.0004	0.0009	A	G	0.9877	0.0005	0.1979	0.9981	NA	NA	NA	NA	NA	NA	NA	NA	NA	NA	NA	NA	NA	NA	NA	NA	G	A	0.029078	0.556157	0.504679	0.270461	A	G	0.009	1.88597	0.723604	0.0107676
18	60524312	rs115786659	0.0004	0.0009	T	C	0.9879	-0.059	0.1983	0.7661	NA	NA	NA	NA	NA	NA	NA	NA	NA	NA	NA	NA	NA	NA	NA	NA	C	T	0.0283688	0.40596	0.517345	0.432631	T	C	0.009	1.88597	0.723604	0.0107676
18	60562663	rs141678906	0.0004	0.0008	T	G	0.9881	0.0108	0.2	0.9568	NA	NA	NA	NA	NA	NA	NA	NA	NA	NA	NA	NA	NA	NA	NA	NA	G	T	0.0283688	0.40596	0.517345	0.432631	T	G	0.009	1.88597	0.723604	0.0107676
18	60239967	rs5009257	0.0019	0.0025	A	C	0.4373	0.073	0.0364	0.04482	A	C	0.4456	0.0372	0.1931	A	C	0.3348	0.0147	0.08906	A	C	0.3117	0.0058	0.007	0.4015	A	C	0.455319	-0.12547	0.182195	0.491037	C	A	0.4476	-0.352151	0.135597	0.0110619
18	60288446	rs2567555	0.0062	0.0034	A	C	0.4917	0.0207	0.036	0.5651	C	A	0.5173	-0.0244	0.4036	A	C	0.2001	0.0003	0.9742	A	C	0.1926	-0.0075	0.0086	0.3877	C	A	0.442553	0.0379403	0.18007	0.833123	A	C	0.4629	0.342153	0.132141	0.0113108
18	60288503	rs2616761	0.0062	0.0034	A	G	0.4932	0.018	0.036	0.6165	G	A	0.5211	-0.0195	0.5046	A	G	0.2086	0.003	0.7706	A	G	0.1972	-0.0051	0.0085	0.5463	G	A	0.442553	0.0379403	0.18007	0.833123	A	G	0.4629	0.342153	0.132141	0.0113108
18	59753109	rs4941108	NA	NA	T	C	0.9819	0.0179	0.1489	0.9041	NA	NA	NA	NA	NA	T	C	0.9263	0.0014	0.9276	T	C	0.9155	0.0011	0.0118	0.9279	C	T	0.00212766	1.48437	1.65184	0.368858	T	C	0.0054	-1.80533	0.698183	0.0114271
18	60959958	rs78852397	NA	NA	A	G	0.0932	0.0288	0.0655	0.6602	A	G	0.1372	-0.0053	0.9013	A	G	0.0015	-0.0587	0.7878	NA	NA	NA	NA	NA	NA	A	G	0.10922	-0.0749033	0.270859	0.782133	G	A	0.075	-0.628339	0.243231	0.011508
18	60637516	rs78794239	0.0039	0.0065	T	C	0.0791	0.0564	0.068	0.4066	T	C	0.0867	-0.0215	0.6763	T	C	0.0013	0.1127	0.4965	NA	NA	NA	NA	NA	NA	T	C	0.0801418	0.192372	0.330676	0.560732	C	T	0.0705	0.676429	0.262469	0.0117121
18	60625128	rs145705150	0.0039	0.0066	T	C	0.9203	-0.0409	0.0679	0.5465	C	T	0.0864	-0.0216	0.6753	T	C	0.9987	-0.1125	0.4982	NA	NA	NA	NA	NA	NA	C	T	0.0801418	0.192372	0.330676	0.560732	T	C	0.0705	0.676429	0.262469	0.0117121
18	60629654	rs141297372	0.0039	0.0065	T	C	0.9209	-0.0514	0.0681	0.45	C	T	0.0868	-0.022	0.6687	T	C	0.9987	-0.1111	0.5032	NA	NA	NA	NA	NA	NA	C	T	0.0808511	0.186135	0.33011	0.572851	T	C	0.0705	0.676429	0.262469	0.0117121
18	60640701	rs116043855	0.004	0.0067	NA	NA	NA	NA	NA	NA	G	A	0.0868	-0.0202	0.6934	A	G	0.9986	0.0118	0.9372	NA	NA	NA	NA	NA	NA	G	A	0.0808511	0.186135	0.33011	0.572851	A	G	0.0705	0.676429	0.262469	0.0117121
18	60948372	rs7239838	NA	NA	A	G	0.7193	-0.0921	0.0442	0.03732	A	G	0.7463	-0.0931	0.01454	A	G	0.9517	0.0368	0.2028	A	G	0.9797	-0.0138	0.0268	0.6069	A	G	0.668085	-0.14229	0.195056	0.465706	A	G	0.3327	0.355541	0.137982	0.0117278
18	59864180	rs149591353	NA	NA	NA	NA	NA	NA	NA	NA	NA	NA	NA	NA	NA	NA	NA	NA	NA	NA	NA	NA	NA	NA	NA	NA	NA	NA	NA	NA	NA	NA	T	C	0.0054	2.33779	0.908219	0.0118182
18	60240352	rs11152350	0	0.0028	A	C	0.4641	0.0512	0.0369	0.1661	C	A	0.5317	-0.0444	0.1192	A	C	0.4693	0.01	0.2225	A	C	0.4487	0.012	0.0065	0.06507	NA	NA	NA	NA	NA	NA	C	A	0.4512	-0.348037	0.135591	0.0120645
18	60285806	rs147073133	0.0003	0.0007	T	C	0.0055	0.1731	0.3038	0.5689	NA	NA	NA	NA	NA	NA	NA	NA	NA	NA	NA	NA	NA	NA	NA	NA	T	C	0.00638298	-0.245686	1.01532	0.808796	C	T	0.0054	2.4595	0.958726	0.012114
18	60243208	rs2998	0.0017	0	T	C	0.3329	0.0557	0.0384	0.1469	T	C	0.3404	0.0592	0.048	T	C	0.1176	0.0053	0.6774	T	C	0.11	0.0137	0.0106	0.1938	T	C	0.378723	-0.0680997	0.181909	0.708135	C	T	0.3635	-0.362315	0.141488	0.0122756
18	60050185	rs554529166	NA	NA	T	C	0.0062	-0.4012	0.2688	0.1356	NA	NA	NA	NA	NA	NA	NA	NA	NA	NA	NA	NA	NA	NA	NA	NA	T	C	0.0106383	-1.24545	0.807773	0.123115	C	T	0.009	-1.82994	0.714713	0.012288
18	60287113	rs10439026	0.0066	0.0037	T	C	0.5028	-0.0245	0.036	0.4952	T	C	0.5174	-0.0186	0.5221	T	C	0.7805	-0.006	0.5516	T	C	0.7913	0.0059	0.0083	0.4809	T	C	0.439007	0.0344491	0.181094	0.849131	C	T	0.4584	0.339154	0.132483	0.0123022
18	60565941	rs181502035	0.0002	0.0003	T	C	0.9921	-0.1872	0.2269	0.4095	NA	NA	NA	NA	NA	NA	NA	NA	NA	NA	NA	NA	NA	NA	NA	NA	C	T	0.00425532	-1.12181	1.50543	0.456166	T	C	0.0099	-1.67192	0.655086	0.0125776
18	60424354	rs306212	0.3361	0.0055	T	C	0.8524	0.1067	0.0523	0.04135	C	T	0.1372	-0.0789	0.07482	T	C	0.4335	-0.0087	0.2943	T	C	0.4436	-0.0016	0.0069	0.8192	C	T	0.0361702	-0.141294	0.481733	0.76929	T	C	0.0552	0.703087	0.275864	0.0127045
18	60394718	rs584206	0.3322	0.0055	C	G	0.8465	0.1375	0.0524	0.00864	NA	NA	NA	NA	NA	C	G	0.4071	-0.003	0.7244	C	G	0.4141	-0.0082	0.007	0.2448	G	C	0.035461	-0.129812	0.484065	0.788568	C	G	0.0552	0.703087	0.275864	0.0127045
18	60998310	rs79558815	NA	NA	A	C	0.8951	0.0008	0.0603	0.9899	C	A	0.1133	0.0063	0.886	A	C	0.9984	0.1782	0.3896	NA	NA	NA	NA	NA	NA	C	A	0.11844	0.0278555	0.262584	0.915517	A	C	0.0868	-0.572198	0.224627	0.0127533
18	60238668	rs56076457	0	0.0018	T	C	0.5338	-0.0433	0.0362	0.2324	T	C	0.53	-0.044	0.1239	T	C	0.5332	-0.0102	0.21	T	C	0.5509	-0.0073	0.0065	0.2625	T	C	0.539716	0.121283	0.180264	0.501072	T	C	0.4548	-0.347087	0.136269	0.0127625
18	59697258	rs72938010	NA	NA	A	T	0.881	0.0525	0.0554	0.3428	NA	NA	NA	NA	NA	A	T	0.7719	0.0018	0.8541	A	T	0.766	0.0064	0.0077	0.4009	T	A	0.0971631	0.330662	0.310468	0.286856	A	T	0.1022	-0.542801	0.214631	0.0134324
18	59697288	rs72938012	NA	NA	A	G	0.1188	-0.0504	0.0554	0.363	A	G	0.1253	0.0144	0.7412	A	G	0.2281	-0.0017	0.8563	A	G	0.234	-0.0057	0.0077	0.4528	A	G	0.0971631	0.330662	0.310468	0.286856	G	A	0.1022	-0.542801	0.214631	0.0134324
18	60385082	rs201731244	NA	NA	A	G	0.1506	-0.1314	0.0527	0.01257	NA	NA	NA	NA	NA	NA	NA	NA	NA	NA	NA	NA	NA	NA	NA	NA	A	G	0.035461	-0.129812	0.484065	0.788568	G	A	0.0533	0.695299	0.276151	0.0138619
18	59700052	rs72938020	NA	NA	A	T	0.8801	0.059	0.0551	0.2848	NA	NA	NA	NA	NA	A	T	0.7718	0.0016	0.868	A	T	0.7698	0.0037	0.0078	0.6365	T	A	0.0978723	0.331153	0.310512	0.286209	A	T	0.1022	-0.536792	0.213556	0.0140279
18	59700059	rs72938022	NA	NA	T	C	0.1198	-0.0589	0.0552	0.2861	T	C	0.1252	0.0152	0.7273	T	C	0.2281	-0.0017	0.8566	T	C	0.2338	-0.0043	0.0077	0.5777	T	C	0.0978723	0.331153	0.310512	0.286209	C	T	0.1022	-0.536792	0.213556	0.0140279
18	59699868	rs725599	NA	NA	A	G	0.1198	-0.0582	0.0551	0.2906	A	G	0.1252	0.0155	0.7225	A	G	0.2279	-0.0015	0.8771	A	G	0.2338	-0.0059	0.0077	0.4408	A	G	0.0978723	0.331153	0.310512	0.286209	G	A	0.1022	-0.536792	0.213556	0.0140279
18	59701010	rs12605800	NA	NA	T	C	0.12	-0.0557	0.0549	0.3106	T	C	0.1258	0.0159	0.7144	T	C	0.2283	-0.0016	0.8685	T	C	0.2338	-0.002	0.0077	0.7938	T	C	0.0978723	0.331153	0.310512	0.286209	C	T	0.1022	-0.536792	0.213556	0.0140279
18	60893979	rs17757981	0.0005	0.0008	C	G	0.9849	0.2504	0.1761	0.155	NA	NA	NA	NA	NA	C	G	0.9883	0.0083	0.832	C	G	0.9867	-0.0295	0.0352	0.4017	G	C	0.00212766	-1.13189	2.07343	0.585134	C	G	0.0154	1.33979	0.533822	0.0141773
18	60257884	rs143736340	0.0005	0.0011	A	G	0.987	-0.0457	0.1654	0.7823	NA	NA	NA	NA	NA	NA	NA	NA	NA	NA	NA	NA	NA	NA	NA	NA	G	A	0.0156028	0.423441	0.733358	0.563669	A	G	0.0163	1.26549	0.505934	0.0145189
18	60218533	rs147062350	0.0005	0.0011	A	G	0.9862	-0.069	0.1738	0.6913	NA	NA	NA	NA	NA	NA	NA	NA	NA	NA	NA	NA	NA	NA	NA	NA	G	A	0.0163121	0.333893	0.713427	0.639775	A	G	0.0163	1.26549	0.505934	0.0145189
18	60226662	rs141826058	0.0005	0.0011	A	G	0.9863	-0.065	0.1737	0.7081	NA	NA	NA	NA	NA	NA	NA	NA	NA	NA	NA	NA	NA	NA	NA	NA	G	A	0.0163121	0.333893	0.713427	0.639775	A	G	0.0163	1.26549	0.505934	0.0145189
18	60220184	rs142697335	0.0005	0.0011	NA	NA	NA	NA	NA	NA	NA	NA	NA	NA	NA	NA	NA	NA	NA	NA	NA	NA	NA	NA	NA	NA	C	G	0.0163121	0.333893	0.713427	0.639775	G	C	0.0163	1.26549	0.505934	0.0145189
18	60113395	rs146233992	0.0007	0	A	G	0.0161	-0.1245	0.1592	0.4342	NA	NA	NA	NA	NA	NA	NA	NA	NA	NA	NA	NA	NA	NA	NA	NA	A	G	0.012766	0.915971	0.834428	0.272326	G	A	0.0172	-1.28753	0.518084	0.0151863
18	60647337	rs115841886	0.0035	0.0057	C	G	0.9306	-0.0394	0.0727	0.5883	NA	NA	NA	NA	NA	C	G	0.9988	-0.1657	0.3393	NA	NA	NA	NA	NA	NA	G	C	0.0631206	-0.0279594	0.3571	0.937593	C	G	0.057	0.707173	0.285847	0.0156666
18	60647351	rs114558436	0.0035	0.0057	A	G	0.0694	0.0394	0.0727	0.5883	A	G	0.0801	-0.0219	0.6828	A	G	0.0012	0.172	0.3206	NA	NA	NA	NA	NA	NA	A	G	0.0631206	-0.0279594	0.3571	0.937593	G	A	0.057	0.707173	0.285847	0.0156666
18	60708274	rs184424998	0.0003	0.0005	A	G	0.0061	0.0463	0.2792	0.8683	NA	NA	NA	NA	NA	NA	NA	NA	NA	NA	NA	NA	NA	NA	NA	NA	A	G	0.00212766	2.85998	2.00912	0.154591	G	A	0.0063	2.09034	1.59226	0.0159289
18	60707320	rs183341801	0.0003	0.0006	A	G	0.0062	0.0322	0.2786	0.9079	NA	NA	NA	NA	NA	NA	NA	NA	NA	NA	NA	NA	NA	NA	NA	NA	A	G	0.00212766	2.85998	2.00912	0.154591	G	A	0.0063	2.09034	1.59226	0.0159289
18	60713969	rs371207022	0.0003	0.0005	T	C	0.0062	0.021	0.2774	0.9398	NA	NA	NA	NA	NA	NA	NA	NA	NA	NA	NA	NA	NA	NA	NA	NA	T	C	0.00212766	2.85998	2.00912	0.154591	C	T	0.0063	2.09034	1.59226	0.0159289
18	60990140	rs58317035	NA	NA	C	G	0.1029	-0.013	0.0608	0.8301	NA	NA	NA	NA	NA	C	G	0.0016	-0.173	0.4071	NA	NA	NA	NA	NA	NA	C	G	0.117021	-0.026386	0.263436	0.920217	G	C	0.0805	-0.580387	0.2353	0.0159898
18	59688187	rs12604780	NA	NA	NA	NA	NA	NA	NA	NA	NA	NA	NA	NA	NA	NA	NA	NA	NA	NA	NA	NA	NA	NA	NA	NA	NA	NA	NA	NA	NA	NA	C	T	0.1031	-0.428417	0.400334	0.0160012
18	60427907	rs79649492	0.0007	0.0015	A	G	0.9777	-0.1595	0.1296	0.2184	G	A	0.0303	0.0107	0.9214	NA	NA	NA	NA	NA	NA	NA	NA	NA	NA	NA	G	A	0.0304965	0.282444	0.495655	0.568786	A	G	0.0172	1.26422	0.513007	0.0160897
18	60689573	rs535452	0.0059	0.0194	T	C	0.3557	0.0091	0.0372	0.8059	T	C	0.375	0.0247	0.3977	T	C	0.322	-0.0139	0.1103	T	C	0.304	-0.0029	0.0074	0.6974	T	C	0.331206	-0.064874	0.187768	0.729718	C	T	0.3888	-0.327096	0.132831	0.016171
18	60074356	rs182775529	NA	NA	T	C	0.9808	-0.0318	0.1463	0.8279	NA	NA	NA	NA	NA	NA	NA	NA	NA	NA	NA	NA	NA	NA	NA	NA	C	T	0.0184397	-0.437907	0.657936	0.505682	T	C	0.0118	-1.42684	0.580645	0.016403
18	60001743	rs116698469	NA	NA	A	G	0.9128	0.0302	0.0659	0.6469	G	A	0.081	0.0128	0.8101	A	G	0.9765	0.0227	0.4044	A	G	0.9804	-0.0102	0.0241	0.6718	G	A	0.0900709	-0.0465205	0.303228	0.878069	A	G	0.0868	0.38231	0.508417	0.0164504
18	60810443	rs115098808	0.0006	0.0002	T	C	0.018	-0.0992	0.1588	0.5323	NA	NA	NA	NA	NA	NA	NA	NA	NA	NA	NA	NA	NA	NA	NA	NA	T	C	0.0304965	-0.192794	0.48962	0.693756	C	T	0.0163	1.75572	1.28041	0.0175385
18	60813014	rs114057723	0.0006	0.0002	T	C	0.0178	-0.0824	0.1594	0.6052	NA	NA	NA	NA	NA	NA	NA	NA	NA	NA	NA	NA	NA	NA	NA	NA	T	C	0.0304965	-0.192794	0.48962	0.693756	C	T	0.0163	1.75572	1.28041	0.0175385
18	60195798	rs610827	0.0018	0.0085	C	G	0.9574	0.0263	0.0942	0.7804	NA	NA	NA	NA	NA	NA	NA	NA	NA	NA	NA	NA	NA	NA	NA	NA	G	C	0.0446809	-0.112398	0.431113	0.794311	C	G	0.0533	0.721088	0.296659	0.0176462
18	60174937	rs113999861	0.0017	0.0091	T	C	0.0425	-0.0248	0.0951	0.7945	T	C	0.0405	0.0344	0.6696	NA	NA	NA	NA	NA	NA	NA	NA	NA	NA	NA	T	C	0.0453901	0.0212787	0.424685	0.960039	C	T	0.0533	0.721088	0.296659	0.0176462
18	60185574	rs649093	0.0017	0.0088	C	G	0.0422	-0.0195	0.0951	0.8374	NA	NA	NA	NA	NA	NA	NA	NA	NA	NA	NA	NA	NA	NA	NA	NA	C	G	0.0453901	0.0212787	0.424685	0.960039	G	C	0.0533	0.721088	0.296659	0.0176462
18	60252296	rs73963461	0.0034	0.0002	C	G	0.6303	-0.0789	0.0376	0.03588	NA	NA	NA	NA	NA	C	G	0.8982	-0.0003	0.982	C	G	0.9069	-0.0052	0.0113	0.6446	G	C	0.430496	-0.0656744	0.181409	0.717334	C	G	0.4195	-0.333475	0.137247	0.0176919
18	60252227	rs73963460	0.0034	0.0002	A	G	0.3696	0.0781	0.0376	0.038	A	G	0.3773	0.0516	0.08021	A	G	0.1018	0.0005	0.9717	A	G	0.0931	0.0065	0.0113	0.5657	A	G	0.430496	-0.0656744	0.181409	0.717334	G	A	0.4195	-0.333475	0.137247	0.0176919
18	60469666	rs650546	0.6077	0.0026	C	G	0.8952	0.1713	0.0617	0.00545	NA	NA	NA	NA	NA	C	G	0.5269	-0.0064	0.436	C	G	0.5279	-0.0068	0.0069	0.328	G	C	0.00212766	2.15806	1.81715	0.234986	C	G	0.0154	1.32438	0.547205	0.0181556
18	60370340	rs28384336	0.0011	0.0024	A	G	0.965	0.0135	0.1046	0.8973	NA	NA	NA	NA	NA	A	G	0.9623	-0.0032	0.8811	A	G	0.9592	0.0305	0.0169	0.07098	G	A	0.051773	0.0423031	0.390989	0.913841	A	G	0.0588	-0.677866	0.280214	0.0182129
18	61013649	rs80054295	NA	NA	A	G	0.0244	0.1274	0.139	0.3597	NA	NA	NA	NA	NA	NA	NA	NA	NA	NA	NA	NA	NA	NA	NA	NA	A	G	0.0368794	0.250175	0.47383	0.597509	G	A	0.0235	1.67333	1.36444	0.0187704
18	60590375	rs76133958	0.0017	0.0021	A	G	0.9608	-0.1227	0.0955	0.1986	G	A	0.0469	0.0024	0.973	A	G	0.9991	-0.1325	0.5011	NA	NA	NA	NA	NA	NA	G	A	0.0453901	-0.0436253	0.409477	0.915155	A	G	0.0298	0.958151	0.414795	0.0189434
18	60599589	rs116038078	0.0017	0.0021	A	C	0.961	-0.1169	0.0957	0.2221	NA	NA	NA	NA	NA	A	C	0.9991	-0.1163	0.553	NA	NA	NA	NA	NA	NA	C	A	0.0453901	-0.0436253	0.409477	0.915155	A	C	0.0298	0.958151	0.414795	0.0189434
18	60478638	rs114358155	0.0017	0.0035	A	G	0.9605	-0.1313	0.0952	0.1676	G	A	0.0507	-0.0182	0.7954	A	G	0.9991	-0.1046	0.5894	NA	NA	NA	NA	NA	NA	G	A	0.0439716	-0.00796477	0.419513	0.984852	A	G	0.0298	0.958151	0.414795	0.0189434
18	60491477	rs114953724	0.0017	0.0035	A	G	0.0394	0.131	0.0953	0.169	A	G	0.0502	-0.0147	0.834	A	G	0.0009	0.0672	0.7254	NA	NA	NA	NA	NA	NA	A	G	0.0439716	-0.00796477	0.419513	0.984852	G	A	0.0298	0.958151	0.414795	0.0189434
18	61143170	rs76178259	NA	NA	T	G	0.0397	-0.0232	0.0967	0.8102	T	G	0.038	0.159	0.03587	T	G	0.0007	-0.053	0.8181	NA	NA	NA	NA	NA	NA	T	G	0.0602837	-0.0194511	0.386148	0.959826	G	T	0.0452	0.762185	0.316999	0.0189552
18	61149443	rs116240856	NA	NA	T	C	0.9607	0.0195	0.0962	0.8396	C	T	0.0377	0.1415	0.066	T	C	0.9993	0.0666	0.7743	NA	NA	NA	NA	NA	NA	C	T	0.0602837	-0.0194511	0.386148	0.959826	T	C	0.0452	0.762185	0.316999	0.0189552
18	60006263	rs76629319	NA	NA	T	G	0.8537	-0.0413	0.0529	0.435	G	T	0.1412	0.005	0.9065	T	G	0.9978	0.0222	0.8586	NA	NA	NA	NA	NA	NA	G	T	0.197872	-0.055883	0.214922	0.794852	T	G	0.1881	0.444142	0.268258	0.0189944
18	60685601	rs188548172	0.0001	0.0002	A	T	0.9903	-0.2388	0.2336	0.3066	NA	NA	NA	NA	NA	NA	NA	NA	NA	NA	NA	NA	NA	NA	NA	NA	T	A	0.00425532	-1.2802	1.46868	0.383391	A	T	0.0054	-2.08685	0.870077	0.0192604
18	61052956	rs111940513	NA	NA	T	C	0.0567	-0.0262	0.0844	0.7563	NA	NA	NA	NA	NA	NA	NA	NA	NA	NA	NA	NA	NA	NA	NA	NA	T	C	0.0638298	0.164748	0.326128	0.613443	C	T	0.0615	-0.636634	0.265483	0.0192836
18	60329225	rs28704993	0.0057	0.012	T	C	0.1183	0.0263	0.0566	0.6421	T	C	0.1385	0.0202	0.6376	T	C	0.0426	0.0012	0.9529	T	C	0.0445	-0.0392	0.0163	0.01629	T	C	0.146809	0.238328	0.24467	0.330018	C	T	0.151	-0.429262	0.179209	0.0194252
18	59769239	rs147749161	NA	NA	T	C	0.9303	0.049	0.0748	0.5127	C	T	0.0601	0.0151	0.8231	NA	NA	NA	NA	NA	NA	NA	NA	NA	NA	NA	C	T	0.0893617	-0.257408	0.301858	0.393802	T	C	0.0723	0.612223	0.979495	0.0194707
18	60382642	rs1077909	0.0104	0.0265	A	G	0.2297	0.082	0.0425	0.05346	A	G	0.2414	-0.0361	0.2836	A	G	0.0036	-0.0086	0.9356	NA	NA	NA	NA	NA	NA	A	G	0.288652	0.24014	0.200803	0.231737	G	A	0.2541	0.351638	0.147262	0.01982
18	59697152	rs72938009	NA	NA	T	C	0.8845	0.0578	0.0561	0.3029	C	T	0.1215	0.0048	0.9134	T	C	0.7718	0.0016	0.8705	T	C	0.766	0.0066	0.0077	0.388	C	T	0.0886525	0.519326	0.328168	0.113535	T	C	0.094	-0.537551	0.225326	0.0199365
18	59700346	rs4941099	NA	NA	A	G	0.1164	-0.0644	0.0558	0.2487	A	G	0.1213	0.0059	0.8932	A	G	0.2281	-0.0016	0.8677	A	G	0.2338	-0.0038	0.0077	0.6217	A	G	0.0886525	0.561747	0.330848	0.089527	G	A	0.094	-0.533385	0.225306	0.0209373
18	60992018	rs114109943	NA	NA	A	G	0.9725	-0.1028	0.1134	0.3646	G	A	0.0286	-0.0467	0.6189	NA	NA	NA	NA	NA	NA	NA	NA	NA	NA	NA	G	A	0.0297872	1.01166	0.529843	0.0562169	A	G	0.0226	-1.04625	0.44253	0.0211134
18	60069588	rs2957140	NA	NA	A	G	0.7022	-0.057	0.0403	0.1566	G	A	0.2979	-0.0357	0.2557	A	G	0.8404	0.0155	0.1673	A	G	0.8299	-0.007	0.0086	0.417	G	A	0.31844	0.121387	0.188987	0.520676	A	G	0.3373	-0.328125	0.139292	0.0216023
18	60657231	rs79277538	0.0009	0.0018	A	G	0.9794	-0.0472	0.1375	0.7312	NA	NA	NA	NA	NA	NA	NA	NA	NA	NA	NA	NA	NA	NA	NA	NA	G	A	0.035461	0.339875	0.434524	0.43411	A	G	0.0199	1.04217	0.442656	0.021678
18	60657949	rs73963656	0.0009	0.0018	T	C	0.9794	-0.0469	0.1379	0.7341	NA	NA	NA	NA	NA	NA	NA	NA	NA	NA	NA	NA	NA	NA	NA	NA	C	T	0.035461	0.339875	0.434524	0.43411	T	C	0.0199	1.04217	0.442656	0.021678
18	60195494	rs41326847	0.0017	0.0036	A	G	0.9556	-0.1015	0.0931	0.2759	G	A	0.0431	-0.1474	0.06359	NA	NA	NA	NA	NA	NA	NA	NA	NA	NA	NA	G	A	0.0716312	0.0249843	0.349245	0.94297	A	G	0.0389	0.700938	0.426915	0.0224892
18	59930782	rs146722190	NA	NA	A	G	0.0179	0.0698	0.1509	0.6439	NA	NA	NA	NA	NA	A	G	0.0043	0.0337	0.609	NA	NA	NA	NA	NA	NA	A	G	0.0156028	-0.752631	0.702687	0.284135	G	A	0.0344	0.671054	0.845879	0.0225263
18	59830109	rs147572718	NA	NA	A	T	0.0182	0.069	0.1484	0.6418	NA	NA	NA	NA	NA	A	T	0.0041	0.0265	0.6897	NA	NA	NA	NA	NA	NA	A	T	0.0156028	-0.752631	0.702687	0.284135	T	A	0.0335	0.614438	0.906657	0.0231266
18	59891436	rs147318505	NA	NA	A	C	0.9821	-0.0656	0.1497	0.661	NA	NA	NA	NA	NA	A	C	0.996	-0.0198	0.7672	NA	NA	NA	NA	NA	NA	C	A	0.0156028	-0.752631	0.702687	0.284135	A	C	0.0335	0.614438	0.906657	0.0231266
18	59837034	rs144048062	NA	NA	A	G	0.0181	0.0638	0.1489	0.6681	NA	NA	NA	NA	NA	A	G	0.0045	0.0286	0.6625	NA	NA	NA	NA	NA	NA	A	G	0.0156028	-0.752631	0.702687	0.284135	G	A	0.0335	0.614438	0.906657	0.0231266
18	61131461	rs9962219	NA	NA	T	G	0.8821	-0.0384	0.061	0.5292	G	T	0.1139	-0.0016	0.9734	T	G	0.9832	0.0043	0.9029	T	G	0.9854	-0.0144	0.0474	0.7616	G	T	0.15461	-0.0700552	0.250325	0.779587	T	G	0.1374	0.388553	0.264296	0.0237105
18	61149997	rs193111224	NA	NA	A	G	0.9883	-0.3412	0.2011	0.08977	NA	NA	NA	NA	NA	NA	NA	NA	NA	NA	NA	NA	NA	NA	NA	NA	G	A	0.0148936	1.93353	0.875497	0.0272101	A	G	0.009	-1.60463	0.692261	0.0238668
18	60026213	rs114816724	NA	NA	A	G	0.0183	-0.1831	0.1416	0.1961	NA	NA	NA	NA	NA	NA	NA	NA	NA	NA	NA	NA	NA	NA	NA	NA	A	G	0.0205674	0.543054	0.664027	0.413461	G	A	0.0172	-1.18201	0.511186	0.024224
18	61024317	rs116458157	NA	NA	A	G	0.9735	-0.1117	0.1191	0.3481	G	A	0.0322	-0.0317	0.7346	NA	NA	NA	NA	NA	NA	NA	NA	NA	NA	NA	G	A	0.029078	1.02286	0.531193	0.0541555	A	G	0.0208	-1.05076	0.454848	0.0243619
18	59721334	rs56040291	NA	NA	A	G	0.1412	-0.0401	0.0517	0.4384	A	G	0.1436	-0.0225	0.5867	A	G	0.3307	-0.0093	0.2822	A	G	0.3348	-0.0103	0.0069	0.1334	A	G	0.0879433	0.566992	0.331206	0.0869146	G	A	0.0967	-0.514051	0.223652	0.025118
18	59720528	rs12608329	NA	NA	A	G	0.1409	-0.0376	0.0518	0.4682	A	G	0.1434	-0.0234	0.571	A	G	0.3307	-0.009	0.2935	A	G	0.3348	-0.0101	0.0069	0.1406	A	G	0.0879433	0.566992	0.331206	0.0869146	G	A	0.0967	-0.514051	0.223652	0.025118
18	59719028	rs62096636	NA	NA	NA	NA	NA	NA	NA	NA	G	A	0.1395	-0.0215	0.6194	NA	NA	NA	NA	NA	NA	NA	NA	NA	NA	NA	G	A	0.0879433	0.566992	0.331206	0.0869146	A	G	0.0967	-0.514051	0.223652	0.025118
18	59703762	rs12456116	NA	NA	T	C	0.8575	0.0359	0.0516	0.4864	C	T	0.1438	-0.0254	0.5389	T	C	0.6691	0.0094	0.274	T	C	0.6651	0.0104	0.0069	0.1317	C	T	0.0886525	0.561747	0.330848	0.089527	T	C	0.0967	-0.514051	0.223652	0.025118
18	59707935	rs17069365	NA	NA	A	C	0.8577	0.0349	0.0516	0.498	C	A	0.144	-0.0203	0.6231	A	C	0.6692	0.0092	0.2867	A	C	0.6651	0.0106	0.0069	0.1231	C	A	0.0886525	0.561747	0.330848	0.089527	A	C	0.0967	-0.514051	0.223652	0.025118
18	60630842	rs60628546	0.0006	0.0013	A	G	0.0165	0.1331	0.1585	0.4011	NA	NA	NA	NA	NA	NA	NA	NA	NA	NA	NA	NA	NA	NA	NA	NA	A	G	0.035461	0.339875	0.434524	0.43411	G	A	0.0172	1.06246	0.465794	0.0262862
18	60997171	rs79241274	NA	NA	A	G	0.0315	0.0111	0.1114	0.9205	A	G	0.0542	-0.0097	0.8959	A	G	0.0006	-0.0514	0.8584	NA	NA	NA	NA	NA	NA	A	G	0.0375887	0.0778075	0.480053	0.871242	G	A	0.0271	-0.908441	0.398362	0.0263218
18	61035898	rs146133690	NA	NA	A	G	0.9964	-0.0373	0.395	0.9248	NA	NA	NA	NA	NA	NA	NA	NA	NA	NA	NA	NA	NA	NA	NA	NA	G	A	0.00283688	2.82155	1.43703	0.049593	A	G	0.0054	-2.25471	0.989204	0.0263987
18	60357291	rs56361604	0.0006	0.0012	T	G	0.016	0.0671	0.1641	0.6827	NA	NA	NA	NA	NA	NA	NA	NA	NA	NA	NA	NA	NA	NA	NA	NA	T	G	0.035461	0.210154	0.461576	0.648895	G	T	0.0154	1.06778	0.786179	0.0269413
18	59873742	rs11663647	NA	NA	A	G	0.039	0.0743	0.0983	0.4501	A	G	0.0332	-0.058	0.4984	A	G	0.1238	-0.0128	0.2988	A	G	0.1245	-0.0053	0.0099	0.5902	A	G	0.00496454	4.29394	1.64039	0.00885423	G	A	0.0081	-1.8464	0.813204	0.0270066
18	60668677	rs62098281	0.106	0	A	T	0.2085	-0.0968	0.0457	0.03436	NA	NA	NA	NA	NA	A	T	0.4472	-0.0037	0.6617	NA	NA	NA	NA	NA	NA	A	T	0.119858	-0.027672	0.276561	0.920299	T	A	0.1655	0.386927	0.170709	0.0272829
18	61090746	rs139562910	NA	NA	T	G	0.9895	-0.193	0.2205	0.3814	NA	NA	NA	NA	NA	NA	NA	NA	NA	NA	NA	NA	NA	NA	NA	NA	G	T	0.00780142	0.937117	1.03216	0.363922	T	G	0.0136	1.23165	0.543731	0.0273822
18	60292135	rs17070245	0.0012	0.0007	A	G	0.9307	0.0759	0.0711	0.2857	G	A	0.0706	0.0843	0.134	A	G	0.9316	-0.012	0.4565	A	G	0.9355	0.0319	0.0133	0.01671	G	A	0.0496454	-0.198952	0.417552	0.633738	A	G	0.0958	0.563617	0.367711	0.028034
18	61039875	rs11872739	NA	NA	A	G	0.828	0.0235	0.0499	0.6371	G	A	0.221	0.0113	0.7596	A	G	0.9976	0.1312	0.3963	NA	NA	NA	NA	NA	NA	G	A	0.225532	0.123123	0.212235	0.561828	A	G	0.1962	-0.366516	0.16256	0.0281343
18	61051016	rs146670167	NA	NA	T	C	0.0054	0.3368	0.5133	0.5118	NA	NA	NA	NA	NA	NA	NA	NA	NA	NA	NA	NA	NA	NA	NA	NA	T	C	0.00283688	2.82155	1.43703	0.049593	C	T	0.0054	-2.25773	1.00311	0.0284182
18	60208824	rs17668207	0.0013	0.0012	A	G	0.922	-0.0673	0.0694	0.3319	G	A	0.0793	-0.0096	0.8624	A	G	0.824	-0.0164	0.134	A	G	0.8094	-0.0052	0.009	0.5608	G	A	0.0531915	0.597811	0.378866	0.11459	A	G	0.0452	-0.674627	0.300261	0.0287067
18	60961778	rs147093413	NA	NA	C	G	0.973	-0.1165	0.116	0.3152	NA	NA	NA	NA	NA	NA	NA	NA	NA	NA	NA	NA	NA	NA	NA	NA	G	C	0.0312057	0.963255	0.524117	0.0660827	C	G	0.0253	-0.944254	0.420784	0.0289103
18	60967170	rs114890094	NA	NA	A	G	0.0379	0.0186	0.1048	0.859	A	G	0.1093	-0.0377	0.5553	A	G	0.0007	0.0668	0.8103	NA	NA	NA	NA	NA	NA	A	G	0.0503546	-0.0899668	0.414225	0.828058	G	A	0.0344	-0.798565	0.356677	0.0292923
18	60341530	rs144919503	0.0008	0.0017	A	G	0.0237	0.1628	0.1258	0.1954	NA	NA	NA	NA	NA	NA	NA	NA	NA	NA	NA	NA	NA	NA	NA	NA	A	G	0.0304965	0.282444	0.495655	0.568786	G	A	0.0181	1.11627	0.49991	0.0297406
18	60271393	rs182971499	0.0003	0.0001	C	G	0.0087	-0.0229	0.2184	0.9166	NA	NA	NA	NA	NA	NA	NA	NA	NA	NA	NA	NA	NA	NA	NA	NA	C	G	0.0070922	0.00563089	1.0795	0.995838	G	C	0.0099	-1.42309	0.63913	0.0302256
18	60271233	rs180904333	0.0003	0.0001	A	G	0.0088	-0.0181	0.2189	0.9342	NA	NA	NA	NA	NA	NA	NA	NA	NA	NA	NA	NA	NA	NA	NA	NA	A	G	0.0070922	0.00563089	1.0795	0.995838	G	A	0.0099	-1.42309	0.63913	0.0302256
18	60457094	rs114791702	0.0004	0.0009	A	T	0.0119	-0.0562	0.1952	0.7732	NA	NA	NA	NA	NA	NA	NA	NA	NA	NA	NA	NA	NA	NA	NA	NA	A	T	0.0283688	0.40596	0.517345	0.432631	T	A	0.0081	1.67333	0.752394	0.0304249
18	60447990	rs78122997	0.0004	0.0009	A	G	0.9881	0.0532	0.1953	0.7852	NA	NA	NA	NA	NA	NA	NA	NA	NA	NA	NA	NA	NA	NA	NA	NA	G	A	0.0283688	0.40596	0.517345	0.432631	A	G	0.0081	1.67333	0.752394	0.0304249
18	60936250	rs148115276	NA	NA	T	G	0.9856	-0.036	0.1764	0.8385	NA	NA	NA	NA	NA	NA	NA	NA	NA	NA	NA	NA	NA	NA	NA	NA	G	T	0.0106383	0.869237	0.837848	0.29952	T	G	0.0063	-1.91206	0.860294	0.0305371
18	60742609	rs116300188	0.0006	0.0012	T	C	0.0146	-0.1758	0.1696	0.3002	NA	NA	NA	NA	NA	NA	NA	NA	NA	NA	NA	NA	NA	NA	NA	NA	T	C	0.0212766	-0.166602	0.630421	0.791571	C	T	0.0054	1.76059	0.792859	0.0306921
18	60737236	rs79215992	0.0006	0.0012	T	C	0.0146	-0.1738	0.1695	0.3053	NA	NA	NA	NA	NA	NA	NA	NA	NA	NA	NA	NA	NA	NA	NA	NA	T	C	0.0212766	-0.166602	0.630421	0.791571	C	T	0.0054	1.76059	0.792859	0.0306921
18	60306189	rs306224	0.0988	0.0055	T	C	0.1483	-0.051	0.0535	0.3403	T	C	0.1624	-0.0397	0.3435	T	C	0.5555	0.0025	0.7661	T	C	0.5531	0.0072	0.0066	0.275	T	C	0.0390071	-0.193099	0.470124	0.681262	C	T	0.0488	0.823687	0.579088	0.0309358
18	61148323	rs12373321	NA	NA	T	C	0.7332	0.0415	0.0407	0.308	C	T	0.2627	-0.0008	0.9796	T	C	0.5439	0.0002	0.9783	T	C	0.5333	0.0077	0.0065	0.2373	C	T	0.22695	-0.235339	0.210895	0.264462	T	C	0.2034	0.355086	0.172478	0.031007
18	60021043	rs115687595	NA	NA	A	G	0.982	0.174	0.1427	0.2226	NA	NA	NA	NA	NA	NA	NA	NA	NA	NA	NA	NA	NA	NA	NA	NA	G	A	0.0212766	0.525301	0.660429	0.426385	A	G	0.0163	-1.15848	0.524295	0.0315569
18	59871080	rs116737813	NA	NA	A	G	0.0161	0.033	0.1622	0.8387	NA	NA	NA	NA	NA	NA	NA	NA	NA	NA	NA	NA	NA	NA	NA	NA	A	G	0.0148936	-0.740388	0.712386	0.298662	G	A	0.0262	0.321847	1.25153	0.0315847
18	60318184	rs177656	0.0219	0.0238	T	G	0.505	-0.0188	0.0373	0.6138	T	G	0.5191	0.0148	0.6291	T	G	0.7858	0.024	0.02037	T	G	0.782	-0.0062	0.0084	0.4598	T	G	0.434752	-0.033328	0.173499	0.847669	G	T	0.4105	0.314526	0.173469	0.031679
18	60635176	rs116765658	0.0017	0.0022	A	C	0.0388	0.0986	0.0959	0.3037	A	C	0.0488	-0.0277	0.6934	A	C	0.0009	0.1338	0.4935	NA	NA	NA	NA	NA	NA	A	C	0.0468085	-0.0824141	0.403228	0.838052	C	A	0.0307	0.917756	0.481725	0.0317889
18	60631602	rs114748345	0.0017	0.0022	C	G	0.0388	0.0949	0.0958	0.322	NA	NA	NA	NA	NA	C	G	0.0009	0.1336	0.4943	NA	NA	NA	NA	NA	NA	C	G	0.0468085	-0.0824141	0.403228	0.838052	G	C	0.0307	0.917756	0.481725	0.0317889
18	59701910	rs191319388	NA	NA	T	C	0.0052	0.094	0.2993	0.7536	NA	NA	NA	NA	NA	NA	NA	NA	NA	NA	NA	NA	NA	NA	NA	NA	T	C	0.00283688	-1.13811	1.94125	0.557691	C	T	0.0054	1.96447	0.890518	0.0318459
18	59697103	rs142482439	NA	NA	T	C	0.0051	-0.039	0.3305	0.906	NA	NA	NA	NA	NA	NA	NA	NA	NA	NA	NA	NA	NA	NA	NA	NA	T	C	0.00283688	-1.13811	1.94125	0.557691	C	T	0.0054	1.96447	0.890518	0.0318459
18	59700011	rs116260096	NA	NA	T	C	0.9948	-0.0233	0.3157	0.9411	NA	NA	NA	NA	NA	NA	NA	NA	NA	NA	NA	NA	NA	NA	NA	NA	C	T	0.00283688	-1.13811	1.94125	0.557691	T	C	0.0054	1.96447	0.890518	0.0318459
18	60314954	rs13381526	0.0105	0.0167	T	G	0.2319	0.0522	0.0438	0.2336	T	G	0.2548	-0.0217	0.5164	T	G	0.0034	-0.0622	0.586	NA	NA	NA	NA	NA	NA	T	G	0.270922	-0.062191	0.198836	0.754451	G	T	0.2604	-0.325442	0.147739	0.0321009
18	60323130	rs9967140	0.001	0.0022	A	G	0.032	-0.0539	0.1104	0.6252	A	G	0.0473	0.0021	0.9804	A	G	0.0415	0.0012	0.9524	A	G	0.0445	-0.0444	0.0162	0.006222	A	G	0.0425532	0.0376065	0.412482	0.927356	G	A	0.0533	-0.634587	0.288338	0.0322613
18	60411681	rs10432260	0.4232	0.002	C	G	0.0943	-0.1107	0.0656	0.09142	NA	NA	NA	NA	NA	C	G	0.4304	0.0069	0.4079	C	G	0.4269	0.0076	0.007	0.2745	C	G	0.00212766	2.15806	1.81715	0.234986	G	C	0.0145	1.25884	0.572034	0.0322777
18	61116729	rs142680942	NA	NA	T	C	0.0052	-0.4953	0.3561	0.1643	NA	NA	NA	NA	NA	NA	NA	NA	NA	NA	NA	NA	NA	NA	NA	NA	T	C	0.00212766	-1.1221	2.10859	0.594615	C	T	0.0054	-1.92137	0.873114	0.0322817
18	60006039	rs55889857	NA	NA	T	C	0.8285	-0.0266	0.0499	0.5934	C	T	0.1635	0.0366	0.3594	NA	NA	NA	NA	NA	NA	NA	NA	NA	NA	NA	C	T	0.211348	-0.157912	0.212523	0.45746	T	C	0.2034	0.373168	0.203711	0.0324833
18	60553546	rs524812	0.0039	0.0083	T	G	0.0788	-0.0307	0.068	0.652	G	T	0.9205	-0.0998	0.0596	NA	NA	NA	NA	NA	NA	NA	NA	NA	NA	NA	G	T	0.9	0.472421	0.30126	0.116846	G	T	0.0922	-0.50238	0.228643	0.0325567
18	61163534	rs369254251	NA	NA	A	G	0.9906	-0.1158	0.2168	0.5933	NA	NA	NA	NA	NA	NA	NA	NA	NA	NA	NA	NA	NA	NA	NA	NA	G	A	0.0156028	-0.491516	0.810384	0.544168	A	G	0.0081	1.55502	0.708106	0.0326547
18	61143803	rs188115539	NA	NA	A	G	0.0093	0.1158	0.2217	0.6016	NA	NA	NA	NA	NA	NA	NA	NA	NA	NA	NA	NA	NA	NA	NA	NA	A	G	0.0148936	-0.45933	0.829554	0.579779	G	A	0.0081	1.55502	0.708106	0.0326547
18	61148906	rs114676825	NA	NA	A	G	0.0094	0.0937	0.2194	0.6694	NA	NA	NA	NA	NA	NA	NA	NA	NA	NA	NA	NA	NA	NA	NA	NA	A	G	0.0148936	-0.45933	0.829554	0.579779	G	A	0.0081	1.55502	0.708106	0.0326547
18	61140386	rs374328678	NA	NA	NA	NA	NA	NA	NA	NA	NA	NA	NA	NA	NA	NA	NA	NA	NA	NA	NA	NA	NA	NA	NA	NA	T	G	0.0148936	-0.45933	0.829554	0.579779	G	T	0.0081	1.55502	0.708106	0.0326547
18	61126304	rs58458979	NA	NA	NA	NA	NA	NA	NA	NA	NA	NA	NA	NA	NA	NA	NA	NA	NA	NA	NA	NA	NA	NA	NA	NA	A	G	0.0446809	-0.661118	0.455251	0.146445	G	A	0.0172	1.05651	0.482579	0.0332104
18	60031954	rs79884073	NA	NA	T	C	0.9686	0.0975	0.1089	0.3704	C	T	0.0306	0.0202	0.8215	NA	NA	NA	NA	NA	NA	NA	NA	NA	NA	NA	C	T	0.041844	0.207932	0.491143	0.67203	T	C	0.0344	-0.778145	0.356533	0.0337788
18	60295543	rs306216	0.0147	0.0015	A	G	0.3413	-0.0222	0.0385	0.5645	A	G	0.3337	-0.0343	0.2587	A	G	0.7076	0.0098	0.282	A	G	0.7211	-0.0019	0.0075	0.8002	A	G	0.28156	0.188173	0.192726	0.328877	G	A	0.2486	0.322325	0.149775	0.0340341
18	60262305	rs8088861	0.0002	0.0327	NA	NA	NA	NA	NA	NA	T	C	0.2176	-0.0178	0.6241	NA	NA	NA	NA	NA	NA	NA	NA	NA	NA	NA	T	C	0.201418	0.283526	0.221326	0.200181	C	T	0.2224	0.340094	0.156615	0.03472
18	61135925	rs12960400	NA	NA	A	G	0.0385	-0.0107	0.0991	0.9138	A	G	0.0422	0.026	0.7392	A	G	0.0525	-0.0118	0.5218	A	G	0.0442	0.0145	0.0173	0.4006	A	G	0.0262411	0.382204	0.567973	0.500994	G	A	0.0497	-0.661106	0.30496	0.0350397
18	60226293	rs140920859	0.0002	0.0005	A	G	0.007	0.092	0.2757	0.7386	NA	NA	NA	NA	NA	NA	NA	NA	NA	NA	NA	NA	NA	NA	NA	NA	A	G	0.0120567	0.373574	0.761635	0.623787	G	A	0.0136	1.18364	0.697635	0.0350476
18	60317224	rs72943495	0.0158	0.0239	T	C	0.5587	-0.0121	0.0369	0.7437	C	T	0.4567	-0.0152	0.6114	T	C	0.7901	0.0198	0.05073	T	C	0.7776	-0.0027	0.008	0.7364	C	T	0.477305	-0.165109	0.177175	0.351391	T	C	0.4882	-0.319092	0.205435	0.0350608
18	60221990	rs116189279	0.0001	0.0002	A	C	0.0043	0.0989	0.3685	0.7883	NA	NA	NA	NA	NA	NA	NA	NA	NA	NA	NA	NA	NA	NA	NA	NA	A	C	0.0035461	-1.11536	2.02168	0.581154	C	A	0.0054	-2.20189	1.01753	0.0353796
18	60266526	rs539477158	0.0001	0.0002	T	C	0.0035	0.0167	0.4093	0.9674	NA	NA	NA	NA	NA	NA	NA	NA	NA	NA	NA	NA	NA	NA	NA	NA	T	C	0.0035461	-1.11536	2.02168	0.581154	C	T	0.0054	-2.20189	1.01753	0.0353796
18	60016450	rs146748605	NA	NA	A	C	0.0188	-0.1587	0.139	0.2537	A	C	0.0171	0.0279	0.8459	NA	NA	NA	NA	NA	NA	NA	NA	NA	NA	NA	A	C	0.0212766	0.525301	0.660429	0.426385	C	A	0.0163	-1.13934	0.526557	0.0353987
18	60492057	rs56177021	0.0006	0.0012	A	C	0.016	0.0889	0.1634	0.5864	NA	NA	NA	NA	NA	NA	NA	NA	NA	NA	NA	NA	NA	NA	NA	NA	A	C	0.0347518	0.221332	0.441928	0.616488	C	A	0.0163	1.02651	0.474645	0.0354918
18	60448988	rs73963475	0.0006	0.0012	C	G	0.0161	0.0767	0.165	0.6421	NA	NA	NA	NA	NA	NA	NA	NA	NA	NA	NA	NA	NA	NA	NA	NA	C	G	0.035461	0.180347	0.436387	0.679406	G	C	0.0163	1.02651	0.474645	0.0354918
18	60625378	rs559092558	0.0006	0.0014	T	C	0.0185	0.1285	0.1464	0.3802	NA	NA	NA	NA	NA	NA	NA	NA	NA	NA	NA	NA	NA	NA	NA	NA	T	C	0.035461	0.339875	0.434524	0.43411	C	T	0.0208	0.936207	0.433125	0.0355959
18	60641908	rs56336642	0.0006	0.0014	T	C	0.9812	-0.1246	0.1447	0.3889	NA	NA	NA	NA	NA	NA	NA	NA	NA	NA	NA	NA	NA	NA	NA	NA	C	T	0.035461	0.339875	0.434524	0.43411	T	C	0.0208	0.936207	0.433125	0.0355959
18	60654388	rs73963654	0.0008	0.0017	T	C	0.02	0.0927	0.1395	0.5066	T	C	0.0298	-0.06	0.5746	T	C	0.0009	0.2911	0.1424	NA	NA	NA	NA	NA	NA	T	C	0.035461	0.339875	0.434524	0.43411	C	T	0.0208	0.936207	0.433125	0.0355959
18	60640569	rs73963645	0.0006	0.0014	A	G	0.0178	0.0988	0.1508	0.5121	NA	NA	NA	NA	NA	NA	NA	NA	NA	NA	NA	NA	NA	NA	NA	NA	A	G	0.035461	0.339875	0.434524	0.43411	G	A	0.0208	0.936207	0.433125	0.0355959
18	60631507	rs73963642	0.0007	0.0014	A	G	0.019	0.0874	0.1436	0.5426	NA	NA	NA	NA	NA	NA	NA	NA	NA	NA	NA	NA	NA	NA	NA	NA	A	G	0.035461	0.339875	0.434524	0.43411	G	A	0.0208	0.936207	0.433125	0.0355959
18	60619881	rs78269127	0.0007	0.0015	A	G	0.9807	-0.0803	0.1433	0.5754	NA	NA	NA	NA	NA	NA	NA	NA	NA	NA	NA	NA	NA	NA	NA	NA	G	A	0.035461	0.339875	0.434524	0.43411	A	G	0.0208	0.936207	0.433125	0.0355959
18	60615001	rs79347774	0.0007	0.0014	C	G	0.983	-0.0639	0.1534	0.6771	NA	NA	NA	NA	NA	NA	NA	NA	NA	NA	NA	NA	NA	NA	NA	NA	NA	NA	NA	NA	NA	NA	C	G	0.0208	0.936207	0.433125	0.0355959
18	59856474	rs137902687	NA	NA	T	G	0.0125	0.0852	0.1856	0.6462	NA	NA	NA	NA	NA	NA	NA	NA	NA	NA	NA	NA	NA	NA	NA	NA	T	G	0.0120567	-0.593938	0.802502	0.459235	G	T	0.0217	0.723184	1.07842	0.0358168
18	59836838	rs139086679	NA	NA	T	C	0.9875	-0.0771	0.1854	0.6777	NA	NA	NA	NA	NA	NA	NA	NA	NA	NA	NA	NA	NA	NA	NA	NA	C	T	0.0120567	-0.593938	0.802502	0.459235	T	C	0.0217	0.723184	1.07842	0.0358168
18	59884746	rs137880112	NA	NA	A	G	0.9875	-0.0603	0.1878	0.7482	NA	NA	NA	NA	NA	NA	NA	NA	NA	NA	NA	NA	NA	NA	NA	NA	G	A	0.0120567	-0.593938	0.802502	0.459235	A	G	0.0217	0.723184	1.07842	0.0358168
18	60497714	rs28706189	0.0008	0.0016	A	G	0.0216	0.1125	0.1357	0.4072	NA	NA	NA	NA	NA	NA	NA	NA	NA	NA	NA	NA	NA	NA	NA	NA	A	G	0.0404255	0.330922	0.433041	0.44476	G	A	0.0389	-0.731272	0.338767	0.0358518
18	60188879	rs150584076	0.0006	0.0014	A	G	0.9829	-0.0557	0.1558	0.7209	NA	NA	NA	NA	NA	NA	NA	NA	NA	NA	NA	NA	NA	NA	NA	NA	G	A	0.0198582	0.457593	0.647388	0.479673	A	G	0.0181	1.03625	0.498911	0.036353
18	60913720	rs1341201183	NA	NA	A	G	0.0096	0.0703	0.2559	0.7834	NA	NA	NA	NA	NA	NA	NA	NA	NA	NA	NA	NA	NA	NA	NA	NA	A	G	0.00567376	-0.964392	1.36504	0.479882	G	A	0.0136	-1.21187	0.56346	0.0365572
18	60913987	rs146597977	NA	NA	C	G	0.0096	0.0703	0.2559	0.7834	NA	NA	NA	NA	NA	NA	NA	NA	NA	NA	NA	NA	NA	NA	NA	NA	C	G	0.00567376	-0.964392	1.36504	0.479882	G	C	0.0136	-1.21187	0.56346	0.0365572
18	60519414	rs36024575	0.0007	0.0031	A	T	0.0541	0.0553	0.0831	0.5061	NA	NA	NA	NA	NA	A	T	0.0976	-0.0448	0.001116	A	T	0.1017	0.0077	0.0106	0.4637	A	T	0.041844	-0.610481	0.463832	0.188118	T	A	0.0479	0.687046	0.319651	0.036684
18	60769463	rs112258673	0.0025	0.0032	A	G	0.8698	-0.008	0.0564	0.887	G	A	0.1364	0.0068	0.8728	A	G	0.9975	0.0088	0.9441	NA	NA	NA	NA	NA	NA	G	A	0.173759	-0.0116131	0.222956	0.958459	A	G	0.1573	0.367341	0.170922	0.0367011
18	61035873	rs137946652	NA	NA	T	C	0.0249	0.0124	0.1252	0.9213	T	C	0.0583	0.1204	0.1276	NA	NA	NA	NA	NA	NA	NA	NA	NA	NA	NA	T	C	0.0319149	0.630266	0.469807	0.179745	C	T	0.0145	-1.1595	0.540134	0.036927
18	61149522	rs115319212	NA	NA	T	G	0.9606	0.0215	0.096	0.823	G	T	0.0379	0.1427	0.06237	T	G	0.9993	0.0683	0.7681	NA	NA	NA	NA	NA	NA	G	T	0.0602837	-0.0194511	0.386148	0.959826	T	G	0.0461	0.673662	0.314551	0.0373881
18	60755821	rs116483761	0.0007	0.0007	T	C	0.0151	-0.1942	0.168	0.2478	NA	NA	NA	NA	NA	NA	NA	NA	NA	NA	NA	NA	NA	NA	NA	NA	T	C	0.0212766	-0.166602	0.630421	0.791571	C	T	0.0063	1.75811	0.82223	0.0377066
18	61052181	rs114256983	NA	NA	T	C	0.9605	0.0749	0.1	0.4541	C	T	0.0396	0.0899	0.3014	NA	NA	NA	NA	NA	NA	NA	NA	NA	NA	NA	C	T	0.051773	0.121757	0.387904	0.753609	T	C	0.0298	-0.789347	0.369911	0.0381113
18	61038452	rs116218361	NA	NA	A	G	0.9606	0.0398	0.0995	0.6889	G	A	0.0798	0.0951	0.1316	NA	NA	NA	NA	NA	NA	NA	NA	NA	NA	NA	G	A	0.051773	0.121757	0.387904	0.753609	A	G	0.0298	-0.789347	0.369911	0.0381113
18	60946762	rs115597568	NA	NA	C	G	0.0251	0.127	0.1316	0.3343	NA	NA	NA	NA	NA	NA	NA	NA	NA	NA	NA	NA	NA	NA	NA	NA	C	G	0.0319149	0.886579	0.51515	0.0852487	G	C	0.0208	-1.02403	0.480229	0.0382521
18	60947825	rs115922891	NA	NA	T	C	0.0248	0.1063	0.1318	0.4201	NA	NA	NA	NA	NA	NA	NA	NA	NA	NA	NA	NA	NA	NA	NA	NA	T	C	0.0319149	0.858575	0.512354	0.0937883	C	T	0.0208	-1.02403	0.480229	0.0382521
18	61129764	rs72948507	NA	NA	T	C	0.3636	0.0363	0.0382	0.3418	T	C	0.37	-0.0119	0.6981	T	C	0.1557	0.0009	0.9398	T	C	0.15	0.0029	0.0092	0.7528	T	C	0.433333	0.349563	0.173967	0.0444986	C	T	0.3535	0.050636	0.443658	0.0384526
18	61055135	rs80354754	NA	NA	A	G	0.8951	-0.0314	0.0614	0.6092	G	A	0.1072	0.1114	0.01725	A	G	0.9983	-0.1377	0.3511	NA	NA	NA	NA	NA	NA	G	A	0.112057	0.172482	0.30118	0.566856	A	G	0.113	0.375961	0.704043	0.0388731
18	61147618	rs11873176	NA	NA	A	G	0.9211	0.0282	0.069	0.683	G	A	0.0803	0.0912	0.08654	A	G	0.9988	0.0905	0.6214	NA	NA	NA	NA	NA	NA	G	A	0.11773	-0.277012	0.277876	0.318816	A	G	0.0868	0.487263	0.229215	0.038876
18	60037590	rs61369106	NA	NA	A	G	0.0234	-0.0727	0.1272	0.5674	A	G	0.0212	-0.0634	0.6019	NA	NA	NA	NA	NA	NA	NA	NA	NA	NA	NA	A	G	0.0262411	0.0265047	0.569422	0.962875	G	A	0.0235	-0.951242	0.448067	0.0391436
18	59729644	rs4941104	NA	NA	T	C	0.1414	-0.0328	0.0517	0.5258	T	C	0.1432	-0.027	0.513	T	C	0.3309	-0.0093	0.2813	T	C	0.3348	-0.0103	0.0069	0.1328	T	C	0.0879433	0.566992	0.331206	0.0869146	C	T	0.0976	-0.448899	0.25735	0.0392637
18	60302575	rs115725775	0.0007	0.0014	T	C	0.9776	-0.1507	0.1281	0.2394	C	T	0.0273	0.0134	0.9031	NA	NA	NA	NA	NA	NA	NA	NA	NA	NA	NA	C	T	0.0319149	0.16707	0.484669	0.730313	T	C	0.0199	1.00259	0.47279	0.0393755
18	60299492	rs116042932	0.0007	0.0014	T	G	0.9775	-0.1505	0.1281	0.2398	G	T	0.0258	-0.0408	0.7326	NA	NA	NA	NA	NA	NA	NA	NA	NA	NA	NA	G	T	0.0319149	0.16707	0.484669	0.730313	T	G	0.0199	1.00259	0.47279	0.0393755
18	60296110	rs114096019	0.0007	0.0014	A	G	0.0226	0.1481	0.1278	0.2465	A	G	0.0281	0.0099	0.9277	NA	NA	NA	NA	NA	NA	NA	NA	NA	NA	NA	A	G	0.0304965	-0.0032724	0.497086	0.994747	G	A	0.0199	1.00259	0.47279	0.0393755
18	59670045	rs649289	NA	NA	NA	NA	NA	NA	NA	NA	NA	NA	NA	NA	NA	NA	NA	NA	NA	NA	NA	NA	NA	NA	NA	NA	NA	NA	NA	NA	NA	NA	C	T	0.0099	0.11583	1.95812	0.040573
18	59674375	rs496186	NA	NA	NA	NA	NA	NA	NA	NA	NA	NA	NA	NA	NA	NA	NA	NA	NA	NA	NA	NA	NA	NA	NA	NA	NA	NA	NA	NA	NA	NA	C	A	0.0099	0.11583	1.95812	0.040573
18	59687835	rs478017	NA	NA	NA	NA	NA	NA	NA	NA	NA	NA	NA	NA	NA	NA	NA	NA	NA	NA	NA	NA	NA	NA	NA	NA	NA	NA	NA	NA	NA	NA	T	C	0.0099	0.11583	1.95812	0.040573
18	59813116	rs114491815	NA	NA	A	G	0.9361	-0.025	0.0764	0.7429	G	A	0.0632	0.0373	0.5218	NA	NA	NA	NA	NA	NA	NA	NA	NA	NA	NA	G	A	0.0737589	-0.0902532	0.327387	0.782796	A	G	0.0669	0.473055	0.339013	0.0405864
18	59977964	rs113414644	NA	NA	A	G	0.9371	-0.0249	0.0768	0.7462	G	A	0.0621	0.035	0.5487	NA	NA	NA	NA	NA	NA	NA	NA	NA	NA	NA	G	A	0.0730496	-0.0720236	0.334666	0.829603	A	G	0.0669	0.473055	0.339013	0.0405864
18	59936461	rs150239061	NA	NA	A	G	0.0076	-0.0217	0.2632	0.9342	NA	NA	NA	NA	NA	NA	NA	NA	NA	NA	NA	NA	NA	NA	NA	NA	A	G	0.00780142	0.829121	1.00627	0.409964	G	A	0.0108	-1.34867	0.640181	0.0407325
18	60295314	rs306215	0.0002	0.0038	A	G	0.3442	-0.0264	0.0379	0.4865	G	A	0.6562	-0.0297	0.3173	A	G	0.1676	-0.0055	0.6289	A	G	0.1632	0.0212	0.0091	0.02035	G	A	0.624113	0.224427	0.184525	0.223893	G	A	0.3924	-0.276802	0.131395	0.0407382
18	59719300	rs10469250	NA	NA	NA	NA	NA	NA	NA	NA	NA	NA	NA	NA	NA	NA	NA	NA	NA	NA	NA	NA	NA	NA	NA	NA	T	C	0.0163121	-0.693049	0.743085	0.350993	C	T	0.0145	1.07687	1.27335	0.040781
18	61153126	rs17062673	NA	NA	A	C	0.5123	-0.0466	0.0366	0.2026	C	A	0.4983	0.0348	0.2249	A	C	0.967	-0.011	0.6581	A	C	0.9736	0.0109	0.0234	0.6415	C	A	0.61844	0.0961034	0.180097	0.593604	C	A	0.4159	0.277015	0.131722	0.0410968
18	60024861	rs537577341	NA	NA	A	T	0.9952	-0.0555	0.3667	0.8796	NA	NA	NA	NA	NA	NA	NA	NA	NA	NA	NA	NA	NA	NA	NA	NA	T	A	0.0113475	0.116387	0.852822	0.891448	A	T	0.0127	-1.21853	0.73402	0.0411132
18	59812668	rs112370430	NA	NA	C	G	0.0662	0.0087	0.0749	0.9079	NA	NA	NA	NA	NA	NA	NA	NA	NA	NA	NA	NA	NA	NA	NA	NA	C	G	0.0780142	0.0635491	0.320497	0.842824	G	C	0.0696	0.499482	0.275445	0.0414269
18	59743196	rs142293770	NA	NA	NA	NA	NA	NA	NA	NA	C	T	0.0653	0.0331	0.5694	NA	NA	NA	NA	NA	NA	NA	NA	NA	NA	NA	C	T	0.0787234	0.0526444	0.319492	0.869121	T	C	0.0696	0.499482	0.275445	0.0414269
18	60131832	rs76149370	0	0.0018	A	C	0.0606	0.1241	0.0797	0.1194	A	C	0.0659	0.0552	0.3623	A	C	0.01	-0.0666	0.1266	NA	NA	NA	NA	NA	NA	A	C	0.0737589	-0.143616	0.328866	0.662329	C	A	0.0597	-0.570324	0.272049	0.0417634
18	59715906	rs28778031	NA	NA	T	G	0.8425	0.0298	0.0495	0.5465	G	T	0.1577	-0.0129	0.7465	T	G	0.6672	0.0085	0.3211	T	G	0.6638	0.0113	0.0076	0.1387	G	T	0.106383	0.608935	0.30196	0.0437362	T	G	0.1203	-0.419529	0.200206	0.0418563
18	59705182	rs9945382	NA	NA	T	G	0.1579	-0.0284	0.0494	0.5648	T	G	0.161	-0.0177	0.6507	T	G	0.333	-0.0088	0.3079	T	G	0.3365	-0.0113	0.0068	0.09964	T	G	0.106383	0.608935	0.30196	0.0437362	G	T	0.1203	-0.419529	0.200206	0.0418563
18	60388201	rs144613016	0.0008	0.0016	T	C	0.0214	0.1138	0.1368	0.4057	NA	NA	NA	NA	NA	NA	NA	NA	NA	NA	NA	NA	NA	NA	NA	NA	T	C	0.0404255	0.330922	0.433041	0.44476	C	T	0.038	-0.715837	0.341614	0.0418596
18	60016272	rs147583192	NA	NA	C	G	0.982	0.1732	0.1428	0.2252	NA	NA	NA	NA	NA	NA	NA	NA	NA	NA	NA	NA	NA	NA	NA	NA	G	C	0.0212766	0.525301	0.660429	0.426385	C	G	0.0154	-1.13068	0.540007	0.0420249
18	60097783	rs9807460	NA	NA	A	G	0.0307	-0.1825	0.112	0.1031	NA	NA	NA	NA	NA	A	G	0.1461	0.0184	0.1114	A	G	0.1367	0.0104	0.0095	0.2703	NA	NA	NA	NA	NA	NA	G	A	0.0063	-1.7447	0.837969	0.0432377
18	61050288	rs13381279	NA	NA	T	C	0.6897	0.0387	0.0414	0.3496	T	C	0.694	0.0082	0.8078	T	C	0.127	0.0355	0.005648	T	C	0.1201	0.002	0.0107	0.854	T	C	0.847518	-0.0778829	0.254608	0.759686	T	C	0.2333	0.327945	0.158018	0.0439407
18	60993169	rs186490923	NA	NA	A	T	0.9917	-0.2921	0.2951	0.3222	NA	NA	NA	NA	NA	NA	NA	NA	NA	NA	NA	NA	NA	NA	NA	NA	T	A	0.00425532	0.77749	1.394	0.577021	A	T	0.0145	-1.14276	0.551003	0.0440894
18	60906909	rs142214798	NA	NA	T	G	0.0099	0.1306	0.2486	0.5995	NA	NA	NA	NA	NA	NA	NA	NA	NA	NA	NA	NA	NA	NA	NA	NA	T	G	0.00567376	-0.964392	1.36504	0.479882	G	T	0.0127	-1.19875	0.578238	0.0441794
18	60911647	rs143703806	NA	NA	A	C	0.0097	0.1008	0.2465	0.6826	NA	NA	NA	NA	NA	NA	NA	NA	NA	NA	NA	NA	NA	NA	NA	NA	A	C	0.00567376	-0.964392	1.36504	0.479882	C	A	0.0127	-1.19875	0.578238	0.0441794
18	60145082	rs73458888	0.0012	0.0026	A	G	0.9658	0.002	0.1085	0.9856	G	A	0.0299	-0.1325	0.2035	NA	NA	NA	NA	NA	NA	NA	NA	NA	NA	NA	G	A	0.0553191	0.0877881	0.393704	0.823551	A	G	0.0271	0.810013	0.445345	0.0441899
18	60324943	rs6567294	0.0002	0.0004	T	C	0.0088	0.2806	0.2259	0.2142	NA	NA	NA	NA	NA	NA	NA	NA	NA	NA	NA	NA	NA	NA	NA	NA	T	C	0.00851064	1.15721	0.900522	0.198776	C	T	0.0145	-1.08956	0.525599	0.0441914
18	60332935	rs140325190	0.0004	0.0008	T	C	0.0113	0.1858	0.1863	0.3187	NA	NA	NA	NA	NA	NA	NA	NA	NA	NA	NA	NA	NA	NA	NA	NA	T	C	0.0106383	-0.676137	0.822596	0.411103	C	T	0.0208	0.94917	0.485788	0.0447829
18	59671605	rs517604	NA	NA	NA	NA	NA	NA	NA	NA	NA	NA	NA	NA	NA	NA	NA	NA	NA	NA	NA	NA	NA	NA	NA	NA	NA	NA	NA	NA	NA	NA	T	C	0.0371	-0.584138	0.582305	0.0449972
18	60782962	rs115370932	NA	NA	NA	NA	NA	NA	NA	NA	NA	NA	NA	NA	NA	NA	NA	NA	NA	NA	NA	NA	NA	NA	NA	NA	A	G	0.0340426	-0.665814	0.505332	0.187645	G	A	0.0154	1.09768	0.532072	0.0452614
18	59732767	rs111346376	NA	NA	T	C	0.0227	0.0148	0.1342	0.9124	NA	NA	NA	NA	NA	T	C	0.008	-0.0223	0.6433	NA	NA	NA	NA	NA	NA	T	C	0.0177305	0.389276	0.727402	0.59254	C	T	0.028	-0.85801	0.415909	0.0452672
18	61129711	rs67447401	NA	NA	A	G	0.6358	-0.0365	0.0383	0.34	G	A	0.379	-0.0109	0.7193	A	G	0.8437	-0.0002	0.9875	A	G	0.8444	-0.0081	0.009	0.3661	G	A	0.433333	0.349563	0.173967	0.0444986	A	G	0.3544	0.0563828	0.43767	0.0453628
18	60698712	rs143804222	0.0005	0.0012	A	G	0.0178	0.2623	0.1454	0.07126	NA	NA	NA	NA	NA	NA	NA	NA	NA	NA	NA	NA	NA	NA	NA	NA	A	G	0.012766	-0.604308	0.789127	0.443799	G	A	0.0307	0.807157	0.444594	0.0456851
18	60208952	rs8091832	0.0003	0.0009	A	G	0.8901	0.0149	0.0587	0.7994	A	G	0.8928	0.0234	0.6231	A	G	0.8679	-0.0008	0.9483	A	G	0.8834	-0.0023	0.0112	0.8354	A	G	0.870213	0.147899	0.277237	0.593704	A	G	0.1058	-0.439424	0.213511	0.0457996
18	60285108	rs12458720	0.0012	0.0007	T	G	0.9295	0.0676	0.0718	0.3462	G	T	0.0825	0.0418	0.4272	T	G	0.9323	-0.012	0.46	T	G	0.9354	0.0313	0.0134	0.01912	G	T	0.0496454	-0.198952	0.417552	0.633738	T	G	0.0995	0.499527	0.319631	0.0459319
18	59745865	rs58162573	NA	NA	A	C	0.8591	0.0275	0.0517	0.595	C	A	0.1429	-0.0288	0.4862	A	C	0.6701	0.0087	0.3114	A	C	0.6659	0.0105	0.0069	0.1266	C	A	0.087234	0.570496	0.331421	0.0851845	A	C	0.0995	-0.449464	0.218576	0.0459918
18	60960831	rs114461143	NA	NA	T	G	0.9747	-0.077	0.1422	0.5884	NA	NA	NA	NA	NA	NA	NA	NA	NA	NA	NA	NA	NA	NA	NA	NA	G	T	0.0347518	0.325735	0.484296	0.501205	T	G	0.0235	1.55085	1.23742	0.0460897
18	60783882	rs9957746	0.0003	0.0001	T	C	0.992	-0.288	0.2622	0.2721	NA	NA	NA	NA	NA	NA	NA	NA	NA	NA	NA	NA	NA	NA	NA	NA	C	T	0.00496454	1.66415	1.19265	0.162915	T	C	0.0118	-1.25999	0.614669	0.0467054
18	60784692	rs9945794	0.0003	0.0001	NA	NA	NA	NA	NA	NA	NA	NA	NA	NA	NA	NA	NA	NA	NA	NA	NA	NA	NA	NA	NA	NA	C	G	0.00496454	1.66415	1.19265	0.162915	G	C	0.0118	-1.25999	0.614669	0.0467054
18	60290539	rs435439	0.0001	0.021	T	C	0.7137	-0.0111	0.0399	0.7811	T	C	0.7074	-0.0237	0.4432	T	C	0.9444	0.0106	0.5882	T	C	0.9623	-0.0054	0.0195	0.7818	T	C	0.659574	0.151358	0.187642	0.419881	T	C	0.3382	-0.28341	0.13834	0.0468421
18	61152321	rs139394248	NA	NA	A	G	0.9821	0.0728	0.1442	0.6136	NA	NA	NA	NA	NA	NA	NA	NA	NA	NA	NA	NA	NA	NA	NA	NA	G	A	0.0191489	-0.745624	0.584884	0.202372	A	G	0.0118	-1.26761	0.618919	0.0469022
18	61146260	rs148861259	NA	NA	T	C	0.9826	0.0574	0.1543	0.7098	NA	NA	NA	NA	NA	NA	NA	NA	NA	NA	NA	NA	NA	NA	NA	NA	C	T	0.0177305	-0.690934	0.610302	0.257585	T	C	0.0118	-1.26761	0.618919	0.0469022
18	61134007	rs115627951	NA	NA	T	C	0.0125	-0.0216	0.1905	0.9099	NA	NA	NA	NA	NA	NA	NA	NA	NA	NA	NA	NA	NA	NA	NA	NA	T	C	0.0163121	0.039603	0.775033	0.959247	C	T	0.0072	1.48145	0.723595	0.0469876
18	61132580	rs141290127	NA	NA	A	G	0.0126	-0.0183	0.1905	0.9235	NA	NA	NA	NA	NA	NA	NA	NA	NA	NA	NA	NA	NA	NA	NA	NA	A	G	0.0163121	0.039603	0.775033	0.959247	G	A	0.0072	1.48145	0.723595	0.0469876
18	60781820	rs75364852	0.0138	0.0002	A	C	0.8005	0.0806	0.0499	0.1067	C	A	0.2662	-0.0064	0.8635	A	C	0.6693	0.0089	0.321	A	C	0.7067	0.0115	0.0083	0.1637	C	A	0.157447	0.00804312	0.245013	0.973812	A	C	0.2025	-0.288794	0.517769	0.047285
18	59712554	rs28564677	NA	NA	T	C	0.8393	0.0303	0.0492	0.5378	C	T	0.1652	-0.0168	0.6658	T	C	0.6638	0.0074	0.3891	T	C	0.6471	0.0076	0.0068	0.2635	C	T	0.107092	0.604567	0.301706	0.0450884	T	C	0.1212	-0.408236	0.19983	0.0474854
18	60216234	rs55741140	0.0391	0.0007	T	C	0.0547	0.0054	0.0857	0.9501	T	C	0.0519	-0.0079	0.9088	T	C	0.254	0.0187	0.04938	T	C	0.2436	0.0057	0.0079	0.4645	T	C	0.00212766	-1.10141	2.16706	0.611276	C	T	0.0136	1.23945	0.667541	0.047754
18	61045244	rs7227594	NA	NA	A	T	0.6964	0.0365	0.0411	0.3754	NA	NA	NA	NA	NA	A	T	0.1353	0.0256	0.03968	A	T	0.1259	0.0023	0.0105	0.8292	A	T	0.851064	-0.032252	0.25629	0.899857	A	T	0.2233	0.331648	0.162667	0.0479492
18	60010448	rs4369774	NA	NA	A	C	0.4425	0.039	0.0359	0.2769	C	A	0.5552	-0.0068	0.8182	A	C	0.4609	-0.0142	0.08259	A	C	0.4602	-0.0136	0.0065	0.03664	C	A	0.553191	0.054723	0.180105	0.76125	C	A	0.443	-0.258777	0.127098	0.0482653
18	60207234	rs113465378	0.0005	0.0011	A	G	0.0197	0.0613	0.1385	0.6581	A	G	0.0153	0.0563	0.7018	NA	NA	NA	NA	NA	NA	NA	NA	NA	NA	NA	A	G	0.012766	-0.348414	0.701581	0.619462	G	A	0.0217	-1.23237	1.29741	0.0482751
18	59774409	rs142477355	NA	NA	A	C	0.9888	-0.1778	0.1978	0.3687	NA	NA	NA	NA	NA	NA	NA	NA	NA	NA	NA	NA	NA	NA	NA	NA	C	A	0.0070922	-0.149233	1.01805	0.883457	A	C	0.0208	0.698863	1.0546	0.0482848
18	59775343	rs146500635	NA	NA	A	G	0.0112	0.1778	0.1978	0.3687	NA	NA	NA	NA	NA	NA	NA	NA	NA	NA	NA	NA	NA	NA	NA	NA	A	G	0.0070922	-0.149233	1.01805	0.883457	G	A	0.0208	0.698863	1.0546	0.0482848
18	59750284	rs146680924	NA	NA	A	G	0.9881	-0.1254	0.1954	0.5211	NA	NA	NA	NA	NA	NA	NA	NA	NA	NA	NA	NA	NA	NA	NA	NA	G	A	0.0070922	-0.149233	1.01805	0.883457	A	G	0.0208	0.698863	1.0546	0.0482848
18	60225742	rs112166576	0.0005	0.0125	T	C	0.0232	-0.0303	0.1386	0.8268	T	C	0.0185	0.1487	0.258	NA	NA	NA	NA	NA	NA	NA	NA	NA	NA	NA	T	C	0.0297872	-0.581099	0.498704	0.243931	C	T	0.0244	-0.822773	0.406326	0.0487369
18	60801301	rs113244677	0.0002	0.0264	T	C	0.9929	-0.1925	0.2383	0.4192	NA	NA	NA	NA	NA	NA	NA	NA	NA	NA	NA	NA	NA	NA	NA	NA	C	T	0.00638298	0.667864	1.01308	0.509742	T	C	0.0108	1.16865	0.889147	0.0487543
18	59853392	rs139266493	NA	NA	T	C	0.936	-0.0199	0.0763	0.7939	C	T	0.0625	0.036	0.5436	NA	NA	NA	NA	NA	NA	NA	NA	NA	NA	NA	C	T	0.0744681	-0.088905	0.332766	0.789339	T	C	0.0678	0.461595	0.319608	0.0488431
18	59805774	rs141014912	NA	NA	T	C	0.9958	-0.2675	0.3582	0.4551	NA	NA	NA	NA	NA	T	C	0.9988	0.0278	0.8852	NA	NA	NA	NA	NA	NA	C	T	0.00283688	-1.12019	1.89962	0.555397	T	C	0.0054	-1.61232	0.793932	0.0488677
18	59775720	rs191032798	NA	NA	T	C	0.0042	0.2487	0.3592	0.4886	NA	NA	NA	NA	NA	T	C	0.0012	-0.0099	0.9587	NA	NA	NA	NA	NA	NA	T	C	0.00283688	-1.12019	1.89962	0.555397	C	T	0.0054	-1.61232	0.793932	0.0488677
18	59733236	rs141013070	NA	NA	A	G	0.0032	0.2577	0.4588	0.5743	NA	NA	NA	NA	NA	A	G	0.0013	0.0334	0.8661	NA	NA	NA	NA	NA	NA	A	G	0.00283688	-1.12019	1.89962	0.555397	G	A	0.0054	-1.61232	0.793932	0.0488677
18	60642907	rs523039	0.0043	0.0091	A	G	0.911	-0.0157	0.0636	0.8053	G	A	0.09	0.0784	0.111	A	G	0.9987	0.0342	0.8492	NA	NA	NA	NA	NA	NA	G	A	0.112057	-0.357407	0.292421	0.221618	A	G	0.1067	-0.432961	0.21324	0.0489148
18	61042608	rs149404958	NA	NA	C	G	0.9941	-0.2281	0.4642	0.6232	NA	NA	NA	NA	NA	NA	NA	NA	NA	NA	NA	NA	NA	NA	NA	NA	G	C	0.00283688	2.82155	1.43703	0.049593	C	G	0.0072	-1.53121	0.75422	0.0489384
18	60194501	rs1710433	0.0021	0.0058	A	T	0.0493	-0.019	0.0881	0.8294	NA	NA	NA	NA	NA	NA	NA	NA	NA	NA	NA	NA	NA	NA	NA	NA	A	T	0.0546099	-0.0847023	0.389707	0.827937	T	A	0.0678	0.520385	0.256423	0.0490301
18	60181952	rs1788036	0.0021	0.0058	A	G	0.9507	0.0256	0.0877	0.77	G	A	0.0473	0.0335	0.6425	NA	NA	NA	NA	NA	NA	NA	NA	NA	NA	NA	G	A	0.0553191	0.0245169	0.385458	0.949285	A	G	0.0678	0.520385	0.256423	0.0490301
18	60189126	rs694137	0.0021	0.0058	A	G	0.0494	-0.0227	0.0876	0.7953	A	G	0.0475	0.0314	0.6622	NA	NA	NA	NA	NA	NA	NA	NA	NA	NA	NA	A	G	0.0553191	0.0245169	0.385458	0.949285	G	A	0.0678	0.520385	0.256423	0.0490301
18	60105850	rs1187987974	NA	NA	A	C	0.5419	-0.0534	0.0376	0.1561	NA	NA	NA	NA	NA	NA	NA	NA	NA	NA	A	C	0.6752	-0.0037	0.007	0.5991	C	A	0.487234	0.190514	0.184882	0.302794	A	C	0.4837	-0.26616	0.131158	0.0490392
18	60048347	rs114944650	NA	NA	A	G	0.9946	0.1515	0.3583	0.6724	NA	NA	NA	NA	NA	NA	NA	NA	NA	NA	NA	NA	NA	NA	NA	NA	G	A	0.0113475	-0.596139	0.811447	0.462545	A	G	0.009	-1.38085	0.681601	0.0494368
18	59843048	rs8085946	NA	NA	T	C	0.0955	0.0626	0.0634	0.3236	T	C	0.0969	-0.0679	0.1785	T	C	0.0017	0.0166	0.9093	NA	NA	NA	NA	NA	NA	T	C	0.136879	0.0435787	0.259505	0.866638	C	T	0.1311	-0.466133	0.31408	0.0498062
18	60210852	rs115386873	0.0005	0.0011	T	C	0.0095	-0.0159	0.2347	0.9458	NA	NA	NA	NA	NA	NA	NA	NA	NA	NA	NA	NA	NA	NA	NA	NA	T	C	0.00425532	1.04118	1.50902	0.490214	C	T	0.0099	-1.34097	0.663505	0.0500056
18	60922167	rs151182885	NA	NA	T	G	0.9927	0.0824	0.2597	0.751	NA	NA	NA	NA	NA	NA	NA	NA	NA	NA	NA	NA	NA	NA	NA	NA	G	T	0.0106383	-0.606103	0.795614	0.446176	T	G	0.0054	1.83238	0.906931	0.0500795
18	60912874	rs115420211	NA	NA	A	T	0.9925	0.0925	0.2473	0.7084	NA	NA	NA	NA	NA	NA	NA	NA	NA	NA	NA	NA	NA	NA	NA	NA	T	A	0.00992908	-0.570557	0.818306	0.485652	A	T	0.0054	1.83238	0.906931	0.0500795
18	60083218	rs17666267	NA	NA	A	C	0.0712	-0.0535	0.0759	0.481	A	C	0.0635	-0.0064	0.9139	A	C	0.2369	-0.0038	0.69	A	C	0.2308	-0.0123	0.0077	0.1098	A	C	0.0170213	-0.257097	0.694788	0.711355	C	A	0.0371	0.724121	0.35842	0.0500917
18	60314675	rs11875767	0.0171	0.0152	A	C	0.4478	-0.012	0.0364	0.7415	A	C	0.4689	-0.0148	0.611	A	C	0.2159	-0.0128	0.2013	A	C	0.2284	-0.0003	0.0078	0.9696	A	C	0.496454	-0.209814	0.174664	0.229656	A	C	0.4955	0.316152	0.247881	0.0501692
18	60753536	rs72939422	0.0009	0.0005	A	C	0.0261	-0.1313	0.1223	0.2829	A	C	0.0344	-0.1569	0.1548	A	C	0.05	-0.0258	0.174	A	C	0.0437	-0.0174	0.0164	0.2887	A	C	0.0212766	-0.166602	0.630421	0.791571	C	A	0.009	1.25053	0.620176	0.0505545
18	60951391	rs143552146	NA	NA	T	C	0.973	-0.1136	0.1407	0.4191	NA	NA	NA	NA	NA	NA	NA	NA	NA	NA	NA	NA	NA	NA	NA	NA	C	T	0.0404255	0.552305	0.435967	0.205209	T	C	0.0353	0.716888	0.355556	0.0505738
18	61150576	rs9964231	NA	NA	A	C	0.5129	-0.0549	0.0366	0.1333	C	A	0.4955	0.0352	0.2209	A	C	0.9667	-0.0103	0.6749	A	C	0.9728	-0.0074	0.0224	0.7429	C	A	0.620567	0.0965643	0.18329	0.598305	C	A	0.4123	0.268456	0.133202	0.0506735
18	59797579	rs11152330	NA	NA	T	G	0.141	-0.0322	0.0516	0.5325	T	G	0.1429	-0.0325	0.4312	T	G	0.3302	-0.0091	0.2908	T	G	0.3343	-0.0109	0.0069	0.1115	T	G	0.087234	0.570496	0.331421	0.0851845	G	T	0.1004	-0.399422	0.295838	0.0512292
18	59787609	rs56110129	NA	NA	A	T	0.1416	-0.0306	0.0515	0.5525	NA	NA	NA	NA	NA	A	T	0.3302	-0.0092	0.286	A	T	0.3344	-0.0103	0.0069	0.1328	A	T	0.087234	0.570496	0.331421	0.0851845	T	A	0.1004	-0.399422	0.295838	0.0512292
18	59745516	rs12454177	NA	NA	C	G	0.8587	0.0301	0.0517	0.5603	NA	NA	NA	NA	NA	C	G	0.67	0.0086	0.3163	C	G	0.6658	0.0105	0.0069	0.1277	G	C	0.087234	0.570496	0.331421	0.0851845	C	G	0.1004	-0.399422	0.295838	0.0512292
18	59744603	rs4941105	NA	NA	T	C	0.1412	-0.0287	0.0517	0.5782	T	C	0.1429	-0.0286	0.4883	T	C	0.3299	-0.0087	0.312	T	C	0.3351	-0.0116	0.0071	0.1009	T	C	0.087234	0.570496	0.331421	0.0851845	C	T	0.1004	-0.399422	0.295838	0.0512292
18	59759334	rs12604216	NA	NA	A	G	0.8586	0.0286	0.0516	0.5796	G	A	0.143	-0.0313	0.462	A	G	0.6701	0.0091	0.2929	A	G	0.6658	0.0105	0.0069	0.1245	G	A	0.087234	0.570496	0.331421	0.0851845	A	G	0.1004	-0.399422	0.295838	0.0512292
18	60168694	rs144379790	0.0003	0.0005	T	C	0.9878	-0.0335	0.1956	0.8641	NA	NA	NA	NA	NA	NA	NA	NA	NA	NA	NA	NA	NA	NA	NA	NA	C	T	0.00851064	-0.650495	0.849742	0.443961	T	C	0.0172	-1.03208	0.633032	0.0516814
18	61151697	rs2292294	NA	NA	T	C	0.112	0.0256	0.0581	0.659	T	C	0.1145	0.0387	0.3906	T	C	0.0024	-0.0028	0.9821	NA	NA	NA	NA	NA	NA	T	C	0.153901	-0.0122071	0.234591	0.9585	C	T	0.1148	-0.418469	0.208506	0.0516851
18	60700965	rs185513174	0.0023	0.005	A	T	0.0467	-0.0243	0.088	0.7821	NA	NA	NA	NA	NA	NA	NA	NA	NA	NA	NA	NA	NA	NA	NA	NA	A	T	0.0539007	0.427986	0.401103	0.285962	T	A	0.0778	-0.481382	0.239908	0.0517408
18	60285422	rs115058023	0.0004	0.0009	A	T	0.9888	-0.0652	0.1857	0.7255	NA	NA	NA	NA	NA	NA	NA	NA	NA	NA	NA	NA	NA	NA	NA	NA	T	A	0.00780142	-0.528789	0.923506	0.566923	A	T	0.0172	1.03239	0.514549	0.0517561
18	59806775	rs116326996	NA	NA	A	G	0.9854	-0.0824	0.1714	0.6308	NA	NA	NA	NA	NA	NA	NA	NA	NA	NA	NA	NA	NA	NA	NA	NA	G	A	0.00992908	-0.487876	0.846628	0.564441	A	G	0.0244	0.448251	1.10188	0.0518583
18	59837720	rs140649437	NA	NA	A	C	0.9934	0.4077	0.315	0.1956	NA	NA	NA	NA	NA	NA	NA	NA	NA	NA	NA	NA	NA	NA	NA	NA	C	A	0.00425532	-1.18025	1.35855	0.384979	A	C	0.0118	-1.26374	0.630232	0.0519018
18	59796168	rs142495816	NA	NA	T	C	0.0067	-0.3012	0.305	0.3234	NA	NA	NA	NA	NA	NA	NA	NA	NA	NA	NA	NA	NA	NA	NA	NA	T	C	0.00425532	-1.18025	1.35855	0.384979	C	T	0.0118	-1.26374	0.630232	0.0519018
18	60518431	rs149858481	0.0001	0.0003	A	G	0.0048	0.2383	0.4216	0.5719	NA	NA	NA	NA	NA	NA	NA	NA	NA	NA	NA	NA	NA	NA	NA	NA	NA	NA	NA	NA	NA	NA	G	A	0.0072	1.59894	0.797454	0.0519184
18	60702229	rs148971455	0.0036	0.0045	A	T	0.0727	0.0733	0.0702	0.2961	NA	NA	NA	NA	NA	A	T	0.0013	0.19	0.268	NA	NA	NA	NA	NA	NA	A	T	0.0914894	0.147303	0.296746	0.619615	T	A	0.0669	0.511117	0.255011	0.0520111
18	59687498	rs116496832	NA	NA	NA	NA	NA	NA	NA	NA	NA	NA	NA	NA	NA	NA	NA	NA	NA	NA	NA	NA	NA	NA	NA	NA	NA	NA	NA	NA	NA	NA	C	T	0.0154	0.639069	1.40806	0.0523565
18	61138384	rs62099998	NA	NA	A	G	0.1874	-0.0486	0.0469	0.3002	A	G	0.1812	-0.0478	0.2021	A	G	0.4502	-0.003	0.7113	A	G	0.4598	-0.0049	0.0065	0.4543	A	G	0.111348	-0.112173	0.295517	0.704257	G	A	0.1148	0.126283	0.570865	0.0527155
18	60256817	rs12104032	0.005	0.0041	C	G	0.3878	0.0142	0.0375	0.7048	NA	NA	NA	NA	NA	C	G	0.1021	-0.0003	0.9842	C	G	0.0932	0.0072	0.0113	0.5241	C	G	0.457447	-0.151408	0.177691	0.394167	G	C	0.4485	-0.27285	0.136558	0.0527751
18	60281531	rs190289697	0.0008	0.0017	T	C	0.0287	0.2167	0.1148	0.05907	T	C	0.0382	-0.005	0.9537	NA	NA	NA	NA	NA	NA	NA	NA	NA	NA	NA	T	C	0.0340426	0.280157	0.502526	0.577188	C	T	0.019	-0.945197	0.47318	0.0528384
18	59756726	rs113391760	NA	NA	T	C	0.9856	-0.0763	0.1863	0.6824	NA	NA	NA	NA	NA	NA	NA	NA	NA	NA	NA	NA	NA	NA	NA	NA	C	T	0.0134752	0.266058	0.842916	0.752276	T	C	0.0108	1.30089	0.652032	0.0531374
18	59683866	rs112319204	NA	NA	NA	NA	NA	NA	NA	NA	NA	NA	NA	NA	NA	NA	NA	NA	NA	NA	NA	NA	NA	NA	NA	NA	NA	NA	NA	NA	NA	NA	T	C	0.0108	1.30089	0.652032	0.0531374
18	60087961	rs61086481	NA	NA	A	G	0.2146	0.0184	0.046	0.6887	A	G	0.2167	-0.0107	0.7598	A	G	0.2079	0.0297	0.003078	A	G	0.2037	0.0111	0.0079	0.1604	A	G	0.200709	-0.347355	0.213693	0.10406	G	A	0.2161	-0.32547	0.182155	0.0534195
18	60255367	rs8084920	0.0057	0.0049	T	C	0.6038	-0.0242	0.0373	0.5165	C	T	0.4122	0.0631	0.02809	T	C	0.8979	-0.0001	0.9938	T	C	0.9068	-0.0094	0.0113	0.4056	C	T	0.469504	-0.126084	0.176799	0.475753	T	C	0.4548	-0.272511	0.136755	0.0534396
18	60264036	rs7238587	0.0052	0.0023	A	G	0.3885	0.0159	0.0376	0.6722	A	G	0.4035	0.0706	0.01541	A	G	0.1019	0	0.9985	A	G	0.0928	0.0074	0.0113	0.5149	A	G	0.458156	-0.155084	0.177913	0.38338	G	A	0.4503	-0.269576	0.135291	0.0534558
18	60867031	rs575597471	0.0002	0.0052	T	C	0.0064	0.3452	0.3559	0.3321	NA	NA	NA	NA	NA	NA	NA	NA	NA	NA	NA	NA	NA	NA	NA	NA	T	C	0.00496454	0.173944	1.1718	0.881994	C	T	0.0054	-1.80841	0.908265	0.0536429
18	59693851	rs76573613	NA	NA	NA	NA	NA	NA	NA	NA	NA	NA	NA	NA	NA	NA	NA	NA	NA	NA	NA	NA	NA	NA	NA	NA	NA	NA	NA	NA	NA	NA	A	G	0.0398	-0.686908	0.345445	0.0539674
18	60874722	rs144747376	0.0003	0.031	T	C	0.0084	0.1616	0.2732	0.5541	NA	NA	NA	NA	NA	NA	NA	NA	NA	NA	NA	NA	NA	NA	NA	NA	T	C	0.00780142	1.44233	0.966132	0.135466	C	T	0.0081	1.41534	0.712385	0.0541834
18	60184371	rs527604506	0.0016	0.0002	A	T	0.9555	0.0091	0.093	0.9217	NA	NA	NA	NA	NA	NA	NA	NA	NA	NA	NA	NA	NA	NA	NA	NA	T	A	0.0617021	-0.44902	0.365898	0.219758	A	T	0.0497	-0.844239	0.860333	0.0542789
18	59716730	rs867242774	NA	NA	NA	NA	NA	NA	NA	NA	NA	NA	NA	NA	NA	NA	NA	NA	NA	NA	NA	NA	NA	NA	NA	NA	NA	NA	NA	NA	NA	NA	T	C	0.0289	0.691297	0.671442	0.0543074
18	60627291	rs114223210	0.0002	0.0003	A	C	0.0057	0.479	0.36	0.1834	NA	NA	NA	NA	NA	NA	NA	NA	NA	NA	NA	NA	NA	NA	NA	NA	A	C	0.00496454	1.41644	1.59248	0.373758	C	A	0.009	-1.36667	0.68857	0.0544313
18	60595872	rs533849	0.0042	0.0089	A	G	0.9174	0.008	0.0666	0.9045	A	G	0.9178	-0.0882	0.08792	NA	NA	NA	NA	NA	NA	NA	NA	NA	NA	NA	A	G	0.895035	0.416269	0.294871	0.158038	A	G	0.1004	-0.428987	0.228524	0.0546698
18	59703871	rs974899	NA	NA	C	G	0.161	-0.0344	0.0493	0.4847	NA	NA	NA	NA	NA	C	G	0.333	-0.0089	0.3007	C	G	0.3365	-0.0115	0.0069	0.09452	C	G	0.107092	0.604567	0.301706	0.0450884	G	C	0.1212	-0.395687	0.199734	0.0549029
18	60061857	rs4386226	NA	NA	T	C	0.0224	0.0477	0.1393	0.7322	NA	NA	NA	NA	NA	T	C	0.0712	-0.0115	0.4676	T	C	0.0633	-0.0175	0.0136	0.1997	T	C	0.00212766	-1.36189	1.77774	0.44363	C	T	0.0072	1.72032	0.868748	0.0550105
18	60883301	rs12967026	0.0033	0	C	G	0.3162	0.0194	0.0401	0.6284	NA	NA	NA	NA	NA	C	G	0.2508	0.0119	0.2234	C	G	0.2482	0.0147	0.0083	0.07845	G	C	0.677305	0.264645	0.191011	0.165901	G	C	0.2993	-0.281337	0.142251	0.0553262
18	60267933	rs8095794	0.0083	0.0047	T	G	0.3818	0.0473	0.0383	0.2171	T	G	0.3922	0.0697	0.01823	T	G	0.0293	-0.0209	0.4103	T	G	0.0248	0.0033	0.0244	0.8928	T	G	0.460284	-0.0969099	0.172967	0.57529	G	T	0.4358	-0.275875	0.139525	0.0553914
18	59959989	rs142380602	NA	NA	T	C	0.0085	0.2282	0.223	0.3062	NA	NA	NA	NA	NA	NA	NA	NA	NA	NA	NA	NA	NA	NA	NA	NA	T	C	0.00496454	4.29394	1.64039	0.00885423	C	T	0.0063	-1.76962	0.895685	0.0555873
18	59963546	rs147876738	NA	NA	T	C	0.0085	0.228	0.2229	0.3063	NA	NA	NA	NA	NA	NA	NA	NA	NA	NA	NA	NA	NA	NA	NA	NA	T	C	0.00496454	4.29394	1.64039	0.00885423	C	T	0.0063	-1.76962	0.895685	0.0555873
18	59993813	rs148336072	NA	NA	A	G	0.0086	0.2259	0.2224	0.3098	NA	NA	NA	NA	NA	NA	NA	NA	NA	NA	NA	NA	NA	NA	NA	NA	A	G	0.00496454	4.29394	1.64039	0.00885423	G	A	0.0063	-1.76962	0.895685	0.0555873
18	59997219	rs148650035	NA	NA	A	G	0.0086	0.2254	0.2225	0.3111	NA	NA	NA	NA	NA	NA	NA	NA	NA	NA	NA	NA	NA	NA	NA	NA	A	G	0.00496454	4.29394	1.64039	0.00885423	G	A	0.0063	-1.76962	0.895685	0.0555873
18	59823304	rs188461093	NA	NA	T	C	0.9921	-0.1962	0.2338	0.4015	NA	NA	NA	NA	NA	NA	NA	NA	NA	NA	NA	NA	NA	NA	NA	NA	C	T	0.00496454	4.29394	1.64039	0.00885423	T	C	0.0063	-1.76962	0.895685	0.0555873
18	59910492	rs143595897	NA	NA	A	G	0.0081	0.1782	0.2266	0.4316	NA	NA	NA	NA	NA	NA	NA	NA	NA	NA	NA	NA	NA	NA	NA	NA	A	G	0.00496454	4.29394	1.64039	0.00885423	G	A	0.0063	-1.76962	0.895685	0.0555873
18	59907776	rs139614122	NA	NA	T	C	0.0081	0.174	0.2278	0.445	NA	NA	NA	NA	NA	NA	NA	NA	NA	NA	NA	NA	NA	NA	NA	NA	T	C	0.00496454	4.29394	1.64039	0.00885423	C	T	0.0063	-1.76962	0.895685	0.0555873
18	59916978	rs148549009	NA	NA	T	C	0.0081	0.1629	0.2285	0.4759	NA	NA	NA	NA	NA	NA	NA	NA	NA	NA	NA	NA	NA	NA	NA	NA	T	C	0.00496454	4.29394	1.64039	0.00885423	C	T	0.0063	-1.76962	0.895685	0.0555873
18	59883810	rs146197201	NA	NA	A	G	0.0083	0.157	0.2246	0.4845	NA	NA	NA	NA	NA	NA	NA	NA	NA	NA	NA	NA	NA	NA	NA	NA	A	G	0.00496454	4.29394	1.64039	0.00885423	G	A	0.0063	-1.76962	0.895685	0.0555873
18	59731792	rs147164543	NA	NA	T	C	0.9916	-0.1597	0.23	0.4875	NA	NA	NA	NA	NA	NA	NA	NA	NA	NA	NA	NA	NA	NA	NA	NA	C	T	0.00496454	4.29394	1.64039	0.00885423	T	C	0.0063	-1.76962	0.895685	0.0555873
18	59779800	rs143740897	NA	NA	T	C	0.9921	-0.1539	0.2349	0.5122	NA	NA	NA	NA	NA	NA	NA	NA	NA	NA	NA	NA	NA	NA	NA	NA	C	T	0.00496454	4.29394	1.64039	0.00885423	T	C	0.0063	-1.76962	0.895685	0.0555873
18	59773031	rs149232574	NA	NA	A	G	0.9923	-0.156	0.2445	0.5234	NA	NA	NA	NA	NA	NA	NA	NA	NA	NA	NA	NA	NA	NA	NA	NA	G	A	0.00496454	4.29394	1.64039	0.00885423	A	G	0.0063	-1.76962	0.895685	0.0555873
18	59713325	rs147271638	NA	NA	A	G	0.0091	0.1075	0.2174	0.6209	NA	NA	NA	NA	NA	NA	NA	NA	NA	NA	NA	NA	NA	NA	NA	NA	A	G	0.00496454	4.29394	1.64039	0.00885423	G	A	0.0063	-1.76962	0.895685	0.0555873
18	59720923	rs146459560	NA	NA	T	C	0.9922	-0.0867	0.241	0.7191	NA	NA	NA	NA	NA	NA	NA	NA	NA	NA	NA	NA	NA	NA	NA	NA	C	T	0.00496454	4.29394	1.64039	0.00885423	T	C	0.0063	-1.76962	0.895685	0.0555873
18	59717606	rs936495627	NA	NA	NA	NA	NA	NA	NA	NA	NA	NA	NA	NA	NA	NA	NA	NA	NA	NA	NA	NA	NA	NA	NA	NA	T	C	0.00496454	4.29394	1.64039	0.00885423	C	T	0.0063	-1.76962	0.895685	0.0555873
18	59792841	rs148088644	NA	NA	A	C	0.0076	0.0972	0.2454	0.692	NA	NA	NA	NA	NA	NA	NA	NA	NA	NA	NA	NA	NA	NA	NA	NA	A	C	0.00425532	1.84792	1.71376	0.280906	C	A	0.0063	-1.76962	0.895685	0.0555873
18	60230807	rs140065865	0.0006	0.0002	T	C	0.0131	-0.2813	0.1953	0.1498	NA	NA	NA	NA	NA	NA	NA	NA	NA	NA	NA	NA	NA	NA	NA	NA	T	C	0.0212766	-0.635081	0.622361	0.307521	C	T	0.0172	1.02705	0.520746	0.0560332
18	60221499	rs115703741	0.0006	0.0002	T	G	0.0135	-0.2408	0.1944	0.2155	NA	NA	NA	NA	NA	NA	NA	NA	NA	NA	NA	NA	NA	NA	NA	NA	T	G	0.0212766	-0.635081	0.622361	0.307521	G	T	0.0172	1.02705	0.520746	0.0560332
18	61129765	rs10163809	NA	NA	A	G	0.6173	-0.0484	0.0368	0.1886	G	A	0.3878	-0.0046	0.8788	A	G	0.842	-0.0005	0.9633	A	G	0.8491	-0.0055	0.0091	0.547	G	A	0.448227	0.393471	0.172461	0.0225189	A	G	0.3689	0.0417721	0.421586	0.0564301
18	61130142	rs10164151	NA	NA	C	G	0.3832	0.0478	0.0369	0.1944	NA	NA	NA	NA	NA	C	G	0.1565	0.0007	0.9498	C	G	0.1556	0.0043	0.009	0.6318	C	G	0.448227	0.393471	0.172461	0.0225189	G	C	0.3707	0.0566398	0.423878	0.0567194
18	61130090	rs10164149	NA	NA	A	G	0.3832	0.0478	0.0369	0.1945	A	G	0.3927	-0.0055	0.8549	A	G	0.1564	0.0003	0.9763	A	G	0.1557	0.0047	0.009	0.6009	A	G	0.448227	0.393471	0.172461	0.0225189	G	A	0.3707	0.0566398	0.423878	0.0567194
18	61139436	rs115980812	NA	NA	A	T	0.0599	-0.0449	0.0793	0.5709	NA	NA	NA	NA	NA	A	T	0.0009	-0.0459	0.8227	NA	NA	NA	NA	NA	NA	A	T	0.0851064	-0.0267933	0.335519	0.936352	T	A	0.0606	0.560228	0.315104	0.0571848
18	61141822	rs74344416	NA	NA	A	G	0.0599	-0.0449	0.0793	0.5709	A	G	0.0593	0.1363	0.02263	A	G	0.0009	-0.0595	0.7715	NA	NA	NA	NA	NA	NA	A	G	0.0851064	-0.0267933	0.335519	0.936352	G	A	0.0606	0.560228	0.315104	0.0571848
18	61142957	rs79249773	NA	NA	T	C	0.0598	-0.0394	0.0788	0.617	T	C	0.0592	0.137	0.02188	T	C	0.0009	-0.0566	0.7825	NA	NA	NA	NA	NA	NA	T	C	0.0851064	-0.0267933	0.335519	0.936352	C	T	0.0606	0.560228	0.315104	0.0571848
18	61143928	rs113345149	NA	NA	T	C	0.9402	0.0385	0.0784	0.6232	C	T	0.0588	0.1439	0.01625	T	C	0.9991	0.0569	0.782	NA	NA	NA	NA	NA	NA	C	T	0.0851064	-0.0267933	0.335519	0.936352	T	C	0.0606	0.560228	0.315104	0.0571848
18	59709320	rs558995349	NA	NA	A	G	0.0171	0.2052	0.149	0.1685	NA	NA	NA	NA	NA	NA	NA	NA	NA	NA	NA	NA	NA	NA	NA	NA	A	G	0.0191489	0.590183	0.670256	0.37857	G	A	0.0108	-1.16497	0.593633	0.0573187
18	60054440	rs78326403	NA	NA	A	T	0.8508	0.0631	0.0529	0.2328	NA	NA	NA	NA	NA	A	T	0.9038	0.005	0.7159	A	T	0.8923	0.0055	0.0106	0.606	T	A	0.170213	-0.0292058	0.233501	0.900462	A	T	0.1401	0.200787	0.423529	0.0574099
18	60922371	rs140397529	NA	NA	C	G	0.9922	-0.2608	0.3386	0.4411	NA	NA	NA	NA	NA	NA	NA	NA	NA	NA	NA	NA	NA	NA	NA	NA	G	C	0.00496454	-0.956525	1.41331	0.498533	C	G	0.0136	-1.09982	0.560782	0.0574797
18	60611895	rs551944	0.0156	0.0184	T	C	0.4855	-0.0425	0.0374	0.2555	C	T	0.5165	-0.0136	0.6378	T	C	0.4957	0.0029	0.7245	T	C	0.4852	-0.0244	0.0069	0.00044	NA	NA	NA	NA	NA	NA	T	C	0.491	0.252266	0.128648	0.0575232
18	60070996	rs374990408	NA	NA	A	G	0.0129	0.1365	0.181	0.4507	NA	NA	NA	NA	NA	NA	NA	NA	NA	NA	NA	NA	NA	NA	NA	NA	A	G	0.00780142	-1.21363	1.02291	0.235446	G	A	0.0108	-1.35379	0.842264	0.057652
18	60070973	rs371690668	NA	NA	A	T	0.9871	-0.1353	0.181	0.4549	NA	NA	NA	NA	NA	NA	NA	NA	NA	NA	NA	NA	NA	NA	NA	NA	T	A	0.00780142	-1.21363	1.02291	0.235446	A	T	0.0108	-1.35379	0.842264	0.057652
18	60090079	rs10503070	NA	NA	A	G	0.1859	0.0187	0.0477	0.6947	A	G	0.1842	-0.0053	0.886	A	G	0.2081	0.0296	0.00314	A	G	0.2036	0.0103	0.008	0.1935	A	G	0.146099	-0.2741	0.237261	0.247981	G	A	0.1808	-0.351483	0.213062	0.0576584
18	60004189	rs141569357	NA	NA	T	C	0.0088	0.2304	0.2225	0.3004	NA	NA	NA	NA	NA	NA	NA	NA	NA	NA	NA	NA	NA	NA	NA	NA	T	C	0.00496454	4.29394	1.64039	0.00885423	C	T	0.0054	-1.82598	0.932232	0.0578117
18	60034282	rs184427512	NA	NA	T	C	0.0087	0.0371	0.2346	0.8743	NA	NA	NA	NA	NA	NA	NA	NA	NA	NA	NA	NA	NA	NA	NA	NA	NA	NA	NA	NA	NA	NA	C	T	0.0054	-1.82598	0.932232	0.0578117
18	60010882	rs146429289	NA	NA	T	G	0.9915	-0.0221	0.2342	0.9248	NA	NA	NA	NA	NA	NA	NA	NA	NA	NA	NA	NA	NA	NA	NA	NA	NA	NA	NA	NA	NA	NA	T	G	0.0054	-1.82598	0.932232	0.0578117
18	60186354	rs147747398	0.0004	0.0008	A	G	0.0165	0.1005	0.1586	0.5262	NA	NA	NA	NA	NA	NA	NA	NA	NA	NA	NA	NA	NA	NA	NA	NA	A	G	0.00851064	-0.682564	0.822844	0.406811	G	A	0.0172	-1.16065	0.881223	0.0581542
18	60295202	rs306214	0.0001	0.0211	C	G	0.2873	0.0061	0.0401	0.879	NA	NA	NA	NA	NA	C	G	0.0574	-0.0129	0.5116	C	G	0.0379	0.0068	0.0195	0.7266	G	C	0.658865	0.15248	0.187467	0.416005	G	C	0.3382	-0.270522	0.138374	0.058307
18	59944437	rs147559138	NA	NA	T	C	0.0056	-0.0039	0.3129	0.99	NA	NA	NA	NA	NA	T	C	0.0004	-0.1557	0.646	NA	NA	NA	NA	NA	NA	T	C	0.00992908	-1.22679	0.887219	0.166745	C	T	0.0063	-1.57874	0.807805	0.0583926
18	60292444	rs17070250	0.0012	0.0008	T	C	0.0809	-0.0651	0.0665	0.3275	T	C	0.085	0.0562	0.2729	T	C	0.1228	-0.0102	0.4111	T	C	0.1171	-0.0217	0.0102	0.03361	T	C	0.0503546	-0.0469262	0.414299	0.909819	C	T	0.104	0.481009	0.345778	0.0585778
18	60291044	rs12454191	0.0012	0.0008	T	C	0.9188	0.064	0.0666	0.3364	C	T	0.088	0.0511	0.3116	T	C	0.8769	0.0104	0.4043	T	C	0.8828	0.0284	0.0102	0.005273	C	T	0.0503546	-0.0469262	0.414299	0.909819	T	C	0.104	0.481009	0.345778	0.0585778
18	59681879	rs57910932	NA	NA	NA	NA	NA	NA	NA	NA	NA	NA	NA	NA	NA	NA	NA	NA	NA	NA	NA	NA	NA	NA	NA	NA	NA	NA	NA	NA	NA	NA	A	G	0.0253	0.759999	0.719749	0.059106
18	60704226	rs7241916	NA	NA	NA	NA	NA	NA	NA	NA	NA	NA	NA	NA	NA	C	G	0.2883	-0.0006	0.9481	C	G	0.2948	0.0151	0.0089	0.09014	C	G	0.557447	0.167397	0.184244	0.363581	C	G	0.4358	-0.252692	0.129704	0.0592198
18	60072959	rs17722217	NA	NA	A	G	0.0303	-0.1139	0.1139	0.3171	NA	NA	NA	NA	NA	A	G	0.1339	0.0227	0.05903	A	G	0.1215	0.0088	0.0101	0.3807	NA	NA	NA	NA	NA	NA	G	A	0.0063	-1.61266	0.827984	0.0592919
18	60282905	rs61696376	0.0012	0.0007	T	C	0.9279	0.0589	0.0714	0.4094	C	T	0.0846	0.0356	0.4943	T	C	0.9323	-0.0107	0.5106	T	C	0.9352	0.0319	0.0134	0.01692	C	T	0.0524823	-0.320555	0.401631	0.424793	T	C	0.1013	0.431459	0.221557	0.0592941
18	60648375	rs76587528	0.0018	0.0023	A	G	0.0411	0.0686	0.0935	0.463	A	G	0.0526	-0.0253	0.7096	A	G	0.0009	0.1518	0.4319	NA	NA	NA	NA	NA	NA	A	G	0.048227	-0.126223	0.397134	0.750611	G	A	0.0316	0.862576	0.560629	0.0593781
18	61157433	rs8094225	NA	NA	A	G	0.4554	-0.0432	0.0368	0.2395	G	A	0.5589	0.029	0.3152	A	G	0.9314	-0.0111	0.5062	A	G	0.9441	-0.0046	0.0151	0.761	G	A	0.670922	0.219811	0.195662	0.261258	G	A	0.3427	0.268726	0.138022	0.0593899
18	59870146	rs74629091	NA	NA	A	G	0.9834	-0.0975	0.1558	0.5314	NA	NA	NA	NA	NA	NA	NA	NA	NA	NA	NA	NA	NA	NA	NA	NA	G	A	0.0156028	-0.752631	0.702687	0.284135	A	G	0.0316	0.544439	0.83737	0.0594596
18	60255742	rs6567292	0.0057	0.005	A	G	0.6019	-0.0288	0.0373	0.4408	G	A	0.4137	0.0617	0.03165	A	G	0.8979	-0.0001	0.9922	A	G	0.9068	-0.0076	0.0113	0.4995	G	A	0.470922	-0.132154	0.176767	0.454693	A	G	0.4557	-0.266672	0.137005	0.0594624
18	60255623	rs8085244	0.0057	0.0049	T	C	0.602	-0.0286	0.0373	0.4444	C	T	0.4135	0.0639	0.02612	T	C	0.8979	-0.0003	0.9849	T	C	0.9069	-0.007	0.0113	0.5335	C	T	0.470213	-0.129693	0.177039	0.463825	T	C	0.4557	-0.266672	0.137005	0.0594624
18	59669043	rs660752	NA	NA	NA	NA	NA	NA	NA	NA	NA	NA	NA	NA	NA	NA	NA	NA	NA	NA	NA	NA	NA	NA	NA	NA	NA	NA	NA	NA	NA	NA	T	C	0.0199	-0.468106	1.08445	0.0594924
18	60923616	rs12326606	NA	NA	A	G	0.8666	-0.0228	0.0563	0.686	G	A	0.2402	-0.0116	0.7658	A	G	0.9035	0.0353	0.01506	A	G	0.8911	0.0003	0.0117	0.9795	G	A	0.121277	-0.100929	0.28239	0.720784	A	G	0.1519	0.359449	0.184758	0.0595876
18	59909905	rs8087489	NA	NA	A	C	0.9342	-0.0109	0.0755	0.8857	C	A	0.0646	0.0298	0.606	NA	NA	NA	NA	NA	NA	NA	NA	NA	NA	NA	C	A	0.0780142	0.0760425	0.326179	0.815659	A	C	0.0678	0.450595	0.300617	0.0596149
18	59931941	rs76058161	NA	NA	T	C	0.9342	-0.007	0.0754	0.9263	C	T	0.0645	0.0308	0.5939	NA	NA	NA	NA	NA	NA	NA	NA	NA	NA	NA	C	T	0.0780142	0.0760425	0.326179	0.815659	T	C	0.0678	0.450595	0.300617	0.0596149
18	59897961	rs112414298	NA	NA	T	C	0.9341	-0.0091	0.0755	0.9041	C	T	0.0646	0.0278	0.6309	NA	NA	NA	NA	NA	NA	NA	NA	NA	NA	NA	C	T	0.0787234	0.0687964	0.325458	0.832588	T	C	0.0678	0.450595	0.300617	0.0596149
18	59849985	rs78331156	NA	NA	A	G	0.066	0.0062	0.075	0.9338	A	G	0.0646	0.032	0.5813	NA	NA	NA	NA	NA	NA	NA	NA	NA	NA	NA	A	G	0.0787234	0.0687964	0.325458	0.832588	G	A	0.0678	0.450595	0.300617	0.0596149
18	59736866	rs112538305	NA	NA	T	C	0.0662	0.0122	0.0752	0.8709	T	C	0.0653	0.0329	0.5727	NA	NA	NA	NA	NA	NA	NA	NA	NA	NA	NA	T	C	0.0787234	0.0526444	0.319492	0.869121	C	T	0.0678	0.450595	0.300617	0.0596149
18	59727162	rs75950077	NA	NA	A	T	0.0662	0.0113	0.0751	0.8806	NA	NA	NA	NA	NA	NA	NA	NA	NA	NA	NA	NA	NA	NA	NA	NA	A	T	0.0787234	0.0526444	0.319492	0.869121	T	A	0.0678	0.450595	0.300617	0.0596149
18	59759223	rs35054488	NA	NA	T	C	0.0125	0.123	0.1754	0.4832	NA	NA	NA	NA	NA	T	C	0.0485	-0.0029	0.8786	T	C	0.0445	-0.0121	0.0163	0.4592	T	C	0.00283688	-1.12019	1.89962	0.555397	C	T	0.0081	-0.343516	1.87199	0.0599492
18	59732834	rs34182130	NA	NA	NA	NA	NA	NA	NA	NA	NA	NA	NA	NA	NA	A	C	0.9513	0.0068	0.7262	A	C	0.9566	0.0104	0.0171	0.5427	C	A	0.00283688	-1.12019	1.89962	0.555397	A	C	0.0081	-0.343516	1.87199	0.0599492
18	60940872	rs143279425	NA	NA	A	G	0.9858	0.0367	0.1771	0.8359	NA	NA	NA	NA	NA	NA	NA	NA	NA	NA	NA	NA	NA	NA	NA	NA	G	A	0.0120567	0.219818	0.835396	0.79245	A	G	0.0063	-1.39965	0.720524	0.0599947
18	60775230	rs114801384	0.0018	0.0012	T	C	0.9585	0.0671	0.0971	0.4898	C	T	0.066	0.0198	0.773	NA	NA	NA	NA	NA	NA	NA	NA	NA	NA	NA	C	T	0.058156	-0.475294	0.38651	0.218807	T	C	0.0407	0.851022	0.946626	0.060007
18	61007277	rs7235788	NA	NA	A	G	0.9318	0.0121	0.0726	0.8681	G	A	0.0763	-0.0087	0.8717	A	G	0.9191	-0.0004	0.979	A	G	0.9212	-0.0271	0.0121	0.02458	G	A	0.0624113	1.05408	0.372467	0.00465472	A	G	0.0633	0.520131	0.268075	0.0603108
18	60281038	rs62098589	0.0012	0.0008	A	G	0.9289	0.0647	0.0719	0.3678	G	A	0.0825	0.0432	0.4119	A	G	0.9322	-0.0115	0.4802	A	G	0.9355	0.034	0.0134	0.01134	G	A	0.0496454	-0.198952	0.417552	0.633738	A	G	0.0986	0.462479	0.287398	0.0603652
18	60281690	rs12455963	0.0012	0.0007	A	G	0.9289	0.0647	0.0719	0.3678	G	A	0.0824	0.0428	0.4162	A	G	0.9322	-0.0121	0.4597	A	G	0.9334	0.0316	0.0148	0.03196	G	A	0.0496454	-0.198952	0.417552	0.633738	A	G	0.0986	0.462479	0.287398	0.0603652
18	60279869	rs17070219	0.0012	0.0008	A	G	0.9289	0.0628	0.072	0.383	G	A	0.0827	0.0319	0.5461	A	G	0.9321	-0.0118	0.4715	A	G	0.9355	0.0327	0.0134	0.01492	G	A	0.0496454	-0.198952	0.417552	0.633738	A	G	0.0986	0.462479	0.287398	0.0603652
18	60280345	rs17070224	0.0012	0.0008	A	G	0.0721	-0.0601	0.0715	0.4006	A	G	0.0828	0.0406	0.4415	A	G	0.0677	0.0124	0.4474	A	G	0.0646	-0.031	0.0134	0.02104	A	G	0.0496454	-0.198952	0.417552	0.633738	G	A	0.0986	0.462479	0.287398	0.0603652
18	60282783	rs59212761	0.0012	0.0007	T	C	0.0723	-0.0532	0.0714	0.4559	T	C	0.0827	0.0419	0.4253	T	C	0.0678	0.0113	0.4896	T	C	0.0648	-0.0314	0.0134	0.01919	T	C	0.0496454	-0.198952	0.417552	0.633738	C	T	0.0986	0.462479	0.287398	0.0603652
18	60283393	rs59307735	0.0012	0.0007	A	G	0.928	0.0532	0.0715	0.4568	G	A	0.0818	0.0467	0.3751	A	G	0.9323	-0.0117	0.4747	A	G	0.9354	0.0336	0.0133	0.01157	G	A	0.0496454	-0.198952	0.417552	0.633738	A	G	0.0986	0.462479	0.287398	0.0603652
18	60283306	rs59034414	0.0012	0.0007	A	G	0.928	0.0527	0.0715	0.4614	G	A	0.0819	0.0464	0.3785	A	G	0.9322	-0.0117	0.4715	A	G	0.9354	0.0324	0.0134	0.01562	G	A	0.0496454	-0.198952	0.417552	0.633738	A	G	0.0986	0.462479	0.287398	0.0603652
18	60653103	rs190054695	0.0002	0.0003	T	C	0.0073	0.2126	0.2305	0.3564	NA	NA	NA	NA	NA	NA	NA	NA	NA	NA	NA	NA	NA	NA	NA	NA	T	C	0.00425532	-1.12181	1.50543	0.456166	C	T	0.0081	-1.38763	0.71638	0.060759
18	60553618	rs531936555	0.0002	0.0003	T	C	0.0079	0.1941	0.2269	0.3923	NA	NA	NA	NA	NA	NA	NA	NA	NA	NA	NA	NA	NA	NA	NA	NA	T	C	0.00425532	-1.12181	1.50543	0.456166	C	T	0.0081	-1.38763	0.71638	0.060759
18	60560901	rs150341211	0.0002	0.0003	T	C	0.0079	0.1941	0.2269	0.3923	NA	NA	NA	NA	NA	NA	NA	NA	NA	NA	NA	NA	NA	NA	NA	NA	T	C	0.00425532	-1.12181	1.50543	0.456166	C	T	0.0081	-1.38763	0.71638	0.060759
18	60637163	rs534974530	0.0002	0.0003	A	G	0.0075	0.1936	0.2293	0.3985	NA	NA	NA	NA	NA	NA	NA	NA	NA	NA	NA	NA	NA	NA	NA	NA	A	G	0.00425532	-1.12181	1.50543	0.456166	G	A	0.0081	-1.38763	0.71638	0.060759
18	60564749	rs189315808	0.0002	0.0003	T	C	0.008	0.1885	0.2269	0.4061	NA	NA	NA	NA	NA	NA	NA	NA	NA	NA	NA	NA	NA	NA	NA	NA	T	C	0.00425532	-1.12181	1.50543	0.456166	C	T	0.0081	-1.38763	0.71638	0.060759
18	60563530	rs548895290	0.0002	0.0003	T	G	0.9921	-0.1872	0.2269	0.4095	NA	NA	NA	NA	NA	NA	NA	NA	NA	NA	NA	NA	NA	NA	NA	NA	G	T	0.00425532	-1.12181	1.50543	0.456166	T	G	0.0081	-1.38763	0.71638	0.060759
18	60601699	rs571694841	0.0002	0.0003	T	C	0.0076	0.153	0.2283	0.5029	NA	NA	NA	NA	NA	NA	NA	NA	NA	NA	NA	NA	NA	NA	NA	NA	T	C	0.00425532	-1.12181	1.50543	0.456166	C	T	0.0081	-1.38763	0.71638	0.060759
18	60609284	rs116229609	0.0002	0.0003	C	G	0.9924	-0.1478	0.2283	0.5175	NA	NA	NA	NA	NA	NA	NA	NA	NA	NA	NA	NA	NA	NA	NA	NA	G	C	0.00425532	-1.12181	1.50543	0.456166	C	G	0.0081	-1.38763	0.71638	0.060759
18	59799957	rs79645491	NA	NA	T	C	0.9572	-0.0712	0.094	0.4488	C	T	0.0423	0.0169	0.8201	NA	NA	NA	NA	NA	NA	NA	NA	NA	NA	NA	C	T	0.048227	-0.233875	0.392462	0.55123	T	C	0.0344	0.626907	0.37866	0.0616817
18	61147591	rs17071158	NA	NA	A	G	0.8457	-0.0248	0.0515	0.6303	G	A	0.1581	-0.0099	0.8026	A	G	0.9976	-0.0783	0.5475	NA	NA	NA	NA	NA	NA	G	A	0.192199	-0.0153935	0.221058	0.944484	A	G	0.1519	-0.290361	0.281081	0.0619539
18	61148004	rs8087830	NA	NA	T	G	0.1543	0.0243	0.0515	0.6371	T	G	0.1581	-0.0086	0.8288	T	G	0.0024	0.0832	0.5242	NA	NA	NA	NA	NA	NA	T	G	0.192199	-0.0153935	0.221058	0.944484	G	T	0.1519	-0.290361	0.281081	0.0619539
18	59834488	rs189957884	NA	NA	T	C	0.9836	-0.0313	0.1615	0.8463	NA	NA	NA	NA	NA	NA	NA	NA	NA	NA	NA	NA	NA	NA	NA	NA	C	T	0.0156028	-0.752631	0.702687	0.284135	T	C	0.0271	0.21969	1.13575	0.0619862
18	60618291	rs512617	0.4953	0.0033	T	C	0.8873	0.1288	0.0602	0.03246	T	C	0.8959	0.0697	0.1623	T	C	0.5015	-0.0138	0.09132	T	C	0.5206	-0.014	0.0067	0.03708	T	C	0.997163	-2.78803	1.41948	0.0495169	T	C	0.0208	0.954646	0.495235	0.0620636
18	60547150	rs74816345	0.0015	0.0007	T	C	0.0345	0.1369	0.1039	0.1876	T	C	0.0503	-0.0186	0.7882	T	C	0.0007	0.2049	0.3577	NA	NA	NA	NA	NA	NA	T	C	0.0411348	-0.100349	0.434075	0.817176	C	T	0.0244	0.853503	0.465899	0.0621353
18	61040070	rs61418363	NA	NA	A	T	0.6958	0.0455	0.0409	0.2651	NA	NA	NA	NA	NA	A	T	0.1338	0.0256	0.03923	A	T	0.1229	-0.0026	0.0105	0.8068	A	T	0.850355	-0.100208	0.256082	0.695567	A	T	0.2116	0.334847	0.225804	0.0625147
18	61038861	rs6567337	NA	NA	T	C	0.6958	0.0452	0.0409	0.2689	T	C	0.7135	0.0058	0.8636	T	C	0.1338	0.0256	0.03939	T	C	0.1228	0.0004	0.0104	0.9657	T	C	0.850355	-0.100208	0.256082	0.695567	T	C	0.2116	0.334847	0.225804	0.0625147
18	61162359	rs1509476	NA	NA	A	G	0.8446	0.042	0.0517	0.417	A	G	0.8406	0.0597	0.1442	A	G	0.6957	0.0054	0.549	A	G	0.688	-0.0049	0.0073	0.5008	A	G	0.882979	0.538771	0.280297	0.0545879	A	G	0.1302	0.372711	0.193916	0.0628622
18	60070308	rs141304909	NA	NA	A	G	0.0051	-0.0884	0.3188	0.7816	NA	NA	NA	NA	NA	NA	NA	NA	NA	NA	NA	NA	NA	NA	NA	NA	A	G	0.00283688	-1.21158	1.53928	0.431219	G	A	0.0081	1.34735	0.701477	0.0630459
18	60966431	rs76848604	NA	NA	C	G	0.9806	-0.0761	0.1607	0.6359	NA	NA	NA	NA	NA	NA	NA	NA	NA	NA	NA	NA	NA	NA	NA	NA	G	C	0.0333333	0.367544	0.490672	0.453819	C	G	0.0163	1.06244	0.622529	0.0630873
18	60018101	rs74933726	NA	NA	T	C	0.9243	0.0653	0.0709	0.3572	C	T	0.0711	0.0329	0.559	NA	NA	NA	NA	NA	NA	NA	NA	NA	NA	NA	C	T	0.0929078	-0.00952725	0.308989	0.975402	T	C	0.0814	0.335084	0.40138	0.0632207
18	60982168	rs12455492	NA	NA	T	G	0.911	0.0007	0.063	0.9914	G	T	0.0976	-0.0001	0.9981	T	G	0.9046	-0.0065	0.6353	T	G	0.9047	-0.0173	0.011	0.1155	G	T	0.0879433	0.4157	0.313705	0.185128	T	G	0.0976	0.403935	0.21048	0.063279
18	59819713	rs62096068	NA	NA	T	C	0.8629	0.0379	0.0526	0.4716	C	T	0.1363	-0.045	0.2878	T	C	0.6654	0.0099	0.2494	T	C	0.6575	0.007	0.0068	0.3028	C	T	0.0843972	0.588512	0.333582	0.0776946	T	C	0.1013	-0.341219	0.392731	0.0633592
18	59671272	rs514790	NA	NA	NA	NA	NA	NA	NA	NA	NA	NA	NA	NA	NA	NA	NA	NA	NA	NA	NA	NA	NA	NA	NA	NA	NA	NA	NA	NA	NA	NA	G	T	0.0461	-0.581205	0.36495	0.0637369
18	59675926	rs669819	NA	NA	NA	NA	NA	NA	NA	NA	NA	NA	NA	NA	NA	NA	NA	NA	NA	NA	NA	NA	NA	NA	NA	NA	NA	NA	NA	NA	NA	NA	T	C	0.0461	-0.581205	0.36495	0.0637369
18	60444603	rs150480899	0.0004	0.0008	A	G	0.9876	-0.2066	0.1788	0.2479	NA	NA	NA	NA	NA	NA	NA	NA	NA	NA	NA	NA	NA	NA	NA	NA	G	A	0.012766	-0.774699	0.747052	0.299732	A	G	0.019	0.874959	0.456911	0.0638783
18	60375419	rs180733460	0.0004	0.0008	A	G	0.0113	0.1524	0.1755	0.3852	NA	NA	NA	NA	NA	NA	NA	NA	NA	NA	NA	NA	NA	NA	NA	NA	A	G	0.0106383	-0.676137	0.822596	0.411103	G	A	0.019	0.874959	0.456911	0.0638783
18	61059083	rs144623221	NA	NA	T	C	0.0042	-0.3686	0.4242	0.3848	NA	NA	NA	NA	NA	NA	NA	NA	NA	NA	NA	NA	NA	NA	NA	NA	NA	NA	NA	NA	NA	NA	C	T	0.0072	1.61177	1.00104	0.0642701
18	60936986	rs143761526	NA	NA	T	C	0.9869	-0.0274	0.1853	0.8823	NA	NA	NA	NA	NA	NA	NA	NA	NA	NA	NA	NA	NA	NA	NA	NA	C	T	0.00992908	0.471753	0.908583	0.603608	T	C	0.0054	-1.73133	0.906462	0.0645968
18	60941816	rs150722898	NA	NA	T	C	0.0129	0.0235	0.1868	0.8998	NA	NA	NA	NA	NA	NA	NA	NA	NA	NA	NA	NA	NA	NA	NA	NA	T	C	0.00992908	0.471753	0.908583	0.603608	C	T	0.0054	-1.73133	0.906462	0.0645968
18	60264354	rs695059	0.0005	0.0047	A	T	0.4765	-0.0024	0.0368	0.9473	NA	NA	NA	NA	NA	A	T	0.4153	-0.0012	0.886	A	T	0.4036	0.0054	0.007	0.4429	T	A	0.513475	0.192333	0.177747	0.279227	T	A	0.491	-0.254585	0.133299	0.0646122
18	59913521	rs78887949	NA	NA	A	G	0.0125	0.0601	0.1881	0.7492	NA	NA	NA	NA	NA	NA	NA	NA	NA	NA	NA	NA	NA	NA	NA	NA	A	G	0.0120567	-0.593938	0.802502	0.459235	G	A	0.0217	0.523918	1.15644	0.0646408
18	60914323	rs142435195	NA	NA	T	C	0.0065	-0.2664	0.2955	0.3673	NA	NA	NA	NA	NA	NA	NA	NA	NA	NA	NA	NA	NA	NA	NA	NA	T	C	0.0035461	-1.13085	1.61993	0.485122	C	T	0.009	1.2105	0.634124	0.0647517
18	61154148	rs7237192	NA	NA	T	C	0.063	-0.0005	0.0763	0.9946	T	C	0.0617	0.0412	0.4944	NA	NA	NA	NA	NA	NA	NA	NA	NA	NA	NA	T	C	0.0843972	-0.0503587	0.333023	0.879805	C	T	0.0597	0.792084	0.792492	0.0647576
18	60086898	rs112053185	NA	NA	A	G	0.2097	0.0167	0.0465	0.7198	A	G	0.2109	-0.0229	0.5245	A	G	0.208	0.0297	0.003219	A	G	0.2031	0.0122	0.008	0.1284	A	G	0.193617	-0.349987	0.216999	0.106777	G	A	0.2125	-0.294455	0.15434	0.0649118
18	60460719	rs143607879	0.0004	0.0008	A	G	0.0085	0.3455	0.2264	0.127	NA	NA	NA	NA	NA	NA	NA	NA	NA	NA	NA	NA	NA	NA	NA	NA	A	G	0.00638298	-1.14699	1.26937	0.36621	G	A	0.0054	-1.59525	0.837003	0.0651941
18	60521723	rs145962397	0.0003	0.0007	A	G	0.0086	0.3139	0.2251	0.1631	NA	NA	NA	NA	NA	NA	NA	NA	NA	NA	NA	NA	NA	NA	NA	NA	A	G	0.00567376	-1.1521	1.30818	0.378487	G	A	0.0054	-1.59525	0.837003	0.0651941
18	61089139	rs76002222	NA	NA	A	G	0.0186	0.096	0.1552	0.5363	A	G	0.0235	0.219	0.04002	A	G	0.0004	-0.1229	0.6824	NA	NA	NA	NA	NA	NA	A	G	0.0134752	-1.16973	0.834945	0.161225	G	A	0.0154	-0.78307	0.943668	0.0652123
18	59811328	rs7242630	NA	NA	T	C	0.1411	-0.0325	0.0516	0.5295	T	C	0.1442	-0.0297	0.473	T	C	0.3303	-0.0092	0.2834	T	C	0.3345	-0.0103	0.0069	0.1319	T	C	0.0858156	0.581994	0.332293	0.0798686	C	T	0.1013	-0.384833	0.274428	0.0653123
18	59731537	rs12456133	NA	NA	T	C	0.8584	0.0345	0.0517	0.5047	C	T	0.1433	-0.0292	0.4794	T	C	0.6692	0.0092	0.2847	T	C	0.6654	0.0102	0.0069	0.1379	C	T	0.087234	0.570496	0.331421	0.0851845	T	C	0.1013	-0.384833	0.274428	0.0653123
18	59799415	rs4941110	NA	NA	T	C	0.8582	0.0328	0.0516	0.5244	C	T	0.143	-0.0301	0.4668	T	C	0.6697	0.0091	0.2895	T	C	0.6657	0.0105	0.0069	0.1272	C	T	0.087234	0.570496	0.331421	0.0851845	T	C	0.1013	-0.384833	0.274428	0.0653123
18	59791520	rs10503065	NA	NA	A	G	0.8592	0.0322	0.0517	0.5339	G	A	0.1429	-0.0345	0.4042	A	G	0.6697	0.009	0.296	A	G	0.6656	0.01	0.0069	0.1449	G	A	0.087234	0.570496	0.331421	0.0851845	A	G	0.1013	-0.384833	0.274428	0.0653123
18	59785001	rs4643440	NA	NA	T	C	0.1417	-0.0308	0.0515	0.5497	T	C	0.1453	-0.0373	0.3652	T	C	0.3302	-0.0091	0.291	T	C	0.3341	-0.011	0.0069	0.1091	T	C	0.087234	0.570496	0.331421	0.0851845	C	T	0.1013	-0.384833	0.274428	0.0653123
18	59812348	rs9948921	NA	NA	T	C	0.9007	0.007	0.0625	0.9113	C	T	0.0984	0.1283	0.008214	T	C	0.8829	-0.0077	0.5449	T	C	0.8863	0.0037	0.0103	0.7181	C	T	0.0567376	-0.259145	0.403438	0.52065	T	C	0.0976	-0.419119	0.220055	0.0653847
18	61062064	rs113077262	NA	NA	A	G	0.8953	-0.0381	0.0609	0.5312	G	A	0.1093	0.103	0.02492	A	G	0.9983	-0.1327	0.3692	NA	NA	NA	NA	NA	NA	G	A	0.112057	0.172482	0.30118	0.566856	A	G	0.1139	0.328416	0.656864	0.0656075
18	61129734	rs10164161	NA	NA	T	C	0.3815	0.0536	0.0375	0.1534	T	C	0.3938	-0.0034	0.9104	T	C	0.1562	0.0005	0.9638	T	C	0.1554	0.0038	0.009	0.6762	T	C	0.448227	0.393471	0.172461	0.0225189	C	T	0.3698	0.0473506	0.415737	0.0661568
18	61129647	rs10163886	NA	NA	T	C	0.6175	-0.053	0.0376	0.1585	C	T	0.3945	-0.0047	0.8742	T	C	0.8433	0.0001	0.9898	T	C	0.844	-0.0082	0.009	0.3616	C	T	0.448227	0.393471	0.172461	0.0225189	T	C	0.3698	0.0473506	0.415737	0.0661568
18	60011615	rs17069845	NA	NA	T	C	0.9559	0.0897	0.0915	0.3267	C	T	0.0426	-0.1244	0.1069	T	C	0.934	0.0187	0.2562	T	C	0.9256	0.0047	0.0124	0.701	C	T	0.0219858	1.33668	0.65506	0.0412963	T	C	0.0506	-0.562905	0.296464	0.0662534
18	60518944	rs553815105	0.0001	0.0001	A	G	0.0024	-0.3741	0.6769	0.5805	NA	NA	NA	NA	NA	NA	NA	NA	NA	NA	NA	NA	NA	NA	NA	NA	A	G	0.0035461	-1.11225	1.93493	0.565408	G	A	0.0063	-1.67598	0.884154	0.066724
18	60139052	rs147711867	0.0001	0.0002	T	C	0.9984	-1.4314	2.1083	0.4972	NA	NA	NA	NA	NA	NA	NA	NA	NA	NA	NA	NA	NA	NA	NA	NA	NA	NA	NA	NA	NA	NA	T	C	0.0054	1.80383	0.953602	0.0673219
18	60634325	rs553360	0.0035	0.0074	T	C	0.0758	-0.0044	0.0692	0.9489	T	C	0.0762	0.1	0.06204	T	C	0.0012	-0.1381	0.4672	NA	NA	NA	NA	NA	NA	T	C	0.0865248	-0.395503	0.332209	0.23384	C	T	0.0832	-0.442326	0.234021	0.067546
18	60703005	rs7232459	0.0099	0.0098	A	G	0.2649	0.0696	0.0408	0.08791	A	G	0.2588	0.0216	0.5168	A	G	0.1055	-0.0139	0.3057	A	G	0.1109	0.0029	0.0105	0.7851	A	G	0.330496	0.320136	0.183164	0.0804963	G	A	0.2586	0.273949	0.14495	0.0675693
18	60288577	rs4941148	0.0006	0.0208	T	C	0.2858	0.0102	0.0401	0.799	C	T	0.7073	-0.0254	0.414	T	C	0.0573	-0.0124	0.5277	T	C	0.0377	0.007	0.0195	0.7197	C	T	0.660284	0.180462	0.188732	0.338983	C	T	0.3382	-0.260135	0.137641	0.0675707
18	60904872	rs140740610	NA	NA	T	C	0.008	-0.0334	0.2791	0.9048	NA	NA	NA	NA	NA	NA	NA	NA	NA	NA	NA	NA	NA	NA	NA	NA	T	C	0.00283688	-1.13093	1.75878	0.520212	C	T	0.0063	1.40464	0.743617	0.0677248
18	60909062	rs140720554	NA	NA	T	C	0.0051	-0.2473	0.3063	0.4196	NA	NA	NA	NA	NA	NA	NA	NA	NA	NA	NA	NA	NA	NA	NA	NA	T	C	0.00212766	-1.13189	2.07343	0.585134	C	T	0.0063	1.40464	0.743617	0.0677248
18	60905149	rs144216252	NA	NA	T	C	0.9919	0.0317	0.2803	0.91	NA	NA	NA	NA	NA	NA	NA	NA	NA	NA	NA	NA	NA	NA	NA	NA	C	T	0.00212766	-1.13189	2.07343	0.585134	T	C	0.0063	1.40464	0.743617	0.0677248
18	60891678	rs148885824	0.0001	0.0003	A	G	0.9948	0.3059	0.3139	0.3298	NA	NA	NA	NA	NA	NA	NA	NA	NA	NA	NA	NA	NA	NA	NA	NA	G	A	0.00141844	-1.12119	2.76787	0.685423	A	G	0.0063	1.40464	0.743617	0.0677248
18	61157414	rs8092619	NA	NA	C	G	0.5444	0.044	0.0367	0.2307	NA	NA	NA	NA	NA	C	G	0.0686	0.0107	0.5238	C	G	0.0558	-0.0076	0.0151	0.6171	C	G	0.670213	0.223843	0.195731	0.252778	C	G	0.3436	0.261077	0.138289	0.0678795
18	60042821	rs114254017	NA	NA	A	C	0.9871	0.1221	0.1915	0.5237	NA	NA	NA	NA	NA	NA	NA	NA	NA	NA	NA	NA	NA	NA	NA	NA	C	A	0.0170213	-0.261119	0.698423	0.708502	A	C	0.0226	-0.831126	0.440694	0.0681782
18	60922232	rs3744948	NA	NA	T	C	0.887	-0.0568	0.0584	0.3308	C	T	0.1411	-0.0332	0.4265	T	C	0.9267	0.04	0.01313	T	C	0.92	0.0003	0.0127	0.9841	C	T	0.112057	-0.420869	0.29428	0.15267	T	C	0.1257	0.378471	0.200805	0.0683572
18	60220989	rs12961796	0.0197	0.0005	A	G	0.051	0.0199	0.0862	0.8171	A	G	0.0443	-0.0182	0.8038	A	G	0.2338	0.0192	0.04651	A	G	0.2198	0.0051	0.0078	0.5162	A	G	0.00212766	-1.10141	2.16706	0.611276	G	A	0.0127	1.22806	0.739457	0.0688702
18	60211564	rs7234889	0.0197	0.0005	T	C	0.051	0.0134	0.0863	0.8768	T	C	0.0444	-0.0262	0.7207	T	C	0.2333	0.0191	0.04852	T	C	0.2192	0.0049	0.0078	0.5268	T	C	0.00212766	-1.10141	2.16706	0.611276	C	T	0.0127	1.22806	0.739457	0.0688702
18	61003423	rs12604841	NA	NA	T	C	0.0692	-0.0037	0.0722	0.9591	T	C	0.0775	-0.0184	0.733	T	C	0.0862	0.0067	0.6469	T	C	0.0822	0.0275	0.0117	0.01902	T	C	0.0602837	1.14184	0.378368	0.00254605	C	T	0.0615	0.509755	0.271019	0.0689528
18	60318315	rs187343801	0.0007	0.0015	A	G	0.9818	-0.1704	0.1467	0.2456	NA	NA	NA	NA	NA	NA	NA	NA	NA	NA	NA	NA	NA	NA	NA	NA	G	A	0.0134752	-1.16566	0.877614	0.184108	A	G	0.0127	-1.07584	0.57256	0.0692436
18	60947673	rs138091706	NA	NA	A	G	0.0265	0.0977	0.14	0.4852	NA	NA	NA	NA	NA	NA	NA	NA	NA	NA	NA	NA	NA	NA	NA	NA	A	G	0.0368794	0.170708	0.46028	0.710729	G	A	0.0307	0.710867	0.378341	0.0692569
18	60001248	rs11874150	NA	NA	A	G	0.3104	-0.0503	0.0392	0.1991	A	G	0.3103	0.0101	0.75	A	G	0.3295	-0.0056	0.5194	A	G	0.3305	0.0041	0.0069	0.5509	A	G	0.285816	-0.35141	0.197025	0.0744923	G	A	0.2821	0.26446	0.140849	0.0694561
18	60814021	rs112138172	0.0002	0.0264	T	C	0.0071	0.1987	0.2403	0.4082	NA	NA	NA	NA	NA	NA	NA	NA	NA	NA	NA	NA	NA	NA	NA	NA	T	C	0.00638298	0.667864	1.01308	0.509742	C	T	0.0099	1.13099	0.840964	0.0703479
18	60279326	rs11152354	0.0012	0.0008	T	C	0.0709	-0.0537	0.0728	0.4609	T	C	0.0805	0.0198	0.7184	T	C	0.0676	0.0119	0.4668	T	C	0.0634	-0.0299	0.0136	0.02816	T	C	0.0496454	-0.198952	0.417552	0.633738	C	T	0.0976	0.440734	0.269697	0.070988
18	59830858	rs73964847	NA	NA	A	C	0.9039	-0.0672	0.0631	0.2871	C	A	0.0964	-0.0643	0.1991	A	C	0.9983	-0.0137	0.9247	NA	NA	NA	NA	NA	NA	C	A	0.135461	0.053345	0.260142	0.837525	A	C	0.1302	-0.406597	0.268434	0.0712009
18	60156932	rs1626604	0.0011	0.021	A	C	0.9708	0.0886	0.1119	0.4283	C	A	0.0274	0.0715	0.4775	NA	NA	NA	NA	NA	NA	NA	NA	NA	NA	NA	C	A	0.0269504	-0.366095	0.548274	0.504311	A	C	0.0416	0.626754	0.335858	0.0712499
18	60299271	rs306223	0.0002	0.0053	T	C	0.3439	-0.0257	0.0377	0.4948	C	T	0.6557	-0.0094	0.7515	T	C	0.1677	-0.0067	0.5523	T	C	0.1617	0.0211	0.0092	0.02165	C	T	0.622695	0.254799	0.185872	0.170428	C	T	0.396	-0.246144	0.131904	0.0712569
18	60299227	rs306222	0.0002	0.0052	A	C	0.6567	0.0251	0.0376	0.5057	A	C	0.6554	-0.01	0.7367	A	C	0.8323	0.0066	0.5571	A	C	0.8377	-0.0215	0.0092	0.01919	A	C	0.622695	0.254799	0.185872	0.170428	A	C	0.396	-0.246144	0.131904	0.0712569
18	60717937	rs193140689	0.0001	0.0003	T	G	0.0048	0.2091	0.4365	0.6319	NA	NA	NA	NA	NA	NA	NA	NA	NA	NA	NA	NA	NA	NA	NA	NA	NA	NA	NA	NA	NA	NA	G	T	0.0081	1.3694	0.734033	0.0713351
18	59709013	rs62096630	NA	NA	T	C	0.1283	-0.0352	0.054	0.5148	T	C	0.1372	-0.0192	0.6526	T	C	0.3307	-0.0092	0.2853	T	C	0.3345	-0.0101	0.0069	0.141	T	C	0.0794326	0.460661	0.340494	0.176081	C	T	0.0841	-0.445798	0.239191	0.071623
18	60860447	rs147333677	0.0003	0.0005	C	G	0.9951	0.3485	0.4816	0.4693	NA	NA	NA	NA	NA	NA	NA	NA	NA	NA	NA	NA	NA	NA	NA	NA	G	C	0.00212766	-1.12094	1.95571	0.566535	C	G	0.0054	-1.67841	0.902233	0.0721774
18	61155693	rs9945699	NA	NA	T	C	0.545	0.046	0.0368	0.2106	T	C	0.5589	0.027	0.3503	T	C	0.0716	0.0082	0.6155	T	C	0.0585	-0.0021	0.0146	0.8868	T	C	0.670213	0.223843	0.195731	0.252778	T	C	0.3427	0.258052	0.138748	0.0722454
18	60979396	rs146598427	NA	NA	A	C	0.009	0.1587	0.2286	0.4876	NA	NA	NA	NA	NA	NA	NA	NA	NA	NA	NA	NA	NA	NA	NA	NA	A	C	0.0156028	1.20148	0.700776	0.0864376	C	A	0.0099	-1.19412	0.642142	0.0722891
18	60219383	rs111231212	0.0002	0.0004	T	C	0.0054	-0.3387	0.3316	0.3071	NA	NA	NA	NA	NA	NA	NA	NA	NA	NA	NA	NA	NA	NA	NA	NA	T	C	0.00638298	-1.20852	1.02712	0.239351	C	T	0.0099	-1.24437	0.669551	0.0724605
18	60308641	rs111879318	0.0002	0.0004	T	C	0.0052	-0.3951	0.2959	0.1817	NA	NA	NA	NA	NA	NA	NA	NA	NA	NA	NA	NA	NA	NA	NA	NA	T	C	0.00567376	-1.21448	1.07514	0.258643	C	T	0.0099	-1.24437	0.669551	0.0724605
18	60779932	rs74764887	0.0014	0.0015	T	C	0.0272	0.0184	0.1234	0.8812	T	C	0.0422	0.1033	0.2211	NA	NA	NA	NA	NA	NA	NA	NA	NA	NA	NA	T	C	0.0446809	0.345962	0.412208	0.401307	C	T	0.0244	0.840926	0.516858	0.0727435
18	60174265	rs17729530	0.0014	0.0059	T	C	0.1691	0.0806	0.0487	0.0983	T	C	0.1635	0.013	0.737	T	C	0.3925	0.0194	0.01994	T	C	0.3824	0.0163	0.0066	0.014	T	C	0.093617	0.293267	0.296384	0.322426	C	T	0.1329	-0.0286071	0.564075	0.0729048
18	59779231	rs12607624	NA	NA	A	G	0.1366	-0.0192	0.0525	0.7148	A	G	0.1369	-0.0364	0.3877	A	G	0.33	-0.0087	0.3121	A	G	0.3341	-0.0091	0.0069	0.1859	A	G	0.0836879	0.632444	0.33623	0.0599741	G	A	0.0958	-0.368523	0.320659	0.0731446
18	60879404	rs9951943	0.0005	0	C	G	0.9853	-0.0829	0.186	0.6558	NA	NA	NA	NA	NA	NA	NA	NA	NA	NA	NA	NA	NA	NA	NA	NA	G	C	0.0113475	1.09035	0.885596	0.218247	C	G	0.0235	0.768055	0.414657	0.0734665
18	60204839	rs76039803	0.0021	0.0058	A	G	0.9509	0.0321	0.0881	0.7158	G	A	0.0505	0.0579	0.4103	NA	NA	NA	NA	NA	NA	NA	NA	NA	NA	NA	G	A	0.0560284	-0.0954302	0.388135	0.805784	A	G	0.0705	0.471882	0.254816	0.0735328
18	60956767	rs1344229	NA	NA	A	G	0.304	-0.0169	0.0439	0.6996	A	G	0.3779	0.0263	0.4446	A	G	0.3822	-0.0045	0.5961	A	G	0.3831	0.0035	0.0081	0.669	A	G	0.260284	0.152355	0.205563	0.458598	G	A	0.2731	-0.27193	0.146873	0.0735969
18	60287491	rs34661841	0.0012	0.0008	T	G	0.9291	0.0741	0.0711	0.2973	G	T	0.0826	0.041	0.4345	T	G	0.9322	-0.0122	0.4545	T	G	0.9354	0.0317	0.0134	0.01784	G	T	0.0503546	-0.0469262	0.414299	0.909819	T	G	0.1013	0.466202	0.356	0.0736522
18	60286737	rs62098595	0.0012	0.0008	T	C	0.0706	-0.0681	0.0718	0.3423	T	C	0.081	0.0423	0.4285	T	C	0.0678	0.012	0.4596	T	C	0.0646	-0.0299	0.0134	0.02533	T	C	0.0503546	-0.0469262	0.414299	0.909819	C	T	0.1013	0.466202	0.356	0.0736522
18	61159877	rs9964062	NA	NA	A	G	0.5445	0.0443	0.0367	0.2277	A	G	0.5534	0.0185	0.5256	A	G	0.0716	0.0071	0.6629	A	G	0.0589	-0.0044	0.0145	0.7607	A	G	0.670213	0.223843	0.195731	0.252778	A	G	0.3463	0.25488	0.137693	0.0736589
18	61151343	rs115316752	NA	NA	C	G	0.0607	-0.0344	0.0778	0.6588	NA	NA	NA	NA	NA	NA	NA	NA	NA	NA	NA	NA	NA	NA	NA	NA	C	G	0.0836879	-0.0408104	0.334102	0.90278	G	C	0.057	0.736368	0.858824	0.0740646
18	60286861	rs58989126	0.0006	0.0205	T	G	0.7147	-0.0039	0.0403	0.9223	T	G	0.7104	-0.0221	0.4785	T	G	0.9427	0.0129	0.5117	T	G	0.9621	-0.0082	0.0193	0.6724	T	G	0.660993	0.177556	0.188631	0.346558	T	G	0.3391	-0.253539	0.137184	0.0741325
18	61139143	rs73484737	NA	NA	T	C	0.1532	0.0269	0.0514	0.6006	T	C	0.1577	-0.0168	0.6736	T	C	0.0024	0.0672	0.6051	NA	NA	NA	NA	NA	NA	T	C	0.190071	-0.00790006	0.22128	0.97152	C	T	0.151	-0.261972	0.302326	0.0743016
18	61045243	rs57636936	NA	NA	A	T	0.0042	0.3272	0.4769	0.4926	NA	NA	NA	NA	NA	NA	NA	NA	NA	NA	NA	NA	NA	NA	NA	NA	A	T	0.00141844	1.29548	1.63676	0.428659	T	A	0.0118	-1.15998	0.62841	0.074502
18	61043955	rs533734585	NA	NA	A	G	0.997	-0.3475	0.5557	0.5318	NA	NA	NA	NA	NA	NA	NA	NA	NA	NA	NA	NA	NA	NA	NA	NA	NA	NA	NA	NA	NA	NA	A	G	0.0118	-1.15998	0.62841	0.074502
18	61044118	rs542139639	NA	NA	A	C	0.003	0.3475	0.5557	0.5318	NA	NA	NA	NA	NA	NA	NA	NA	NA	NA	NA	NA	NA	NA	NA	NA	NA	NA	NA	NA	NA	NA	C	A	0.0118	-1.15998	0.62841	0.074502
18	60303904	rs183300194	0.0002	0.0003	A	G	0.9936	-0.555	0.2671	0.0377	NA	NA	NA	NA	NA	NA	NA	NA	NA	NA	NA	NA	NA	NA	NA	NA	G	A	0.00851064	0.25895	0.883758	0.769514	A	G	0.0063	0.973666	2.08661	0.0745213
18	59726298	rs11664641	NA	NA	T	C	0.1572	-0.0319	0.0495	0.519	T	C	0.1606	-0.0176	0.6532	T	C	0.3328	-0.0089	0.302	T	C	0.3364	-0.0107	0.0069	0.1204	T	C	0.106383	0.608935	0.30196	0.0437362	C	T	0.1221	-0.365557	0.198052	0.0745246
18	60267370	rs574567655	0	0.0001	T	C	0.0036	0.4147	0.5573	0.4568	NA	NA	NA	NA	NA	NA	NA	NA	NA	NA	NA	NA	NA	NA	NA	NA	NA	NA	NA	NA	NA	NA	C	T	0.0054	-0.155691	2.70172	0.0746196
18	60622897	rs115082129	0.0002	0.0005	T	C	0.0099	0.1635	0.2312	0.4795	NA	NA	NA	NA	NA	NA	NA	NA	NA	NA	NA	NA	NA	NA	NA	NA	T	C	0.0248227	0.609661	0.559846	0.276163	C	T	0.0072	1.48633	0.806352	0.0749317
18	60175709	rs9955733	0.0025	0.0049	T	C	0.9436	0.0021	0.0812	0.9792	C	T	0.0535	0.0342	0.6175	T	C	0.9992	-0.0234	0.9261	NA	NA	NA	NA	NA	NA	C	T	0.058156	-0.049459	0.37715	0.895665	T	C	0.085	0.440068	0.238938	0.0751813
18	61152667	rs11875704	NA	NA	C	G	0.0626	-0.0119	0.0768	0.8767	NA	NA	NA	NA	NA	NA	NA	NA	NA	NA	NA	NA	NA	NA	NA	NA	C	G	0.0843972	-0.0503587	0.333023	0.879805	G	C	0.0606	0.758527	0.829616	0.0752323
18	61152714	rs11875709	NA	NA	A	G	0.063	-0.0035	0.0762	0.9635	A	G	0.0617	0.0401	0.5063	NA	NA	NA	NA	NA	NA	NA	NA	NA	NA	NA	A	G	0.0843972	-0.0503587	0.333023	0.879805	G	A	0.0606	0.758527	0.829616	0.0752323
18	59685520	rs56832061	NA	NA	NA	NA	NA	NA	NA	NA	NA	NA	NA	NA	NA	NA	NA	NA	NA	NA	NA	NA	NA	NA	NA	NA	NA	NA	NA	NA	NA	NA	G	T	0.0497	-0.542152	0.29443	0.0752478
18	60038905	rs116608131	NA	NA	A	G	0.0076	-0.3861	0.2649	0.1451	NA	NA	NA	NA	NA	NA	NA	NA	NA	NA	NA	NA	NA	NA	NA	NA	A	G	0.0113475	0.116387	0.852822	0.891448	G	A	0.0136	-1.08091	0.857879	0.0753069
18	61129182	rs9964152	NA	NA	T	C	0.0285	0.0592	0.1215	0.6261	NA	NA	NA	NA	NA	NA	NA	NA	NA	NA	NA	NA	NA	NA	NA	NA	T	C	0.029078	0.249265	0.547268	0.64877	C	T	0.028	-0.745537	0.405005	0.0753392
18	59743199	rs12607333	NA	NA	T	C	0.1401	-0.0327	0.0519	0.5284	T	C	0.143	-0.0282	0.4946	T	C	0.3299	-0.0086	0.3176	T	C	0.3341	-0.0106	0.0069	0.1215	T	C	0.0858156	0.493944	0.333735	0.13886	C	T	0.0949	-0.410538	0.223361	0.0758048
18	61130330	rs147384092	NA	NA	T	C	0.9325	-0.0365	0.0798	0.6474	C	T	0.0592	-0.0042	0.9543	T	C	0.9891	-0.0037	0.9378	NA	NA	NA	NA	NA	NA	C	T	0.087234	0.0180501	0.318677	0.954831	T	C	0.0778	0.43679	0.253773	0.0760219
18	60676714	rs140309546	0.0003	0.0007	A	G	0.9878	-0.2471	0.174	0.1557	NA	NA	NA	NA	NA	NA	NA	NA	NA	NA	NA	NA	NA	NA	NA	NA	G	A	0.0106383	-0.467017	0.861247	0.587641	A	G	0.0208	0.8009	0.43623	0.0761453
18	59671412	rs515812	NA	NA	NA	NA	NA	NA	NA	NA	NA	NA	NA	NA	NA	NA	NA	NA	NA	NA	NA	NA	NA	NA	NA	NA	NA	NA	NA	NA	NA	NA	C	T	0.047	-0.568819	0.334533	0.0763839
18	61073419	rs151031706	NA	NA	A	G	0.0047	-0.1887	0.3131	0.5467	NA	NA	NA	NA	NA	NA	NA	NA	NA	NA	NA	NA	NA	NA	NA	NA	A	G	0.00567376	-1.29165	1.11958	0.248627	G	A	0.009	-1.23961	0.675857	0.0764507
18	60903313	rs117260532	NA	NA	T	C	0.9842	0.2673	0.1726	0.1215	NA	NA	NA	NA	NA	T	C	0.9883	0.0004	0.9908	T	C	0.9867	-0.0308	0.0349	0.3784	C	T	0.0113475	-0.430889	0.881689	0.625048	T	C	0.0127	1.10621	0.60489	0.0773491
18	60807445	rs9962963	0.0019	0.0027	T	G	0.2224	0.0124	0.0441	0.7776	T	G	0.2203	-0.0017	0.9606	T	G	0.1243	-0.0076	0.5414	T	G	0.1413	-0.0109	0.0093	0.2412	T	G	0.198582	0.0207816	0.227772	0.927303	G	T	0.2297	0.252448	0.23267	0.0775897
18	60816397	rs150012476	0.0006	0.0002	A	T	0.9834	0.0849	0.1666	0.6105	NA	NA	NA	NA	NA	NA	NA	NA	NA	NA	NA	NA	NA	NA	NA	NA	T	A	0.0304965	-0.202122	0.48769	0.678546	A	T	0.0136	1.57099	1.28257	0.0777783
18	60801025	rs138495693	0.0006	0.0002	C	G	0.016	-0.0545	0.1711	0.7502	NA	NA	NA	NA	NA	NA	NA	NA	NA	NA	NA	NA	NA	NA	NA	NA	C	G	0.0304965	-0.192794	0.48962	0.693756	G	C	0.0136	1.57099	1.28257	0.0777783
18	60812155	rs145669468	0.0006	0.0002	T	C	0.0161	-0.071	0.1674	0.6714	NA	NA	NA	NA	NA	NA	NA	NA	NA	NA	NA	NA	NA	NA	NA	NA	T	C	0.0297872	-0.184703	0.491621	0.707138	C	T	0.0136	1.57099	1.28257	0.0777783
18	60805550	rs115986418	0.0006	0.0002	T	C	0.0161	-0.0684	0.1691	0.6857	NA	NA	NA	NA	NA	NA	NA	NA	NA	NA	NA	NA	NA	NA	NA	NA	T	C	0.0297872	-0.184703	0.491621	0.707138	C	T	0.0136	1.57099	1.28257	0.0777783
18	60800212	rs115518715	0.0006	0.0002	T	C	0.0159	-0.0534	0.1712	0.7553	NA	NA	NA	NA	NA	NA	NA	NA	NA	NA	NA	NA	NA	NA	NA	NA	T	C	0.0297872	-0.184703	0.491621	0.707138	C	T	0.0136	1.57099	1.28257	0.0777783
18	60191068	rs185051858	0.0001	0.0003	A	G	0.0053	0.1088	0.2927	0.7101	NA	NA	NA	NA	NA	NA	NA	NA	NA	NA	NA	NA	NA	NA	NA	NA	A	G	0.00851064	-0.682564	0.822844	0.406811	G	A	0.0099	-1.05067	0.785739	0.0778163
18	60281527	rs143249962	0.0008	0.0017	T	C	0.0284	0.231	0.1153	0.04506	T	C	0.0383	-0.0104	0.9066	NA	NA	NA	NA	NA	NA	NA	NA	NA	NA	NA	T	C	0.0326241	0.311396	0.512608	0.543536	C	T	0.0199	-0.846224	0.463489	0.0778581
18	60674898	rs12969278	0.0062	0.056	A	G	0.1418	0.0496	0.0514	0.3344	A	G	0.1434	0.0224	0.5778	A	G	0.0695	0.0241	0.1359	A	G	0.0817	-0.0016	0.0122	0.8934	A	G	0.169504	-0.0235939	0.240412	0.921822	G	A	0.1718	-0.317201	0.173845	0.0780523
18	59705989	rs1653225	NA	NA	T	C	0.0177	0.1327	0.15	0.3765	NA	NA	NA	NA	NA	T	C	0.004	0.0039	0.9543	NA	NA	NA	NA	NA	NA	T	C	0.0156028	2.04805	0.688702	0.00294149	C	T	0.0145	-0.239605	1.72017	0.0781834
18	60889423	rs9958550	0.0049	0	T	C	0.1442	0.0353	0.0514	0.4922	C	T	0.8527	0.0137	0.7379	T	C	0.0377	-0.0001	0.9965	T	C	0.0217	-0.0264	0.0271	0.3302	C	T	0.832624	-0.221324	0.235265	0.346836	C	T	0.1347	-0.313043	0.246229	0.0782967
18	61160320	rs2289520	NA	NA	C	G	0.5395	0.0352	0.0373	0.3457	NA	NA	NA	NA	NA	C	G	0.0716	0.0074	0.6504	C	G	0.0592	-0.005	0.0149	0.7352	NA	NA	NA	NA	NA	NA	C	G	0.3454	0.251692	0.138078	0.0783579
18	61104517	rs148557694	NA	NA	T	C	0.014	-0.4338	0.2345	0.06428	NA	NA	NA	NA	NA	T	C	0.053	-0.0066	0.7336	T	C	0.0566	-0.0275	0.0161	0.0876	NA	NA	NA	NA	NA	NA	C	T	0.0081	1.30755	0.717364	0.0783764
18	59743329	rs149970699	NA	NA	T	C	0.008	0.4788	0.3795	0.2071	NA	NA	NA	NA	NA	T	C	0.0062	-0.0224	0.6809	NA	NA	NA	NA	NA	NA	T	C	0.00141844	-1.26908	1.8391	0.490159	C	T	0.0063	-1.87864	1.03071	0.0783852
18	60076855	rs77796686	NA	NA	T	C	0.0656	-0.0126	0.0771	0.87	T	C	0.0673	0.0676	0.2355	T	C	0.0286	0.0173	0.4775	T	C	0.0285	0.0053	0.0203	0.7952	T	C	0.0851064	0.102916	0.333238	0.757446	C	T	0.0669	0.471097	0.258466	0.0783857
18	60080266	rs111798464	NA	NA	A	G	0.0663	-0.0124	0.0769	0.8723	A	G	0.0678	0.0649	0.2537	A	G	0.0288	0.0163	0.5037	A	G	0.0286	0.0069	0.0202	0.7319	A	G	0.0851064	0.102916	0.333238	0.757446	G	A	0.0669	0.471097	0.258466	0.0783857
18	60221205	rs112450482	0.0009	0.0051	T	C	0.9712	-0.0112	0.1191	0.9253	C	T	0.0263	0.1322	0.1909	NA	NA	NA	NA	NA	NA	NA	NA	NA	NA	NA	C	T	0.0326241	-0.618747	0.485768	0.202752	T	C	0.0289	-0.698854	0.383474	0.0784259
18	60233799	rs111848143	0.0009	0.0051	A	G	0.0275	0.0228	0.1207	0.8504	A	G	0.0267	0.1335	0.1791	NA	NA	NA	NA	NA	NA	NA	NA	NA	NA	NA	A	G	0.0319149	-0.599715	0.492316	0.223168	G	A	0.0289	-0.698854	0.383474	0.0784259
18	60241198	rs112087758	0.0008	0.0071	T	G	0.027	0.0219	0.1214	0.8571	T	G	0.025	0.1229	0.2354	NA	NA	NA	NA	NA	NA	NA	NA	NA	NA	NA	T	G	0.0319149	-0.599715	0.492316	0.223168	G	T	0.0289	-0.698854	0.383474	0.0784259
18	60230864	rs113191238	0.0008	0.0104	A	T	0.0281	0.0059	0.1199	0.9607	NA	NA	NA	NA	NA	NA	NA	NA	NA	NA	NA	NA	NA	NA	NA	NA	A	T	0.0319149	-0.599715	0.492316	0.223168	T	A	0.0289	-0.698854	0.383474	0.0784259
18	60233392	rs112952530	0.0008	0.0071	T	C	0.0279	0.0212	0.1199	0.8598	T	C	0.0243	0.2	0.0693	NA	NA	NA	NA	NA	NA	NA	NA	NA	NA	NA	T	C	0.0326241	-0.397341	0.483396	0.41109	C	T	0.0289	-0.698854	0.383474	0.0784259
18	60256780	rs542925816	0.0001	0.0001	A	T	0.0043	0.3335	0.3442	0.3326	NA	NA	NA	NA	NA	NA	NA	NA	NA	NA	NA	NA	NA	NA	NA	NA	A	T	0.00283688	-1.17883	1.85158	0.524346	T	A	0.0063	-1.50302	0.824797	0.0784493
18	60990282	rs76349787	NA	NA	C	G	0.9235	-0.045	0.0689	0.5131	NA	NA	NA	NA	NA	C	G	0.9859	-0.0032	0.9283	C	G	0.9804	-0.0098	0.0277	0.723	G	C	0.0900709	0.487872	0.311827	0.117686	C	G	0.0868	0.415001	0.227758	0.0784806
18	60989924	rs7243985	NA	NA	T	C	0.0757	0.0191	0.0707	0.7869	T	C	0.0883	-0.01	0.845	T	C	0.0142	0.0016	0.9639	T	C	0.0196	0.0053	0.0277	0.8485	NA	NA	NA	NA	NA	NA	C	T	0.0868	0.415001	0.227758	0.0784806
18	60315701	rs17669923	0.0021	0.0203	A	G	0.9177	0.1341	0.0661	0.04231	G	A	0.0964	0.0286	0.5766	A	G	0.8252	-0.0005	0.9609	A	G	0.8124	-0.0108	0.0084	0.198	G	A	0.0638298	-0.342155	0.350552	0.329041	A	G	0.0913	-0.453171	0.475501	0.0785516
18	60314838	rs7230656	0.0022	0.0209	T	C	0.0788	-0.1359	0.0672	0.04309	T	C	0.093	0.0328	0.5237	T	C	0.1583	-0.001	0.9262	T	C	0.177	0.0034	0.0086	0.6899	T	C	0.0638298	-0.342155	0.350552	0.329041	C	T	0.0913	-0.453171	0.475501	0.0785516
18	60096150	rs7235117	NA	NA	A	G	0.2544	-0.0233	0.0418	0.5774	A	G	0.2542	-0.0441	0.1934	A	G	0.2078	-0.0006	0.9539	A	G	0.2101	0.0072	0.0079	0.361	A	G	0.262411	-0.45952	0.199805	0.0214569	G	A	0.264	-0.287839	0.188816	0.0785648
18	59792016	rs57815466	NA	NA	T	C	0.0921	0.0583	0.0642	0.3635	T	C	0.0948	-0.0549	0.2768	T	C	0.0017	-0.0062	0.9662	NA	NA	NA	NA	NA	NA	T	C	0.134043	0.073586	0.260822	0.777843	C	T	0.1184	-0.442876	0.310935	0.0789845
18	60152007	rs4940558	0.0027	0.0051	A	G	0.1897	-0.0347	0.0476	0.4661	A	G	0.1954	-0.0695	0.0662	A	G	0.3427	-0.0354	4.2e-05	A	G	0.3639	-0.0116	0.0068	0.08827	A	G	0.160284	-0.0365474	0.247435	0.882575	G	A	0.1329	0.352178	0.194463	0.0803916
18	61156499	rs17071181	NA	NA	T	C	0.4566	-0.0428	0.0367	0.2441	C	T	0.5589	0.027	0.3496	T	C	0.9283	-0.008	0.6249	T	C	0.9415	-0.0087	0.0146	0.5504	C	T	0.670213	0.223843	0.195731	0.252778	C	T	0.3445	0.249432	0.137871	0.0807166
18	60654575	rs116828458	0.0006	0.0014	A	G	0.0277	0.1015	0.116	0.3815	A	G	0.0278	-0.2045	0.03943	NA	NA	NA	NA	NA	NA	NA	NA	NA	NA	NA	A	G	0.0347518	0.13938	0.506549	0.783196	G	A	0.0253	-0.902061	0.673608	0.0812481
18	61051840	rs138130122	NA	NA	A	G	0.0054	0.3368	0.5133	0.5118	NA	NA	NA	NA	NA	NA	NA	NA	NA	NA	NA	NA	NA	NA	NA	NA	A	G	0.00283688	2.82155	1.43703	0.049593	G	A	0.0063	-1.46205	0.812543	0.0824455
18	60060246	rs144055292	NA	NA	A	G	0.0038	-0.2989	0.4108	0.4669	NA	NA	NA	NA	NA	NA	NA	NA	NA	NA	NA	NA	NA	NA	NA	NA	A	G	0.00283688	-1.21158	1.53928	0.431219	G	A	0.0072	1.32524	0.736573	0.0824747
18	61144911	rs8091868	NA	NA	A	G	0.185	-0.0218	0.0468	0.6415	G	A	0.8227	-0.0021	0.9558	A	G	0.3337	0.0036	0.6822	A	G	0.3402	-0.0004	0.0071	0.9561	G	A	0.846099	0.320212	0.249395	0.199158	G	A	0.1501	0.324386	0.180537	0.082903
18	60810055	rs73965841	0.0024	0.0022	A	C	0.9474	-0.0314	0.0865	0.7166	C	A	0.0592	0.0449	0.4707	A	C	0.9991	0.1113	0.6521	NA	NA	NA	NA	NA	NA	C	A	0.0780142	-0.361858	0.325476	0.266233	A	C	0.0696	0.464138	0.258405	0.0830134
18	60948206	rs72945054	NA	NA	T	C	0.7476	-0.0295	0.0462	0.5223	C	T	0.3367	0.05	0.1432	T	C	0.8586	-0.0208	0.08183	T	C	0.8441	0.0054	0.0094	0.5638	C	T	0.284397	-0.0210716	0.196516	0.91461	T	C	0.2694	-0.187422	0.274979	0.0832142
18	61143445	rs62099999	NA	NA	A	G	0.8119	0.0482	0.0462	0.2963	G	A	0.1794	-0.036	0.3379	A	G	0.5492	0.0029	0.723	A	G	0.5399	0.007	0.0065	0.2861	G	A	0.110638	-0.181404	0.296868	0.541159	A	G	0.1148	0.13278	0.52483	0.083228
18	60076979	rs140180369	NA	NA	A	G	0.0103	-0.2435	0.2299	0.2895	NA	NA	NA	NA	NA	NA	NA	NA	NA	NA	NA	NA	NA	NA	NA	NA	A	G	0.0141844	0.127131	0.806659	0.874771	G	A	0.0118	1.07718	0.680448	0.0836573
18	60260442	rs182463835	0.0002	0.0005	T	C	0.0046	0.5729	0.6261	0.3602	NA	NA	NA	NA	NA	NA	NA	NA	NA	NA	NA	NA	NA	NA	NA	NA	NA	NA	NA	NA	NA	NA	C	T	0.0054	-0.144401	2.69202	0.0838535
18	60262662	rs186267909	0.0002	0.0005	T	C	0.0046	0.5729	0.6261	0.3602	NA	NA	NA	NA	NA	NA	NA	NA	NA	NA	NA	NA	NA	NA	NA	NA	NA	NA	NA	NA	NA	NA	C	T	0.0054	-0.144401	2.69202	0.0838535
18	60256624	rs565735913	0.0002	0.0005	A	C	0.005	0.6178	0.6836	0.3662	NA	NA	NA	NA	NA	NA	NA	NA	NA	NA	NA	NA	NA	NA	NA	NA	NA	NA	NA	NA	NA	NA	C	A	0.0054	-0.144401	2.69202	0.0838535
18	60432223	rs56706272	0.0027	0.0056	T	C	0.0581	-0.046	0.0795	0.5627	T	C	0.06	0.141	0.01913	NA	NA	NA	NA	NA	NA	NA	NA	NA	NA	NA	T	C	0.064539	-0.423591	0.381937	0.267405	C	T	0.0633	-0.472285	0.263671	0.0839057
18	60692158	rs524916	0.0324	0.019	T	C	0.6595	0.0677	0.0401	0.09094	C	T	0.3655	-0.0403	0.1957	T	C	0.3457	0.0009	0.9197	T	C	0.3541	0.0059	0.0077	0.4486	C	T	0.229078	-0.0973927	0.203197	0.631724	T	C	0.2667	-0.268007	0.149664	0.0839889
18	61134564	rs55871329	NA	NA	A	G	0.8127	0.0482	0.0472	0.3065	G	A	0.1823	-0.0563	0.1405	A	G	0.5498	0.0028	0.7287	A	G	0.5411	0.0067	0.0066	0.305	G	A	0.111348	-0.112173	0.295517	0.704257	A	G	0.1139	0.136071	0.521516	0.0839973
18	61134650	rs55966735	NA	NA	A	G	0.8127	0.0482	0.0472	0.3065	G	A	0.1822	-0.0561	0.1421	A	G	0.5499	0.0029	0.7261	A	G	0.5413	0.0068	0.0066	0.298	G	A	0.111348	-0.112173	0.295517	0.704257	A	G	0.1139	0.136071	0.521516	0.0839973
18	61135302	rs62099997	NA	NA	A	G	0.8124	0.0476	0.0472	0.313	G	A	0.1825	-0.0535	0.1612	A	G	0.5498	0.0028	0.7335	A	G	0.5412	0.0072	0.0066	0.2713	G	A	0.111348	-0.112173	0.295517	0.704257	A	G	0.1139	0.136071	0.521516	0.0839973
18	60224101	rs2048794	0.0007	0.0117	T	C	0.6841	0.0634	0.0384	0.09872	C	T	0.3194	-0.0182	0.5452	T	C	0.681	0.0283	0.001176	T	C	0.6774	0.0204	0.0069	0.003007	C	T	0.324823	-0.0414274	0.189218	0.826696	T	C	0.3571	0.240043	0.134104	0.0841245
18	59700149	rs73964836	NA	NA	A	G	0.8139	-0.0397	0.0485	0.4131	G	A	0.187	0.0204	0.6038	A	G	0.9972	0.1365	0.3081	NA	NA	NA	NA	NA	NA	G	A	0.243972	-0.292959	0.201594	0.146165	A	G	0.2134	0.310023	0.355629	0.0844694
18	60730426	rs12960301	0.0627	0.0133	A	T	0.9511	0.0618	0.0915	0.4991	NA	NA	NA	NA	NA	A	T	0.8031	0.0113	0.281	A	T	0.8161	0.019	0.0092	0.039	T	A	0.00851064	-0.13602	1.01999	0.893913	A	T	0.0226	0.764887	0.428468	0.0849975
18	60956541	rs146759870	NA	NA	A	T	0.9877	0.1429	0.2004	0.4758	NA	NA	NA	NA	NA	NA	NA	NA	NA	NA	NA	NA	NA	NA	NA	NA	T	A	0.0134752	-0.678241	0.74091	0.359974	A	T	0.0208	0.435863	1.16796	0.0850093
18	61138651	rs60082978	NA	NA	A	G	0.1531	0.0274	0.0514	0.5945	A	G	0.1576	-0.017	0.6704	A	G	0.0024	0.0764	0.5569	NA	NA	NA	NA	NA	NA	A	G	0.190071	-0.00790006	0.22128	0.97152	G	A	0.1501	-0.235744	0.326026	0.0850607
18	61035023	rs140899973	NA	NA	T	C	0.9888	-0.3973	0.1983	0.04513	NA	NA	NA	NA	NA	NA	NA	NA	NA	NA	NA	NA	NA	NA	NA	NA	C	T	0.00851064	0.991152	0.869926	0.254556	T	C	0.009	1.24852	0.700589	0.0855584
18	60668699	rs7239050	0.0021	0.027	T	G	0.7337	0.0125	0.0409	0.7606	T	G	0.7371	-0.0145	0.6546	T	G	0.7465	0.01	0.2905	T	G	0.7565	0.0033	0.0077	0.6683	T	G	0.758156	0.103184	0.212871	0.627873	T	G	0.2975	-0.254482	0.142893	0.0857723
18	60074869	rs6567281	NA	NA	A	C	0.8335	0.0487	0.0496	0.3265	C	A	0.155	-0.061	0.1199	A	C	0.7611	0.0043	0.6534	A	C	0.7679	0.0116	0.0077	0.1301	C	A	0.119149	-0.231528	0.259961	0.373129	A	C	0.1591	0.307245	0.172546	0.0858248
18	60601114	rs145253823	0.0004	0.0009	A	T	0.9897	-0.2368	0.2308	0.3049	NA	NA	NA	NA	NA	NA	NA	NA	NA	NA	NA	NA	NA	NA	NA	NA	T	A	0.00638298	1.85279	1.22238	0.12959	A	T	0.0072	1.40033	0.786972	0.0860558
18	60353495	rs537775753	0.0003	0.0005	T	C	0.0113	0.1302	0.2276	0.5673	NA	NA	NA	NA	NA	NA	NA	NA	NA	NA	NA	NA	NA	NA	NA	NA	T	C	0.00638298	1.85279	1.22238	0.12959	C	T	0.0072	1.40033	0.786972	0.0860558
18	60406522	rs140324115	0.0003	0.0007	A	G	0.9898	-0.0992	0.2249	0.6591	NA	NA	NA	NA	NA	NA	NA	NA	NA	NA	NA	NA	NA	NA	NA	NA	G	A	0.00638298	1.85279	1.22238	0.12959	A	G	0.0072	1.40033	0.786972	0.0860558
18	60005046	rs7239261	NA	NA	A	C	0.3267	0.0382	0.0391	0.3291	C	A	0.6741	0.0012	0.9714	A	C	0.436	-0.0165	0.04455	A	C	0.4301	-0.0164	0.0066	0.01332	C	A	0.68227	0.0168673	0.194417	0.930863	C	A	0.3029	-0.178455	0.258326	0.0864103
18	59994633	rs6567266	NA	NA	T	C	0.2664	0.0169	0.0407	0.6779	C	T	0.7415	-0.0142	0.6631	T	C	0.1841	-0.0034	0.7458	T	C	0.1881	0.0027	0.0085	0.7531	C	T	0.768085	-0.0909563	0.208005	0.661909	C	T	0.2423	0.254628	0.15106	0.0865428
18	60982930	rs116688163	NA	NA	T	C	0.9301	0.0292	0.074	0.6935	C	T	0.0843	0.0419	0.4121	NA	NA	NA	NA	NA	NA	NA	NA	NA	NA	NA	C	T	0.0780142	-0.359839	0.331326	0.277454	T	C	0.0506	-0.530542	0.298691	0.0866408
18	60207771	rs73963443	0	0.0123	A	G	0.8768	-0.0896	0.0559	0.1087	G	A	0.1181	0.0378	0.4026	A	G	0.8915	-0.018	0.1695	A	G	0.8818	-0.0171	0.0102	0.09502	G	A	0.116312	0.401849	0.263805	0.127689	A	G	0.1302	-0.169916	0.450861	0.0871021
18	60214468	rs111479313	0.0008	0.0142	C	G	0.029	0.0311	0.1197	0.7951	NA	NA	NA	NA	NA	NA	NA	NA	NA	NA	NA	NA	NA	NA	NA	NA	C	G	0.0326241	-0.618747	0.485768	0.202752	G	C	0.0271	-0.699992	0.394774	0.0872111
18	60215647	rs112398149	0.0009	0.0109	A	G	0.9705	-0.0024	0.1188	0.9836	G	A	0.0267	0.1178	0.2488	NA	NA	NA	NA	NA	NA	NA	NA	NA	NA	NA	G	A	0.0326241	-0.618747	0.485768	0.202752	A	G	0.0271	-0.699992	0.394774	0.0872111
18	59786383	rs73458707	NA	NA	A	C	0.0225	0.0859	0.136	0.5276	NA	NA	NA	NA	NA	A	C	0.0081	-0.0229	0.6318	NA	NA	NA	NA	NA	NA	A	C	0.0177305	0.389276	0.727402	0.59254	C	A	0.0289	-0.714605	0.403405	0.0875305
18	59728497	rs73448686	NA	NA	A	T	0.024	0.0638	0.1309	0.6259	NA	NA	NA	NA	NA	A	T	0.0081	-0.021	0.662	NA	NA	NA	NA	NA	NA	A	T	0.0177305	0.389276	0.727402	0.59254	T	A	0.0289	-0.714605	0.403405	0.0875305
18	59725371	rs73448673	NA	NA	T	C	0.0238	0.0634	0.131	0.6285	NA	NA	NA	NA	NA	T	C	0.0081	-0.0224	0.6388	NA	NA	NA	NA	NA	NA	T	C	0.0177305	0.389276	0.727402	0.59254	C	T	0.0289	-0.714605	0.403405	0.0875305
18	59753722	rs112488654	NA	NA	T	C	0.0231	0.024	0.1335	0.8575	NA	NA	NA	NA	NA	T	C	0.0082	-0.022	0.6439	NA	NA	NA	NA	NA	NA	T	C	0.0177305	0.389276	0.727402	0.59254	C	T	0.0289	-0.714605	0.403405	0.0875305
18	59940790	rs112124779	NA	NA	T	G	0.9553	-0.0548	0.092	0.5517	G	T	0.0401	0.0358	0.638	NA	NA	NA	NA	NA	NA	NA	NA	NA	NA	NA	G	T	0.0496454	-0.251868	0.389561	0.517927	T	G	0.0335	0.417909	0.588308	0.0876304
18	61044101	rs116250297	NA	NA	T	C	0.0171	0.0007	0.154	0.9962	NA	NA	NA	NA	NA	NA	NA	NA	NA	NA	NA	NA	NA	NA	NA	NA	T	C	0.0156028	0.707546	0.707178	0.317058	C	T	0.019	-0.735396	0.632617	0.0876491
18	60337217	rs144510834	0.0003	0.0007	T	C	0.0097	0.2009	0.333	0.5463	NA	NA	NA	NA	NA	NA	NA	NA	NA	NA	NA	NA	NA	NA	NA	NA	T	C	0.00638298	1.85279	1.22238	0.12959	C	T	0.0063	1.40677	0.794605	0.0877235
18	60133173	rs148993125	0.0003	0.0007	C	G	0.9861	-0.1165	0.1814	0.5206	NA	NA	NA	NA	NA	NA	NA	NA	NA	NA	NA	NA	NA	NA	NA	NA	G	C	0.00851064	-0.650495	0.849742	0.443961	C	G	0.0181	-0.949706	0.720497	0.0882389
18	61144362	rs3744942	NA	NA	A	G	0.818	0.0237	0.047	0.6144	A	G	0.8262	-0.009	0.8113	A	G	0.6621	-0.0056	0.5216	A	G	0.6515	0.0014	0.0071	0.8466	A	G	0.850355	0.293891	0.251032	0.241705	A	G	0.1438	0.324214	0.183513	0.0884141
18	59691743	rs9963675	NA	NA	NA	NA	NA	NA	NA	NA	NA	NA	NA	NA	NA	NA	NA	NA	NA	NA	NA	NA	NA	NA	NA	NA	NA	NA	NA	NA	NA	NA	G	C	0.028	0.55525	0.77793	0.0885073
18	60806606	rs1531697	0.0018	0.0018	A	T	0.2359	0.0204	0.0435	0.639	NA	NA	NA	NA	NA	A	T	0.1557	-0.0045	0.6905	A	T	0.1648	-0.016	0.0087	0.06604	A	T	0.20922	-0.0390145	0.22619	0.863056	T	A	0.2414	0.264894	0.171786	0.0887364
18	60807624	rs28566629	0.0017	0.0017	A	C	0.2364	0.0212	0.0434	0.6259	A	C	0.2318	-0.0017	0.9584	A	C	0.1554	-0.0047	0.6806	A	C	0.1646	-0.0164	0.0087	0.0604	A	C	0.208511	-0.034942	0.226233	0.877254	C	A	0.2414	0.264894	0.171786	0.0887364
18	60532841	rs541425	0.0327	0.0262	A	G	0.6462	0.0208	0.0375	0.5794	G	A	0.3574	-0.0002	0.9954	A	G	0.4851	-0.0125	0.1259	A	G	0.4896	-0.001	0.0067	0.8767	G	A	0.298582	0.0657186	0.195481	0.736728	A	G	0.3373	-0.236382	0.134159	0.089311
18	60824310	rs74631289	0.0004	0.0008	T	C	0.9881	0.0152	0.1876	0.9352	NA	NA	NA	NA	NA	NA	NA	NA	NA	NA	NA	NA	NA	NA	NA	NA	C	T	0.00992908	-0.260354	0.965177	0.787354	T	C	0.0099	-1.14066	0.647457	0.0893493
18	61105627	rs143625445	NA	NA	A	G	0.0095	-0.0169	0.2441	0.9448	NA	NA	NA	NA	NA	NA	NA	NA	NA	NA	NA	NA	NA	NA	NA	NA	A	G	0.00780142	0.937117	1.03216	0.363922	G	A	0.0118	1.02792	0.583534	0.0893899
18	60278865	rs670494	0.0813	0.0017	T	C	0.2109	-0.0736	0.046	0.1097	T	C	0.2339	-0.0178	0.6168	T	C	0.6462	-0.0013	0.8797	T	C	0.6685	0.0143	0.0075	0.05632	T	C	0.114894	0.137533	0.274046	0.615764	C	T	0.123	0.347464	0.197332	0.0895265
18	61038437	rs76060980	NA	NA	T	C	0.0554	0.0383	0.084	0.648	T	C	0.0804	0.0103	0.8595	NA	NA	NA	NA	NA	NA	NA	NA	NA	NA	NA	T	C	0.070922	0.417879	0.351729	0.234806	C	T	0.0678	-0.654345	0.510863	0.0895274
18	60888040	rs7230177	0.0041	0.0006	T	C	0.1347	0.0208	0.053	0.6945	C	T	0.8637	0.0025	0.9534	T	C	0.0273	0.0032	0.9337	T	C	0.0165	-0.0086	0.0421	0.8375	C	T	0.844681	-0.224692	0.240699	0.350564	C	T	0.1239	-0.35267	0.200341	0.089614
18	60888443	rs1976005	0.004	0.0006	C	G	0.1354	0.0186	0.0529	0.7252	NA	NA	NA	NA	NA	C	G	0.0375	-0.0002	0.9958	C	G	0.0216	-0.0249	0.0278	0.3702	G	C	0.844681	-0.224692	0.240699	0.350564	G	C	0.1239	-0.35267	0.200341	0.089614
18	60267580	rs8083421	0.0092	0.0015	A	T	0.3989	0.0436	0.0382	0.2532	NA	NA	NA	NA	NA	A	T	0.0295	-0.022	0.3857	A	T	0.0249	0.002	0.0242	0.9353	A	T	0.486525	-0.166265	0.172625	0.335469	T	A	0.4539	-0.253136	0.155477	0.0897113
18	61151199	rs9967149	NA	NA	A	G	0.7034	-0.0548	0.0398	0.1677	G	A	0.2981	0.0262	0.3981	A	G	0.9701	-0.0103	0.685	A	G	0.9758	-0.0091	0.0228	0.6913	G	A	0.365957	0.240665	0.178891	0.178523	A	G	0.3345	-0.237216	0.134799	0.0897256
18	59815908	rs140320929	NA	NA	A	C	0.9924	-0.1488	0.2555	0.5603	NA	NA	NA	NA	NA	NA	NA	NA	NA	NA	NA	NA	NA	NA	NA	NA	C	A	0.0035461	2.36823	1.85957	0.202828	A	C	0.0054	-1.74742	0.993011	0.0897357
18	60297036	rs867106172	NA	NA	NA	NA	NA	NA	NA	NA	NA	NA	NA	NA	NA	NA	NA	NA	NA	NA	NA	NA	NA	NA	NA	NA	NA	NA	NA	NA	NA	NA	C	T	0.0072	1.40428	0.945872	0.0898309
18	60912441	rs141773229	NA	NA	T	C	0.0064	-0.286	0.2949	0.3322	NA	NA	NA	NA	NA	NA	NA	NA	NA	NA	NA	NA	NA	NA	NA	NA	T	C	0.0035461	-1.13085	1.61993	0.485122	C	T	0.0081	1.16418	0.663115	0.0905174
18	60911508	rs192322267	NA	NA	A	G	0.0064	-0.2275	0.2964	0.4429	NA	NA	NA	NA	NA	NA	NA	NA	NA	NA	NA	NA	NA	NA	NA	NA	A	G	0.0035461	-1.13085	1.61993	0.485122	G	A	0.0081	1.16418	0.663115	0.0905174
18	59920588	rs76624179	NA	NA	A	G	0.9866	-0.1968	0.1802	0.2748	NA	NA	NA	NA	NA	A	G	0.9914	0.0478	0.3047	NA	NA	NA	NA	NA	NA	G	A	0.00425532	-1.21045	1.31569	0.357565	A	G	0.0154	-1.01753	0.579765	0.0906221
18	60029549	rs143651323	NA	NA	C	G	0.9756	0.1079	0.1207	0.3713	NA	NA	NA	NA	NA	C	G	0.8991	0.0077	0.5657	C	G	0.8986	0.0053	0.0108	0.619	G	C	0.0035461	-1.30494	1.52391	0.391827	C	G	0.0054	1.59544	0.910072	0.0910037
18	60031648	rs78266787	NA	NA	T	C	0.0247	-0.1058	0.1206	0.3804	T	C	0.0261	0.0203	0.8487	T	C	0.1011	-0.0078	0.5645	T	C	0.1022	-0.0014	0.0107	0.8993	T	C	0.0035461	-1.30494	1.52391	0.391827	C	T	0.0054	1.59544	0.910072	0.0910037
18	60024435	rs34739845	NA	NA	A	G	0.9706	0.0888	0.1115	0.4256	NA	NA	NA	NA	NA	A	G	0.8944	-0.0008	0.9517	A	G	0.8715	0.0001	0.0099	0.9943	G	A	0.00425532	-1.11011	1.56734	0.478774	A	G	0.0054	1.59544	0.910072	0.0910037
18	59698876	rs8093819	NA	NA	A	G	0.1213	-0.055	0.0548	0.3161	A	G	0.1254	0.0158	0.7172	A	G	0.2281	-0.002	0.8398	A	G	0.2339	-0.0052	0.0077	0.4958	A	G	0.102128	0.584468	0.306538	0.0565632	G	A	0.104	-0.372567	0.212617	0.0911585
18	60472712	rs150071109	0.0003	0.0005	T	C	0.996	0.0982	0.3854	0.7989	NA	NA	NA	NA	NA	NA	NA	NA	NA	NA	NA	NA	NA	NA	NA	NA	NA	NA	NA	NA	NA	NA	T	C	0.0145	-1.00193	0.717303	0.0914035
18	61039325	rs536815663	NA	NA	T	G	0.0045	-0.2793	0.3675	0.4472	NA	NA	NA	NA	NA	NA	NA	NA	NA	NA	NA	NA	NA	NA	NA	NA	NA	NA	NA	NA	NA	NA	G	T	0.0063	1.49931	1.23673	0.0914441
18	61057558	rs138666695	NA	NA	T	C	0.9947	-0.2962	0.5198	0.5688	NA	NA	NA	NA	NA	NA	NA	NA	NA	NA	NA	NA	NA	NA	NA	NA	C	T	0.00141844	3.33848	2.13209	0.11739	T	C	0.0063	1.48913	0.850776	0.0915389
18	61069290	rs149156419	NA	NA	A	G	0.9944	-0.2346	0.5001	0.6389	NA	NA	NA	NA	NA	NA	NA	NA	NA	NA	NA	NA	NA	NA	NA	NA	G	A	0.00141844	3.33848	2.13209	0.11739	A	G	0.0063	1.48913	0.850776	0.0915389
18	61069965	rs551212991	NA	NA	A	C	0.9944	-0.2346	0.5001	0.6389	NA	NA	NA	NA	NA	NA	NA	NA	NA	NA	NA	NA	NA	NA	NA	NA	C	A	0.00141844	3.33848	2.13209	0.11739	A	C	0.0063	1.48913	0.850776	0.0915389
18	61063438	rs138802079	NA	NA	T	G	0.9945	-0.2241	0.5079	0.659	NA	NA	NA	NA	NA	NA	NA	NA	NA	NA	NA	NA	NA	NA	NA	NA	G	T	0.00141844	3.33848	2.13209	0.11739	T	G	0.0063	1.48913	0.850776	0.0915389
18	60671596	rs11659379	0.4667	0.0056	T	C	0.1211	-0.173	0.0584	0.003058	T	C	0.114	-0.0561	0.2295	T	C	0.5045	0.0087	0.2838	T	C	0.511	0.003	0.0065	0.6409	T	C	0.00780142	0.282771	1.1861	0.811568	C	T	0.0307	0.682945	0.390305	0.0916454
18	60670714	rs11664812	0.5023	0.0075	T	G	0.093	-0.1905	0.0652	0.003481	T	G	0.0895	-0.0505	0.3323	T	G	0.3647	-0.0058	0.4925	T	G	0.3604	-0.0145	0.0068	0.03388	T	G	0.00780142	0.282771	1.1861	0.811568	G	T	0.0307	0.682945	0.390305	0.0916454
18	61145175	rs6567351	NA	NA	A	G	0.1843	-0.0214	0.0468	0.6468	G	A	0.8231	-0.0011	0.9777	A	G	0.3336	0.0039	0.656	A	G	0.3401	-0.0004	0.0071	0.9584	G	A	0.846099	0.320212	0.249395	0.199158	G	A	0.1483	0.319216	0.182535	0.0918341
18	61146027	rs6567357	NA	NA	T	C	0.1855	-0.0212	0.0467	0.6494	C	T	0.7991	0.0099	0.7872	T	C	0.3338	0.0037	0.6729	T	C	0.3429	0.0003	0.007	0.9701	C	T	0.846099	0.320212	0.249395	0.199158	C	T	0.1483	0.319216	0.182535	0.0918341
18	61145597	rs6567355	NA	NA	A	G	0.8155	0.0209	0.0468	0.6551	A	G	0.8231	0.0006	0.9874	A	G	0.6664	-0.004	0.6478	A	G	0.66	0.0003	0.0071	0.9628	A	G	0.846099	0.320212	0.249395	0.199158	A	G	0.1483	0.319216	0.182535	0.0918341
18	61145323	rs6567352	NA	NA	A	G	0.8157	0.0208	0.0468	0.6561	A	G	0.8231	-0.0002	0.9961	A	G	0.6664	-0.004	0.647	A	G	0.6599	0.0003	0.0071	0.9683	A	G	0.846099	0.320212	0.249395	0.199158	A	G	0.1483	0.319216	0.182535	0.0918341
18	61145966	rs6567356	NA	NA	A	G	0.8158	0.0197	0.0468	0.6735	A	G	0.823	0.0011	0.9757	A	G	0.6673	-0.0037	0.6755	A	G	0.6601	0.0003	0.0071	0.9611	A	G	0.846099	0.320212	0.249395	0.199158	A	G	0.1483	0.319216	0.182535	0.0918341
18	61146079	rs6567358	NA	NA	C	G	0.1842	-0.0197	0.0468	0.6735	NA	NA	NA	NA	NA	C	G	0.3337	0.0037	0.6716	C	G	0.3403	0.0001	0.0071	0.9851	G	C	0.846099	0.320212	0.249395	0.199158	G	C	0.1483	0.319216	0.182535	0.0918341
18	61146300	rs6567359	NA	NA	A	G	0.1842	-0.0197	0.0468	0.6735	G	A	0.8231	0.001	0.9786	A	G	0.3337	0.0037	0.6713	A	G	0.3399	-0.0001	0.0071	0.9855	G	A	0.846099	0.320212	0.249395	0.199158	G	A	0.1483	0.319216	0.182535	0.0918341
18	60036748	rs377119987	NA	NA	A	G	0.0074	-0.235	0.2471	0.3417	NA	NA	NA	NA	NA	NA	NA	NA	NA	NA	NA	NA	NA	NA	NA	NA	A	G	0.0113475	-1.24178	0.78794	0.11503	G	A	0.0118	-0.79746	0.946711	0.0921057
18	60009814	rs4574025	NA	NA	T	C	0.5528	-0.0329	0.0362	0.364	T	C	0.5495	-0.01	0.7375	NA	NA	NA	NA	NA	T	C	0.5395	0.0098	0.0065	0.1353	T	C	0.549645	0.0667936	0.17964	0.710027	T	C	0.4521	-0.221295	0.126712	0.0922914
18	60057326	rs76750519	NA	NA	NA	NA	NA	NA	NA	NA	A	G	0.0797	-0.0074	0.8925	A	G	0.0567	-0.0238	0.1905	A	G	0.0894	0.0119	0.012	0.3232	A	G	0.0957447	0.228725	0.299516	0.445076	G	A	0.1103	-0.356315	0.204772	0.0924606
18	61147926	rs115620878	NA	NA	A	G	0.0596	-0.031	0.0778	0.6908	A	G	0.0586	0.1221	0.04327	A	G	0.0009	-0.0703	0.7317	NA	NA	NA	NA	NA	NA	A	G	0.0851064	-0.0267933	0.335519	0.936352	G	A	0.0615	0.532329	0.362673	0.0927205
18	60797556	rs28552905	NA	NA	T	C	0.9956	-0.1296	0.4039	0.7484	NA	NA	NA	NA	NA	NA	NA	NA	NA	NA	NA	NA	NA	NA	NA	NA	NA	NA	NA	NA	NA	NA	T	C	0.0063	1.39355	0.799115	0.0927942
18	60570057	rs12963680	0.0068	0.0522	A	G	0.244	0.0321	0.0418	0.4425	A	G	0.2478	-0.0304	0.356	A	G	0.0966	-0.0478	0.000555	A	G	0.1011	0.0066	0.0106	0.5337	A	G	0.314894	0.11395	0.187793	0.543994	G	A	0.2613	0.25882	0.148422	0.0928048
18	60962419	rs115704709	NA	NA	A	T	0.932	-0.0049	0.0776	0.95	NA	NA	NA	NA	NA	A	T	0.9989	0.0319	0.8982	NA	NA	NA	NA	NA	NA	T	A	0.0787234	-0.493745	0.328527	0.132863	A	T	0.0506	-0.517772	0.297124	0.0930392
18	59963980	rs59623064	NA	NA	A	G	0.9033	-0.0601	0.0634	0.3431	G	A	0.0968	-0.0587	0.2488	A	G	0.9983	-0.029	0.8414	NA	NA	NA	NA	NA	NA	G	A	0.139007	0.0370332	0.258371	0.886027	A	G	0.132	-0.378918	0.266679	0.0931416
18	59927078	rs76137631	NA	NA	T	C	0.097	0.06	0.0633	0.3432	T	C	0.0953	-0.0736	0.1524	T	C	0.0018	0.0391	0.7863	NA	NA	NA	NA	NA	NA	T	C	0.139007	0.0370332	0.258371	0.886027	C	T	0.132	-0.378918	0.266679	0.0931416
18	59921303	rs73964850	NA	NA	T	C	0.0971	0.0545	0.0633	0.3899	T	C	0.0948	-0.0843	0.1029	T	C	0.0017	0.0426	0.7681	NA	NA	NA	NA	NA	NA	T	C	0.140426	0.0268531	0.257903	0.917073	C	T	0.132	-0.378918	0.266679	0.0931416
18	60661297	rs55827424	0.0127	0.0008	A	G	0.7821	-0.0197	0.0449	0.6617	G	A	0.2377	0.0158	0.6373	A	G	0.9968	-0.0589	0.5972	NA	NA	NA	NA	NA	NA	G	A	0.252482	-0.0426838	0.202267	0.832866	A	G	0.2902	-0.248258	0.142516	0.093165
18	60274619	rs8087504	0.0033	0.0114	T	C	0.0786	-0.0041	0.0671	0.9518	T	C	0.0932	0.0068	0.8899	T	C	0.0015	0.2156	0.2061	NA	NA	NA	NA	NA	NA	T	C	0.108511	-0.219546	0.288256	0.446277	C	T	0.1013	-0.365382	0.209883	0.0933774
18	60770977	rs572708511	0.0002	0.0004	NA	NA	NA	NA	NA	NA	NA	NA	NA	NA	NA	NA	NA	NA	NA	NA	NA	NA	NA	NA	NA	NA	NA	NA	NA	NA	NA	NA	T	C	0.009	-1.22479	0.703558	0.0933842
18	60891464	rs2156193	0.0049	0	A	T	0.8544	-0.0302	0.0509	0.5521	NA	NA	NA	NA	NA	A	T	0.9694	0.0093	0.7869	A	T	0.9795	0.0259	0.0299	0.3872	A	T	0.831206	-0.264667	0.233711	0.257444	A	T	0.1356	-0.307335	0.230326	0.0935144
18	60891759	rs2187162	0.0049	0	A	T	0.8544	-0.0302	0.0509	0.5521	NA	NA	NA	NA	NA	A	T	0.9694	0.0089	0.7959	A	T	0.9794	0.0319	0.0303	0.2928	A	T	0.831206	-0.264667	0.233711	0.257444	A	T	0.1356	-0.307335	0.230326	0.0935144
18	60892362	rs4987774	0.0048	0	A	G	0.8537	-0.0406	0.0497	0.4137	A	G	0.8515	0.0031	0.9397	A	G	0.9805	0.0028	0.9362	A	G	0.9798	0.0263	0.0289	0.3619	A	G	0.832624	-0.221324	0.235265	0.346836	A	G	0.1356	-0.307335	0.230326	0.0935144
18	60899329	rs7232512	0.0048	0	A	G	0.1454	0.0358	0.0505	0.4788	G	A	0.8513	0.0089	0.8263	A	G	0.0302	-0.0065	0.8511	A	G	0.0209	-0.0298	0.0297	0.3158	G	A	0.831915	-0.215677	0.235069	0.358878	G	A	0.1356	-0.307412	0.231406	0.0937785
18	61158815	rs142939209	NA	NA	C	G	0.9755	0.0833	0.1249	0.505	NA	NA	NA	NA	NA	C	G	0.9992	-0.2996	0.1784	NA	NA	NA	NA	NA	NA	G	C	0.0262411	0.321006	0.559747	0.566317	C	G	0.0344	0.599003	0.344701	0.093995
18	61158855	rs147719365	NA	NA	T	G	0.0245	-0.0833	0.1249	0.505	T	G	0.0258	0.0936	0.3699	T	G	0.0008	0.1952	0.3927	NA	NA	NA	NA	NA	NA	T	G	0.0262411	0.321006	0.559747	0.566317	G	T	0.0344	0.599003	0.344701	0.093995
18	61130389	rs8083208	NA	NA	A	T	0.6117	-0.0457	0.0369	0.2146	NA	NA	NA	NA	NA	A	T	0.8432	-0.0002	0.9845	A	T	0.8445	-0.0078	0.009	0.3867	T	A	0.451773	0.402978	0.172843	0.0197287	A	T	0.3788	0.0439882	0.394935	0.0940071
18	61130530	rs8083373	NA	NA	A	G	0.6128	-0.0499	0.0372	0.1802	G	A	0.3963	-0.0089	0.7671	A	G	0.8432	-0.0007	0.9524	A	G	0.8446	-0.0085	0.0091	0.3474	G	A	0.452482	0.399595	0.172616	0.0206165	A	G	0.3788	0.0439882	0.394935	0.0940071
18	61130489	rs8087008	NA	NA	T	C	0.6123	-0.0459	0.0369	0.2136	C	T	0.3965	-0.0098	0.7455	T	C	0.8432	-0.0007	0.9542	T	C	0.8446	-0.0092	0.009	0.3078	C	T	0.452482	0.399595	0.172616	0.0206165	T	C	0.3788	0.0439882	0.394935	0.0940071
18	60027927	rs150047468	NA	NA	A	G	0.0201	-0.1447	0.1347	0.2825	A	G	0.0177	0.0098	0.9449	A	G	0.0017	-0.2787	0.01393	NA	NA	NA	NA	NA	NA	A	G	0.0205674	0.543054	0.664027	0.413461	G	A	0.0208	-0.806257	0.464078	0.0940769
18	60028705	rs114717152	NA	NA	A	G	0.02	-0.1252	0.1344	0.3516	A	G	0.0177	0.0082	0.9536	NA	NA	NA	NA	NA	NA	NA	NA	NA	NA	NA	A	G	0.0205674	0.543054	0.664027	0.413461	G	A	0.0208	-0.806257	0.464078	0.0940769
18	60110369	rs189532080	0.0004	0.0008	T	C	0.9882	0.1626	0.1969	0.4088	NA	NA	NA	NA	NA	NA	NA	NA	NA	NA	NA	NA	NA	NA	NA	NA	C	T	0.012766	-0.374886	0.875343	0.668452	T	C	0.009	1.18213	0.680727	0.094226
18	60643758	rs7237825	0.0102	0.0123	A	G	0.1813	0.0259	0.0475	0.586	A	G	0.1986	0.0121	0.7317	A	G	0.0027	0.0485	0.6811	NA	NA	NA	NA	NA	NA	A	G	0.20922	-0.0171183	0.222668	0.93872	G	A	0.2306	-0.312435	0.267897	0.094432
18	59692609	rs9958736	NA	NA	NA	NA	NA	NA	NA	NA	NA	NA	NA	NA	NA	NA	NA	NA	NA	NA	NA	NA	NA	NA	NA	NA	NA	NA	NA	NA	NA	NA	T	C	0.0271	0.441861	0.897191	0.0944324
18	60287462	rs188806117	0.0001	0.0011	T	G	0.0077	0.0817	0.246	0.7397	NA	NA	NA	NA	NA	NA	NA	NA	NA	NA	NA	NA	NA	NA	NA	NA	T	G	0.0070922	1.55047	0.975024	0.111794	G	T	0.0136	-0.947635	0.547193	0.0951713
18	60926161	rs12457893	NA	NA	A	C	0.7305	0.0727	0.0402	0.07041	C	A	0.2699	-0.0126	0.697	A	C	0.5481	0.0064	0.4348	A	C	0.56	0.0015	0.0066	0.8143	C	A	0.229078	-0.144158	0.215074	0.502686	A	C	0.264	0.193229	0.263776	0.0964571
18	60298738	rs306220	0.0001	0.0059	A	G	0.6514	0.021	0.0375	0.5749	A	G	0.6483	-0.0227	0.4371	A	G	0.8393	0.007	0.5333	A	G	0.8386	-0.0187	0.0091	0.04096	A	G	0.61773	0.238049	0.185749	0.199996	A	G	0.4042	-0.227257	0.131783	0.0966437
18	60194089	rs145041614	0	0	T	C	0.0949	0.0928	0.0625	0.1378	T	C	0.0972	0.0474	0.3287	T	C	0.1081	0.0169	0.1961	T	C	0.1194	0.0207	0.0102	0.0422	T	C	0.0730496	0.289646	0.325495	0.373539	C	T	0.0832	-0.400339	0.232186	0.0966955
18	60231368	rs149761177	0.0002	0.0005	A	C	0.9937	-0.4623	0.298	0.1208	NA	NA	NA	NA	NA	NA	NA	NA	NA	NA	NA	NA	NA	NA	NA	NA	C	A	0.00921986	2.64348	1.12555	0.0188436	A	C	0.0054	1.48515	0.86168	0.0968302
18	60332853	rs570342494	0.0001	0.0002	A	G	0.0057	0.1625	1.0147	0.8728	NA	NA	NA	NA	NA	NA	NA	NA	NA	NA	NA	NA	NA	NA	NA	NA	NA	NA	NA	NA	NA	NA	G	A	0.0054	1.56903	0.910403	0.0968518
18	60437889	rs150814721	0.0002	0.0004	T	C	0.9938	0.2715	0.2892	0.3478	NA	NA	NA	NA	NA	NA	NA	NA	NA	NA	NA	NA	NA	NA	NA	NA	C	T	0.00496454	-1.22201	1.21797	0.315708	T	C	0.009	0.54009	1.96911	0.0970598
18	60408382	rs139028149	0.0002	0.0004	A	G	0.0066	-0.2206	0.2835	0.4365	NA	NA	NA	NA	NA	NA	NA	NA	NA	NA	NA	NA	NA	NA	NA	NA	A	G	0.00496454	-1.22201	1.21797	0.315708	G	A	0.009	0.54009	1.96911	0.0970598
18	60443039	rs139335888	0.0002	0.0004	T	C	0.0067	-0.0971	0.2579	0.7064	NA	NA	NA	NA	NA	NA	NA	NA	NA	NA	NA	NA	NA	NA	NA	NA	T	C	0.00496454	-1.22201	1.21797	0.315708	C	T	0.009	0.54009	1.96911	0.0970598
18	60274258	rs9958980	0.0035	0.0099	T	C	0.0797	0.005	0.0672	0.9407	T	C	0.0919	0.0028	0.9546	T	C	0.0015	0.2095	0.2174	NA	NA	NA	NA	NA	NA	T	C	0.107801	-0.216364	0.288568	0.453383	C	T	0.1049	-0.357285	0.207516	0.0972025
18	60274591	rs75782507	0.0035	0.0099	T	C	0.9202	-0.001	0.0672	0.9878	C	T	0.0918	0.0041	0.9341	T	C	0.9985	-0.2092	0.2183	NA	NA	NA	NA	NA	NA	C	T	0.107801	-0.216364	0.288568	0.453383	T	C	0.1049	-0.357285	0.207516	0.0972025
18	60663026	rs8083726	0.0125	0.0007	T	C	0.213	0.0247	0.0465	0.5949	T	C	0.2376	0.0197	0.5568	T	C	0.0031	0.0723	0.5194	NA	NA	NA	NA	NA	NA	NA	NA	NA	NA	NA	NA	C	T	0.2875	-0.246275	0.143084	0.0973099
18	60663021	rs8084262	0.0125	0.0007	A	G	0.7871	-0.0237	0.0466	0.6101	G	A	0.2375	0.0182	0.5884	A	G	0.9969	-0.0714	0.5241	NA	NA	NA	NA	NA	NA	NA	NA	NA	NA	NA	NA	A	G	0.2875	-0.246275	0.143084	0.0973099
18	60069601	rs145068736	NA	NA	C	G	0.9919	-0.079	0.2817	0.7792	NA	NA	NA	NA	NA	NA	NA	NA	NA	NA	NA	NA	NA	NA	NA	NA	G	C	0.0120567	1.62699	0.832478	0.050654	C	G	0.0108	-1.07021	0.622256	0.0975754
18	60239003	rs116127240	0.0005	0.0003	A	T	0.9664	0.0424	0.104	0.6834	NA	NA	NA	NA	NA	NA	NA	NA	NA	NA	NA	NA	NA	NA	NA	NA	T	A	0.0297872	-0.302231	0.518868	0.560243	A	T	0.0506	0.51873	0.314619	0.0980057
18	60239365	rs144178943	0.0005	0.0003	T	G	0.9664	0.0424	0.104	0.6834	G	T	0.0342	0.0094	0.9098	NA	NA	NA	NA	NA	NA	NA	NA	NA	NA	NA	G	T	0.0297872	-0.302231	0.518868	0.560243	T	G	0.0506	0.51873	0.314619	0.0980057
18	60240429	rs147837816	0.0005	0.0003	T	G	0.9664	0.0416	0.1036	0.6884	G	T	0.0347	0.008	0.9228	NA	NA	NA	NA	NA	NA	NA	NA	NA	NA	NA	G	T	0.0297872	-0.302231	0.518868	0.560243	T	G	0.0506	0.51873	0.314619	0.0980057
18	60246692	rs144441534	0.0005	0.0003	T	G	0.0337	-0.0367	0.1027	0.7207	T	G	0.0347	0.0027	0.9741	NA	NA	NA	NA	NA	NA	NA	NA	NA	NA	NA	T	G	0.0297872	-0.302231	0.518868	0.560243	G	T	0.0506	0.51873	0.314619	0.0980057
18	60216951	rs146694141	0.0005	0.0003	T	G	0.0342	-0.0248	0.1058	0.8144	T	G	0.0353	0.0381	0.6383	NA	NA	NA	NA	NA	NA	NA	NA	NA	NA	NA	T	G	0.0297872	-0.302231	0.518868	0.560243	G	T	0.0506	0.51873	0.314619	0.0980057
18	60371651	rs115427478	0.0027	0.0056	T	C	0.057	0.0506	0.0812	0.5335	T	C	0.0632	-0.0044	0.9428	T	C	0.001	-0.0219	0.9016	NA	NA	NA	NA	NA	NA	T	C	0.0567376	-0.440445	0.391762	0.2609	C	T	0.0678	-0.444281	0.259168	0.0987237
18	61087178	rs78188960	NA	NA	A	C	0.9904	-0.3242	0.2597	0.212	NA	NA	NA	NA	NA	NA	NA	NA	NA	NA	NA	NA	NA	NA	NA	NA	C	A	0.0120567	0.790977	0.816103	0.332439	A	C	0.009	1.18773	0.693856	0.0992347
18	61086626	rs143477947	NA	NA	T	G	0.0096	0.2994	0.2588	0.2472	NA	NA	NA	NA	NA	NA	NA	NA	NA	NA	NA	NA	NA	NA	NA	NA	T	G	0.0120567	0.790977	0.816103	0.332439	G	T	0.009	1.18773	0.693856	0.0992347
18	61082841	rs11873230	NA	NA	A	C	0.9898	-0.2926	0.2547	0.2508	NA	NA	NA	NA	NA	NA	NA	NA	NA	NA	NA	NA	NA	NA	NA	NA	C	A	0.0120567	0.790977	0.816103	0.332439	A	C	0.009	1.18773	0.693856	0.0992347
18	60645299	rs73963653	0.0006	0.0014	A	G	0.0189	0.1259	0.1445	0.3836	NA	NA	NA	NA	NA	NA	NA	NA	NA	NA	NA	NA	NA	NA	NA	NA	A	G	0.0361702	0.326986	0.432678	0.449815	G	A	0.0226	0.712777	0.416475	0.0993012
18	60572677	rs8091020	0.0081	0.0547	A	G	0.7626	-0.0285	0.0423	0.5013	G	A	0.2396	-0.0313	0.3476	A	G	0.9035	0.0492	0.000384	A	G	0.899	-0.0132	0.0106	0.2136	G	A	0.309929	0.155026	0.186887	0.406811	A	G	0.2523	0.257195	0.150349	0.0994653
18	60572967	rs8089852	0.0081	0.0547	T	G	0.237	0.0283	0.0424	0.5044	T	G	0.2397	-0.0311	0.3488	T	G	0.0965	-0.0498	0.000327	T	G	0.1005	0.0081	0.011	0.4607	T	G	0.309929	0.155026	0.186887	0.406811	G	T	0.2523	0.257195	0.150349	0.0994653
18	60573129	rs73468197	0.0123	0.0522	T	G	0.7778	-0.0315	0.0439	0.4728	G	T	0.2263	-0.0223	0.5109	T	G	0.9964	0.025	0.8113	NA	NA	NA	NA	NA	NA	G	T	0.310638	0.180979	0.187121	0.333456	T	G	0.2505	0.258999	0.151552	0.0998109
18	60520013	rs900985350	NA	NA	A	G	0.9956	-1.7247	0.783	0.02761	NA	NA	NA	NA	NA	NA	NA	NA	NA	NA	NA	NA	NA	NA	NA	NA	NA	NA	NA	NA	NA	NA	A	G	0.0136	1.02458	0.599544	0.0998216
18	60690782	rs73963674	0.0076	0.0003	T	C	0.76	-0.0157	0.0421	0.71	C	T	0.2732	-0.0022	0.9452	T	C	0.9163	-0.0069	0.6434	T	C	0.9181	-0.0102	0.0119	0.3904	C	T	0.28156	-0.288529	0.198001	0.145059	T	C	0.2676	0.238863	0.139932	0.100222
18	60003873	rs534630444	NA	NA	A	G	0.0172	0.1188	0.1465	0.4173	NA	NA	NA	NA	NA	NA	NA	NA	NA	NA	NA	NA	NA	NA	NA	NA	A	G	0.0191489	0.554424	0.663564	0.403423	G	A	0.0099	-1.13028	0.662364	0.10034
18	60415502	rs56269145	0.0005	0.0012	T	G	0.0152	0.0802	0.1678	0.6326	NA	NA	NA	NA	NA	NA	NA	NA	NA	NA	NA	NA	NA	NA	NA	NA	T	G	0.0333333	0.127019	0.47589	0.78954	G	T	0.0136	0.90444	0.609276	0.100385
18	59861129	rs7231922	NA	NA	C	G	0.9046	-0.0617	0.0636	0.3319	NA	NA	NA	NA	NA	C	G	0.9983	-0.0177	0.9038	NA	NA	NA	NA	NA	NA	G	C	0.134043	0.00197932	0.259978	0.993925	C	G	0.1284	-0.376485	0.271578	0.100624
18	60240614	rs115247956	0.0002	0.0003	A	G	0.005	-0.0807	0.3381	0.8113	NA	NA	NA	NA	NA	NA	NA	NA	NA	NA	NA	NA	NA	NA	NA	NA	A	G	0.0035461	-1.11536	2.02168	0.581154	G	A	0.0081	-1.25692	0.737601	0.100832
18	60239496	rs116751857	0.0002	0.0003	C	G	0.005	-0.0733	0.3379	0.8283	NA	NA	NA	NA	NA	NA	NA	NA	NA	NA	NA	NA	NA	NA	NA	NA	C	G	0.0035461	-1.11536	2.02168	0.581154	G	C	0.0081	-1.25692	0.737601	0.100832
18	60235346	rs192406842	0.0002	0.0003	C	G	0.995	0.0342	0.3357	0.9189	NA	NA	NA	NA	NA	NA	NA	NA	NA	NA	NA	NA	NA	NA	NA	NA	G	C	0.0035461	-1.11536	2.02168	0.581154	C	G	0.0081	-1.25692	0.737601	0.100832
18	59670568	rs633411	NA	NA	NA	NA	NA	NA	NA	NA	NA	NA	NA	NA	NA	NA	NA	NA	NA	NA	NA	NA	NA	NA	NA	NA	NA	NA	NA	NA	NA	NA	C	T	0.009	0.00494461	1.84711	0.101187
18	61147783	rs77581358	NA	NA	T	C	0.1274	0.0446	0.0557	0.4238	T	C	0.1281	0.0241	0.5749	T	C	0.0028	-0.1797	0.1032	NA	NA	NA	NA	NA	NA	T	C	0.165957	0.0515776	0.230259	0.822759	C	T	0.1248	-0.338034	0.198643	0.101323
18	61148137	rs60398391	NA	NA	A	G	0.1242	0.0402	0.0563	0.4746	A	G	0.1258	0.0248	0.5675	A	G	0.0028	-0.1818	0.0999	NA	NA	NA	NA	NA	NA	A	G	0.162411	0.0280104	0.231734	0.903792	G	A	0.1248	-0.338034	0.198643	0.101323
18	60228422	rs148312877	0.0006	0.0002	T	C	0.0128	-0.2535	0.1976	0.1995	NA	NA	NA	NA	NA	NA	NA	NA	NA	NA	NA	NA	NA	NA	NA	NA	T	C	0.0205674	-0.631637	0.624765	0.312017	C	T	0.0163	0.913468	0.537445	0.101758
18	60222465	rs938456	0.0007	0.0022	A	C	0.2945	0.0582	0.0397	0.1424	A	C	0.3033	0.0536	0.08441	A	C	0.1003	-0.0003	0.9843	A	C	0.0931	0.0073	0.0114	0.5205	A	C	0.351773	-0.0423778	0.188707	0.822315	C	A	0.3363	-0.242139	0.142616	0.102139
18	60246741	rs116740419	0.0015	0.0001	A	G	0.0656	0.0296	0.0732	0.6857	A	G	0.0682	-0.0387	0.5077	NA	NA	NA	NA	NA	NA	NA	NA	NA	NA	NA	A	G	0.077305	-0.258171	0.335714	0.441882	G	A	0.0741	0.421621	0.248711	0.102692
18	60223457	rs34596423	0.0016	0.0002	A	G	0.9344	-0.0135	0.075	0.8571	G	A	0.0694	-0.0421	0.4693	NA	NA	NA	NA	NA	NA	NA	NA	NA	NA	NA	G	A	0.077305	-0.258171	0.335714	0.441882	A	G	0.0741	0.421621	0.248711	0.102692
18	60223950	rs111971441	0.0015	0.0002	A	C	0.0653	0.0113	0.0747	0.8801	A	C	0.0691	-0.0385	0.5085	NA	NA	NA	NA	NA	NA	NA	NA	NA	NA	NA	A	C	0.077305	-0.258171	0.335714	0.441882	C	A	0.0741	0.421621	0.248711	0.102692
18	60228929	rs73453880	0.001	0.0021	A	G	0.0306	0.0703	0.1084	0.5164	A	G	0.0308	-0.1998	0.03856	NA	NA	NA	NA	NA	NA	NA	NA	NA	NA	NA	A	G	0.0404255	-0.191638	0.468657	0.682606	G	A	0.0307	0.392612	0.697314	0.103078
18	61019951	rs73468707	NA	NA	C	G	0.0507	0.1331	0.0982	0.1753	NA	NA	NA	NA	NA	NA	NA	NA	NA	NA	NA	NA	NA	NA	NA	NA	C	G	0.0695035	0.0475462	0.361032	0.895225	G	C	0.0588	0.46598	0.295785	0.103293
18	60780003	rs149160720	0.0006	0.0012	A	C	0.0215	-0.0223	0.1379	0.8713	NA	NA	NA	NA	NA	A	C	0.0011	0.1118	0.5192	NA	NA	NA	NA	NA	NA	A	C	0.0148936	-0.627435	0.763686	0.411312	C	A	0.0371	0.591496	0.349793	0.103593
18	59745105	rs4941106	NA	NA	T	G	0.8722	0.0313	0.0541	0.5633	G	T	0.1301	-0.037	0.3919	T	G	0.6702	0.0092	0.2884	T	G	0.6658	0.0104	0.0069	0.1311	G	T	0.0787234	0.464303	0.340759	0.173022	T	G	0.0877	-0.398557	0.235796	0.103748
18	59733550	rs1555675192	NA	NA	A	G	0.1275	-0.0278	0.0542	0.6083	NA	NA	NA	NA	NA	NA	NA	NA	NA	NA	A	G	0.3278	-0.011	0.007	0.1169	A	G	0.0787234	0.464303	0.340759	0.173022	G	A	0.0877	-0.398557	0.235796	0.103748
18	60999324	rs116389877	NA	NA	A	G	0.9855	-0.0253	0.175	0.8852	NA	NA	NA	NA	NA	NA	NA	NA	NA	NA	NA	NA	NA	NA	NA	NA	G	A	0.0198582	0.386913	0.62266	0.534344	A	G	0.009	-1.16294	0.688477	0.103985
18	60668353	rs898181	0.0023	0.0214	T	C	0.2776	-0.039	0.0402	0.3319	C	T	0.7299	-0.0073	0.8192	T	C	0.2297	-0.0104	0.2854	T	C	0.2238	-0.0111	0.0082	0.1744	C	T	0.732624	0.197412	0.201131	0.326341	C	T	0.3201	-0.232222	0.137571	0.104229
18	60204456	rs113474914	0.0006	0.0013	C	G	0.0169	-0.0072	0.1508	0.9619	NA	NA	NA	NA	NA	NA	NA	NA	NA	NA	NA	NA	NA	NA	NA	NA	C	G	0.0205674	0.129426	0.664234	0.845511	G	C	0.0208	0.804677	0.517223	0.104477
18	60018206	rs11664594	NA	NA	A	T	0.3474	0.0153	0.0371	0.6802	NA	NA	NA	NA	NA	A	T	0.3853	-0.0117	0.1598	A	T	0.3661	-0.0155	0.007	0.0262	T	A	0.653901	0.119696	0.185638	0.519071	T	A	0.3481	-0.152643	0.250408	0.104553
18	60711465	rs112447150	0.0003	0.0007	A	G	0.9895	-0.0093	0.2374	0.9687	NA	NA	NA	NA	NA	NA	NA	NA	NA	NA	NA	NA	NA	NA	NA	NA	G	A	0.0070922	-0.0616987	1.07493	0.954228	A	G	0.0072	-1.25721	0.745614	0.104631
18	60759111	rs370007235	0.0001	0.0002	A	G	0.0054	-0.0326	0.4146	0.9374	NA	NA	NA	NA	NA	NA	NA	NA	NA	NA	NA	NA	NA	NA	NA	NA	NA	NA	NA	NA	NA	NA	G	A	0.0072	1.32325	0.784801	0.104641
18	60718787	rs199807755	NA	NA	NA	NA	NA	NA	NA	NA	NA	NA	NA	NA	NA	NA	NA	NA	NA	NA	NA	NA	NA	NA	NA	NA	NA	NA	NA	NA	NA	NA	G	T	0.0072	1.32325	0.784801	0.104641
18	60033211	rs146890943	NA	NA	T	C	0.014	-0.1455	0.1627	0.3712	NA	NA	NA	NA	NA	NA	NA	NA	NA	NA	NA	NA	NA	NA	NA	NA	T	C	0.022695	-0.0416677	0.561494	0.940844	C	T	0.0136	0.933902	0.553907	0.104656
18	61132959	rs4940589	NA	NA	T	C	0.2056	-0.0159	0.0463	0.7309	C	T	0.8028	-0.0047	0.898	T	C	0.3444	0.0104	0.23	T	C	0.3584	-0.0017	0.0071	0.8057	C	T	0.820567	0.286265	0.230528	0.214318	C	T	0.208	0.278693	0.165367	0.104811
18	59816492	rs11664146	NA	NA	T	C	0.8629	0.039	0.0527	0.4585	C	T	0.1367	-0.0437	0.3017	T	C	0.6657	0.0095	0.2694	T	C	0.6576	0.0083	0.0068	0.2239	C	T	0.0836879	0.632444	0.33623	0.0599741	T	C	0.0967	-0.343179	0.284639	0.104827
18	60978586	rs12458289	NA	NA	T	G	0.0691	0.0012	0.0714	0.9863	T	G	0.0745	0.0011	0.9837	T	G	0.0951	0.005	0.7164	T	G	0.0948	0.0142	0.011	0.1986	T	G	0.0609929	0.91618	0.371753	0.013721	G	T	0.0714	0.417732	0.24794	0.104918
18	60899631	rs149632877	0.0002	0.0004	T	C	0.9942	0.2221	0.2935	0.4493	NA	NA	NA	NA	NA	NA	NA	NA	NA	NA	NA	NA	NA	NA	NA	NA	C	T	0.00212766	-1.13189	2.07343	0.585134	T	C	0.0072	1.20353	0.714396	0.104946
18	60892957	rs539970175	0.0002	0.0004	T	C	0.9935	0.1	0.2951	0.7348	NA	NA	NA	NA	NA	NA	NA	NA	NA	NA	NA	NA	NA	NA	NA	NA	C	T	0.00212766	-1.13189	2.07343	0.585134	T	C	0.0072	1.20353	0.714396	0.104946
18	60899888	rs142373028	0.0003	0.0005	C	G	0.008	-0.0545	0.2873	0.8495	NA	NA	NA	NA	NA	NA	NA	NA	NA	NA	NA	NA	NA	NA	NA	NA	C	G	0.00212766	-1.13189	2.07343	0.585134	G	C	0.0072	1.20353	0.714396	0.104946
18	60682879	rs116453108	0.0023	0.005	A	G	0.9531	0.0598	0.0875	0.4945	G	A	0.0598	-0.0072	0.9054	NA	NA	NA	NA	NA	NA	NA	NA	NA	NA	NA	G	A	0.0503546	0.134477	0.419035	0.74827	A	G	0.0796	-0.408438	0.242674	0.105291
18	59738296	rs142768766	NA	NA	T	C	0.0901	0.0639	0.0648	0.3247	T	C	0.0905	-0.0518	0.3164	T	C	0.0016	-0.0113	0.9391	NA	NA	NA	NA	NA	NA	T	C	0.129787	0.0373197	0.262515	0.886952	C	T	0.1166	-0.430668	0.330397	0.105319
18	59752355	rs75049307	NA	NA	A	T	0.9097	-0.0615	0.0646	0.3411	NA	NA	NA	NA	NA	A	T	0.9984	0.009	0.9515	NA	NA	NA	NA	NA	NA	T	A	0.129787	0.0373197	0.262515	0.886952	A	T	0.1166	-0.430668	0.330397	0.105319
18	59757041	rs17069445	NA	NA	A	G	0.0883	0.0621	0.0658	0.3454	A	G	0.092	-0.0471	0.3555	NA	NA	NA	NA	NA	NA	NA	NA	NA	NA	NA	NA	NA	NA	NA	NA	NA	G	A	0.1166	-0.430668	0.330397	0.105319
18	60094992	rs6567282	NA	NA	T	C	0.444	0.0113	0.0364	0.7563	C	T	0.5627	-0.0345	0.2211	T	C	0.3939	-0.0041	0.6223	T	C	0.4067	0.0018	0.0068	0.7932	C	T	0.541135	-0.281139	0.179567	0.117431	C	T	0.4656	0.2594	0.190863	0.105403
18	60108523	rs116802399	0.0001	0.0012	A	G	0.0321	0.104	0.1132	0.358	NA	NA	NA	NA	NA	NA	NA	NA	NA	NA	NA	NA	NA	NA	NA	NA	A	G	0.0460993	0.896881	0.419282	0.0324284	G	A	0.0362	0.598414	0.355727	0.105474
18	60637653	rs528128	0.0069	0.0109	A	G	0.8211	-0.0062	0.0462	0.8939	G	A	0.1767	0.042	0.2542	A	G	0.8273	0.0111	0.3025	A	G	0.8202	-0.0008	0.0085	0.9253	G	A	0.176596	-0.441211	0.236141	0.0617035	A	G	0.1944	-0.242932	0.225186	0.105618
18	60852258	rs11661511	0.0093	0	T	C	0.6479	0.0207	0.0379	0.5855	C	T	0.3422	-0.0147	0.6199	T	C	0.2975	0.0092	0.3213	T	C	0.3005	-0.0037	0.0075	0.6214	C	T	0.267376	-0.195397	0.209138	0.35015	T	C	0.2929	0.239627	0.142711	0.10615
18	60246969	rs36008763	0.0014	0.0094	T	G	0.6788	0.0708	0.0384	0.0654	G	T	0.327	-0.0197	0.5099	T	G	0.6829	0.0283	0.001229	T	G	0.6737	0.02	0.0076	0.00802	G	T	0.352482	-0.0341644	0.184619	0.853187	T	G	0.3879	0.224564	0.133747	0.106171
18	61143485	rs55958273	NA	NA	T	C	0.4851	0.0632	0.0366	0.08439	T	C	0.4958	0.0153	0.5962	T	C	0.0209	-0.002	0.9525	T	C	0.0204	-0.0195	0.033	0.5542	T	C	0.615603	0.128538	0.180724	0.476935	T	C	0.4675	0.220457	0.131364	0.106343
18	60782005	rs75479465	0.0031	0.0052	T	C	0.0961	0.0828	0.0659	0.2095	T	C	0.1374	-0.0199	0.6631	T	C	0.0015	-0.035	0.8663	NA	NA	NA	NA	NA	NA	T	C	0.14539	0.201996	0.255165	0.428577	C	T	0.0814	0.412833	0.246055	0.106432
18	60406756	rs73465057	0.0117	0.0248	A	G	0.7866	-0.0771	0.044	0.07965	G	A	0.2227	-0.0094	0.7849	A	G	0.9967	-0.0506	0.643	NA	NA	NA	NA	NA	NA	G	A	0.263121	0.41168	0.208412	0.048232	A	G	0.245	0.251786	0.150226	0.106815
18	60857793	rs8098848	0.0094	0	T	C	0.354	-0.0276	0.0376	0.4631	T	C	0.3445	-0.0162	0.5833	T	C	0.7146	-0.0104	0.2521	T	C	0.7003	0.0088	0.0073	0.2265	T	C	0.267376	-0.166284	0.209739	0.427886	C	T	0.2911	0.238433	0.142431	0.107257
18	60104993	rs79724539	0.0019	0.0002	A	G	0.0838	0.014	0.0702	0.8414	A	G	0.0849	0.0059	0.9104	A	G	0.0012	0.0824	0.6475	NA	NA	NA	NA	NA	NA	A	G	0.112057	0.317253	0.288614	0.271668	G	A	0.0877	0.39577	0.236512	0.107403
18	60288444	rs145358892	0.0011	0.0024	A	G	0.0325	0.1538	0.1074	0.1521	A	G	0.0438	-0.0142	0.8585	NA	NA	NA	NA	NA	NA	NA	NA	NA	NA	NA	A	G	0.0375887	0.0367155	0.452185	0.935286	G	A	0.0199	-0.77322	0.462276	0.107563
18	60287912	rs56090811	0.0011	0.0024	T	C	0.9675	-0.152	0.1073	0.1566	C	T	0.044	-0.0169	0.8317	NA	NA	NA	NA	NA	NA	NA	NA	NA	NA	NA	C	T	0.0375887	0.0367155	0.452185	0.935286	T	C	0.0199	-0.77322	0.462276	0.107563
18	60281251	rs145919012	0.0011	0.0024	C	G	0.0322	0.1358	0.1084	0.2104	NA	NA	NA	NA	NA	NA	NA	NA	NA	NA	NA	NA	NA	NA	NA	NA	C	G	0.0382979	0.0139179	0.448499	0.975244	G	C	0.0199	-0.77322	0.462276	0.107563
18	61044324	rs75296953	NA	NA	T	C	0.9495	-0.0293	0.0867	0.7355	C	T	0.0488	0.0257	0.7175	NA	NA	NA	NA	NA	NA	NA	NA	NA	NA	NA	C	T	0.0638298	0.468991	0.367703	0.202146	T	C	0.0624	-0.646908	0.527168	0.107805
18	60492521	rs111730099	0.0002	0.0003	T	C	0.0037	-0.0551	0.3793	0.8845	NA	NA	NA	NA	NA	NA	NA	NA	NA	NA	NA	NA	NA	NA	NA	NA	T	C	0.00212766	-1.15787	1.90082	0.54243	C	T	0.0072	-1.27655	0.765499	0.108673
18	60528759	rs77504770	0.0173	0.0005	T	G	0.0198	-0.2497	0.1481	0.09181	NA	NA	NA	NA	NA	T	G	0.084	0.0068	0.6418	T	G	0.0895	0.0026	0.0115	0.823	NA	NA	NA	NA	NA	NA	G	T	0.0072	-1.12331	0.674102	0.108947
18	59905547	rs575716634	NA	NA	T	C	0.9939	-0.2434	0.4172	0.5595	NA	NA	NA	NA	NA	NA	NA	NA	NA	NA	NA	NA	NA	NA	NA	NA	C	T	0.00921986	-1.20035	0.923091	0.193479	T	C	0.0054	-1.42312	0.854542	0.109173
18	60668679	rs7240775	0.0025	0.0286	A	G	0.2755	0.0005	0.0408	0.9907	G	A	0.7188	-0.01	0.756	A	G	0.2573	-0.0091	0.3341	A	G	0.2471	-0.005	0.0078	0.5201	G	A	0.746809	0.138173	0.209125	0.508793	G	A	0.3011	-0.236377	0.141998	0.109331
18	60159026	rs28654257	0.0032	0.006	T	C	0.8009	0.0426	0.0465	0.3604	C	T	0.2008	-0.0742	0.04695	T	C	0.646	0.0349	4.71e-05	T	C	0.6205	0.0119	0.0067	0.07414	C	T	0.174468	-0.00383955	0.236776	0.987062	T	C	0.1465	0.309397	0.185955	0.109513
18	60038123	rs4420632	NA	NA	T	C	0.0099	0.3199	0.2563	0.212	NA	NA	NA	NA	NA	T	C	0.0154	-0.0137	0.6821	T	C	0.0154	-0.0308	0.0317	0.3305	T	C	0.00212766	-1.36189	1.77774	0.44363	C	T	0.0054	1.64763	0.990365	0.109551
18	60038889	rs75717410	NA	NA	T	C	0.0099	0.2938	0.2431	0.2269	NA	NA	NA	NA	NA	T	C	0.0155	-0.0148	0.6574	T	C	0.0157	-0.0432	0.0305	0.1572	T	C	0.00212766	-1.36189	1.77774	0.44363	C	T	0.0054	1.64763	0.990365	0.109551
18	60122898	rs4940554	0	0.0001	T	C	0.1423	-0.0502	0.0516	0.3304	T	C	0.1428	-0.0353	0.3986	T	C	0.1493	-0.0082	0.4789	T	C	0.1545	-0.0049	0.009	0.5855	T	C	0.149645	-0.309183	0.247432	0.211457	C	T	0.1338	0.327355	0.196823	0.109656
18	61150221	rs8093725	NA	NA	T	C	0.3735	-0.0505	0.0377	0.1796	T	C	0.373	-0.0003	0.9917	T	C	0.6389	-0.004	0.6391	T	C	0.6415	0.0028	0.007	0.6867	T	C	0.3	-0.129908	0.194177	0.503484	C	T	0.3146	0.23382	0.140619	0.109745
18	61150025	rs8090049	NA	NA	T	C	0.3749	-0.0488	0.0376	0.1941	T	C	0.3731	0.0027	0.9275	T	C	0.6471	-0.0035	0.684	T	C	0.6478	-0.0036	0.0073	0.625	T	C	0.3	-0.129908	0.194177	0.503484	C	T	0.3165	0.233863	0.140707	0.10991
18	60257282	rs36096341	0.0003	0.03	T	C	0.2192	-0.0337	0.0446	0.4492	T	C	0.2235	-0.0278	0.4181	T	C	0.3357	-0.0242	0.00521	T	C	0.3392	-0.0163	0.0068	0.01664	T	C	0.202837	0.272908	0.221179	0.21725	C	T	0.2206	0.262169	0.157823	0.110111
18	61142199	rs8097774	NA	NA	T	C	0.1878	-0.0506	0.0461	0.2723	T	C	0.1797	-0.0467	0.2125	T	C	0.4552	-0.0031	0.7011	T	C	0.4603	-0.0049	0.0065	0.4525	T	C	0.10922	-0.252092	0.298511	0.398392	C	T	0.1139	0.1184	0.509458	0.110398
18	60107161	rs58856506	0.0005	0.0011	NA	NA	NA	NA	NA	NA	NA	NA	NA	NA	NA	NA	NA	NA	NA	NA	NA	NA	NA	NA	NA	NA	G	A	0.0361702	0.198743	0.48374	0.681186	A	G	0.0235	-0.694378	0.418384	0.110444
18	61043287	rs72946549	NA	NA	C	G	0.9527	-0.0132	0.0928	0.8869	NA	NA	NA	NA	NA	C	G	0.9021	-0.0187	0.1829	C	G	0.9065	0.0113	0.013	0.3868	G	C	0.0319149	-0.1809	0.524682	0.730259	C	G	0.0434	0.371781	0.492067	0.110593
18	61122338	rs556133090	NA	NA	T	C	0.0012	4.9231	2.4532	0.04477	NA	NA	NA	NA	NA	NA	NA	NA	NA	NA	NA	NA	NA	NA	NA	NA	NA	NA	NA	NA	NA	NA	C	T	0.0063	-1.37417	0.829124	0.110959
18	61064170	rs141261746	NA	NA	T	C	0.0343	-0.0954	0.1058	0.3677	T	C	0.0333	0.07	0.4409	NA	NA	NA	NA	NA	NA	NA	NA	NA	NA	NA	T	C	0.0340426	-0.296908	0.46934	0.52699	C	T	0.0307	-0.644779	0.423582	0.111063
18	60954257	rs76943710	NA	NA	T	C	0.9657	0.0525	0.1219	0.6669	C	T	0.1883	0.1191	0.03451	T	C	0.9994	0.1109	0.7113	NA	NA	NA	NA	NA	NA	C	T	0.0446809	-0.0264585	0.434751	0.951472	T	C	0.0398	-0.565709	0.341665	0.111327
18	59698483	rs193126510	NA	NA	NA	NA	NA	NA	NA	NA	NA	NA	NA	NA	NA	NA	NA	NA	NA	NA	NA	NA	NA	NA	NA	NA	A	G	0.0120567	0.298415	0.874054	0.732791	G	A	0.0127	-0.912004	0.550909	0.111392
18	59821380	rs576803522	NA	NA	NA	NA	NA	NA	NA	NA	NA	NA	NA	NA	NA	NA	NA	NA	NA	NA	NA	NA	NA	NA	NA	NA	T	A	0.0120567	0.298415	0.874054	0.732791	A	T	0.0127	-0.912004	0.550909	0.111392
18	59867794	rs907197904	NA	NA	NA	NA	NA	NA	NA	NA	NA	NA	NA	NA	NA	NA	NA	NA	NA	NA	NA	NA	NA	NA	NA	NA	C	A	0.0120567	0.298415	0.874054	0.732791	A	C	0.0127	-0.912004	0.550909	0.111392
18	59870457	rs542456614	NA	NA	NA	NA	NA	NA	NA	NA	NA	NA	NA	NA	NA	NA	NA	NA	NA	NA	NA	NA	NA	NA	NA	NA	A	G	0.0120567	0.298415	0.874054	0.732791	G	A	0.0127	-0.912004	0.550909	0.111392
18	59877484	rs185581142	NA	NA	NA	NA	NA	NA	NA	NA	NA	NA	NA	NA	NA	NA	NA	NA	NA	NA	NA	NA	NA	NA	NA	NA	A	C	0.0120567	0.298415	0.874054	0.732791	C	A	0.0127	-0.912004	0.550909	0.111392
18	60103718	rs183970865	0.0001	0.0002	T	C	0.0049	1.3166	1.1715	0.2611	NA	NA	NA	NA	NA	NA	NA	NA	NA	NA	NA	NA	NA	NA	NA	NA	NA	NA	NA	NA	NA	NA	C	T	0.0054	-1.4724	0.889763	0.111534
18	60274816	rs142298873	0.0006	0.0013	T	C	0.012	0.0227	0.1871	0.9034	NA	NA	NA	NA	NA	NA	NA	NA	NA	NA	NA	NA	NA	NA	NA	NA	T	C	0.0170213	-0.221503	0.697666	0.750871	C	T	0.0127	0.95086	0.575175	0.111909
18	60259490	rs531299890	0.0005	0.001	A	T	0.9886	0.0229	0.188	0.9029	NA	NA	NA	NA	NA	NA	NA	NA	NA	NA	NA	NA	NA	NA	NA	NA	T	A	0.0148936	-0.0975433	0.739365	0.895041	A	T	0.0127	0.95086	0.575175	0.111909
18	60257377	rs144895998	0.0005	0.001	T	C	0.0114	0.0027	0.1889	0.9888	NA	NA	NA	NA	NA	NA	NA	NA	NA	NA	NA	NA	NA	NA	NA	NA	T	C	0.0148936	-0.0975433	0.739365	0.895041	C	T	0.0127	0.95086	0.575175	0.111909
18	60015750	rs3826619	NA	NA	A	G	0.0291	-0.1712	0.1125	0.1281	NA	NA	NA	NA	NA	A	G	0.1058	0.0033	0.8041	A	G	0.13	-0.0016	0.0099	0.8677	A	G	0.00425532	-1.11011	1.56734	0.478774	G	A	0.0063	1.4665	0.887443	0.112059
18	60019850	rs12455775	NA	NA	T	G	0.9706	0.1574	0.1115	0.158	NA	NA	NA	NA	NA	T	G	0.8942	-0.0032	0.8097	T	G	0.8699	-0.001	0.0099	0.9168	G	T	0.00425532	-1.11011	1.56734	0.478774	T	G	0.0063	1.4665	0.887443	0.112059
18	59819548	rs148806226	NA	NA	T	C	0.9817	-0.1844	0.1496	0.2178	NA	NA	NA	NA	NA	NA	NA	NA	NA	NA	NA	NA	NA	NA	NA	NA	C	T	0.0113475	-0.470383	0.855031	0.582226	T	C	0.0289	0.54578	0.627865	0.112108
18	60692253	rs73480161	0.0046	0.0132	T	C	0.1089	0.093	0.0604	0.1239	T	C	0.1484	-0.0352	0.42	T	C	0.0364	0.0092	0.6813	T	C	0.0308	-0.0066	0.0199	0.7414	T	C	0.105674	-0.170141	0.281232	0.54519	C	T	0.1492	0.32864	0.285193	0.112397
18	60690243	rs73963672	0.007	0.0001	T	C	0.2322	0	0.0426	0.9997	T	C	0.266	-0.0045	0.8879	T	C	0.0834	0.0086	0.5648	T	C	0.0816	-0.0024	0.0119	0.84	T	C	0.268794	-0.283685	0.201828	0.15985	C	T	0.255	0.233756	0.141755	0.112852
18	60251538	rs113887471	0.0008	0.0067	A	C	0.0272	0.0878	0.1234	0.4771	NA	NA	NA	NA	NA	NA	NA	NA	NA	NA	NA	NA	NA	NA	NA	NA	NA	NA	NA	NA	NA	NA	C	A	0.0307	-0.616243	0.374303	0.113456
18	60064536	rs2156209	NA	NA	T	C	0.0773	-0.0723	0.0696	0.2991	T	C	0.0792	-0.0032	0.9524	T	C	0.057	-0.0232	0.2006	T	C	0.0899	0.0094	0.0121	0.437	T	C	0.0829787	0.0238317	0.314525	0.939602	C	T	0.1049	-0.347	0.210939	0.113763
18	60896934	rs9320014	0.0044	0.0001	T	C	0.5801	0.0046	0.0366	0.8997	T	C	0.5889	-0.0164	0.5722	T	C	0.8992	0.0253	0.0861	T	C	0.926	-0.0067	0.0139	0.628	T	C	0.478723	-0.117121	0.181205	0.518056	T	C	0.4521	-0.227365	0.138409	0.114296
18	61135882	rs948640	NA	NA	T	C	0.2304	0.013	0.0429	0.7615	T	C	0.2338	0.0337	0.3135	T	C	0.1913	-0.0112	0.2774	T	C	0.1731	0.0152	0.0085	0.07304	T	C	0.236879	0.137141	0.206938	0.507514	C	T	0.2577	-0.235127	0.16841	0.11435
18	60801198	rs71353379	0.032	0.0001	T	C	0.9571	0.2071	0.0988	0.03605	C	T	0.0583	0.0274	0.6961	T	C	0.893	0.0088	0.5099	T	C	0.8718	0.0042	0.0098	0.6656	C	T	0.0120567	-0.498387	0.836688	0.551399	T	C	0.0081	-1.21313	0.738672	0.114355
18	61039145	rs8088750	NA	NA	A	G	0.072	0.0277	0.0755	0.7139	A	G	0.1041	0.0393	0.4411	NA	NA	NA	NA	NA	NA	NA	NA	NA	NA	NA	NA	NA	NA	NA	NA	NA	G	A	0.0859	-0.376103	0.229076	0.114499
18	61161075	rs150398323	NA	NA	NA	NA	NA	NA	NA	NA	NA	NA	NA	NA	NA	NA	NA	NA	NA	NA	NA	NA	NA	NA	NA	NA	A	G	0.00567376	-1.13319	1.31727	0.389647	G	A	0.0054	-1.44476	0.88011	0.11456
18	60038367	rs76834212	NA	NA	C	G	0.9918	-0.0505	0.2263	0.8234	NA	NA	NA	NA	NA	C	G	0.9919	-0.0094	0.8402	NA	NA	NA	NA	NA	NA	G	C	0.00567376	0.0452347	1.11525	0.967646	C	G	0.0145	1.25826	1.62856	0.114578
18	60239081	rs3760569	0.0005	0.0118	T	C	0.6952	0.0698	0.0389	0.07279	C	T	0.3079	-0.0108	0.7211	T	C	0.6835	0.028	0.001375	T	C	0.6781	0.0198	0.0069	0.004047	C	T	0.317021	0.00196322	0.190102	0.99176	T	C	0.3526	0.220111	0.134162	0.114776
18	60224675	rs113331126	0.0009	0.0109	A	G	0.9716	-0.003	0.1193	0.98	G	A	0.0267	0.1404	0.1613	NA	NA	NA	NA	NA	NA	NA	NA	NA	NA	NA	G	A	0.0326241	-0.618747	0.485768	0.202752	A	G	0.028	-0.638028	0.389477	0.115348
18	60194686	rs77501502	0.0004	0.0009	T	G	0.0111	0.3323	0.1941	0.08687	NA	NA	NA	NA	NA	NA	NA	NA	NA	NA	NA	NA	NA	NA	NA	NA	T	G	0.0170213	-0.235466	0.717155	0.74266	G	T	0.0136	0.926572	0.565879	0.115525
18	60042174	rs532043957	NA	NA	A	G	0.9953	-0.3077	0.3775	0.415	NA	NA	NA	NA	NA	NA	NA	NA	NA	NA	NA	NA	NA	NA	NA	NA	G	A	0.00496454	4.6388	1.49796	0.0019566	A	G	0.0063	-1.30405	0.796771	0.115697
18	60810812	rs12963776	0.0007	0.0004	A	G	0.2596	0.0107	0.0413	0.7961	A	G	0.2623	0.0062	0.8468	NA	NA	NA	NA	NA	A	G	0.1414	-0.0083	0.0093	0.3732	A	G	0.255319	-0.125897	0.209263	0.547428	G	A	0.2712	0.159746	0.315079	0.116235
18	60194893	rs28444870	0	0.0231	T	G	0.1256	0.003	0.0557	0.9574	T	G	0.1161	-0.0179	0.695	T	G	0.2828	0.0156	0.08484	T	G	0.2676	0.0085	0.0073	0.2412	T	G	0.0921986	0.177855	0.287707	0.536455	G	T	0.1085	0.357305	0.218724	0.116415
18	60092936	rs8094440	NA	NA	A	G	0.571	-0.008	0.0365	0.8271	G	A	0.4441	-0.0365	0.203	A	G	0.7051	0.0049	0.582	A	G	0.7042	-0.0005	0.007	0.9424	G	A	0.46383	-0.279526	0.180437	0.121344	A	G	0.4557	-0.215794	0.132187	0.116673
18	61132579	rs6567348	NA	NA	T	C	0.1551	0.0343	0.0505	0.4973	T	C	0.1599	-0.0192	0.6266	T	C	0.0024	0.0667	0.6069	NA	NA	NA	NA	NA	NA	T	C	0.185106	-0.0565023	0.22467	0.801435	C	T	0.1555	-0.223906	0.285468	0.116824
18	60647072	rs7235437	0.0105	0.0129	A	G	0.1863	0.0284	0.047	0.5455	A	G	0.199	0.0056	0.8741	A	G	0.0027	0.0368	0.7548	NA	NA	NA	NA	NA	NA	A	G	0.212057	0.0199292	0.222405	0.928599	G	A	0.2405	-0.296953	0.307578	0.117418
18	59681490	rs111615252	NA	NA	NA	NA	NA	NA	NA	NA	NA	NA	NA	NA	NA	NA	NA	NA	NA	NA	NA	NA	NA	NA	NA	NA	NA	NA	NA	NA	NA	NA	C	G	0.009	-1.13159	0.694695	0.117515
18	60846758	rs186319840	0.0002	0.0007	A	G	0.0061	-0.3348	0.2874	0.244	NA	NA	NA	NA	NA	NA	NA	NA	NA	NA	NA	NA	NA	NA	NA	NA	A	G	0.00496454	-1.29173	1.42004	0.363008	G	A	0.009	1.04169	0.64015	0.117903
18	60855288	rs138435063	0.0002	0.0005	C	G	0.0061	-0.3238	0.2954	0.273	NA	NA	NA	NA	NA	NA	NA	NA	NA	NA	NA	NA	NA	NA	NA	NA	C	G	0.00496454	-1.29173	1.42004	0.363008	G	C	0.009	1.04169	0.64015	0.117903
18	60851466	rs147545137	0.0002	0.0007	T	C	0.006	-0.2728	0.2888	0.3449	NA	NA	NA	NA	NA	NA	NA	NA	NA	NA	NA	NA	NA	NA	NA	NA	T	C	0.00496454	-1.29173	1.42004	0.363008	C	T	0.009	1.04169	0.64015	0.117903
18	60271060	rs8085973	0.0035	0.0099	T	C	0.0786	0.0042	0.0678	0.9505	T	C	0.0916	0.0102	0.836	T	C	0.0015	0.2165	0.2018	NA	NA	NA	NA	NA	NA	T	C	0.107801	-0.216364	0.288568	0.453383	C	T	0.1049	-0.338152	0.207852	0.11799
18	61156838	rs75428306	NA	NA	C	G	0.8826	-0.0061	0.0573	0.9157	NA	NA	NA	NA	NA	C	G	0.9977	0.0464	0.7172	NA	NA	NA	NA	NA	NA	G	C	0.158865	-0.0395898	0.233454	0.865338	C	G	0.1203	-0.330362	0.203097	0.118053
18	61164324	rs111992052	NA	NA	A	C	0.0278	0.1317	0.1182	0.2653	A	C	0.0323	-0.1393	0.1842	NA	NA	NA	NA	NA	NA	NA	NA	NA	NA	NA	A	C	0.0255319	0.572963	0.557079	0.303709	C	A	0.0307	0.618249	0.38023	0.118202
18	60296752	rs668519	0.0004	0.0057	T	C	0.6503	0.0307	0.0378	0.4161	T	C	0.6501	-0.0154	0.6055	T	C	0.8301	0.004	0.7228	T	C	0.8373	-0.0217	0.0092	0.01845	T	C	0.621277	0.265887	0.18753	0.15624	T	C	0.406	-0.211769	0.130376	0.118605
18	60000477	rs4941129	NA	NA	T	C	0.4529	-0.0821	0.0359	0.02242	C	T	0.5519	0.0176	0.5441	T	C	0.6962	0.0153	0.08557	T	C	0.6993	0.0123	0.0071	0.08336	C	T	0.640426	0.249244	0.185398	0.178828	C	T	0.358	0.213896	0.13174	0.118763
18	60000447	rs4941128	NA	NA	A	G	0.4529	-0.0814	0.036	0.02358	G	A	0.5517	0.018	0.5337	A	G	0.6963	0.0154	0.08359	A	G	0.6994	0.0119	0.0071	0.09319	G	A	0.640426	0.249244	0.185398	0.178828	G	A	0.358	0.213896	0.13174	0.118763
18	60000379	rs7235803	NA	NA	A	G	0.446	-0.0732	0.036	0.04185	G	A	0.5587	0.0166	0.5669	A	G	0.6592	0.0114	0.1853	A	G	0.6572	0.012	0.0068	0.0793	G	A	0.641135	0.242871	0.18521	0.189748	G	A	0.358	0.213896	0.13174	0.118763
18	60000302	rs4941127	NA	NA	T	C	0.4457	-0.0752	0.0361	0.03731	C	T	0.5585	0.0163	0.5736	T	C	0.6591	0.0114	0.1862	T	C	0.6572	0.0121	0.0068	0.07752	C	T	0.641844	0.235754	0.185027	0.202608	C	T	0.358	0.213896	0.13174	0.118763
18	60235336	rs77516620	0.0015	0.0001	A	G	0.0354	0.0572	0.098	0.5593	A	G	0.0338	-0.0055	0.9468	NA	NA	NA	NA	NA	NA	NA	NA	NA	NA	NA	A	G	0.035461	0.271424	0.500403	0.587535	G	A	0.028	-0.649808	0.400452	0.118985
18	59893979	rs553963089	NA	NA	A	T	0.9927	0.0192	0.3817	0.9599	NA	NA	NA	NA	NA	NA	NA	NA	NA	NA	NA	NA	NA	NA	NA	NA	T	A	0.0113475	0.0283078	0.808401	0.972066	A	T	0.0063	-1.27049	0.783328	0.11917
18	61135383	rs115558563	NA	NA	A	G	0.9701	-0.0182	0.1123	0.8716	G	A	0.0327	0.0123	0.8852	NA	NA	NA	NA	NA	NA	NA	NA	NA	NA	NA	G	A	0.0297872	0.258085	0.516528	0.61732	A	G	0.0353	-0.465117	0.547289	0.119172
18	59676333	rs7239207	NA	NA	NA	NA	NA	NA	NA	NA	NA	NA	NA	NA	NA	NA	NA	NA	NA	NA	NA	NA	NA	NA	NA	NA	NA	NA	NA	NA	NA	NA	C	T	0.1826	-0.276746	0.170753	0.11945
18	60818673	rs143159506	0.0001	0.0002	A	G	0.0048	-0.6764	0.5122	0.1867	NA	NA	NA	NA	NA	NA	NA	NA	NA	NA	NA	NA	NA	NA	NA	NA	A	G	0.00283688	-1.28664	1.30612	0.324582	G	A	0.0063	1.52976	1.10701	0.119526
18	60358631	rs181824208	0.0008	0.0017	T	C	0.9831	-0.114	0.1528	0.4557	NA	NA	NA	NA	NA	NA	NA	NA	NA	NA	NA	NA	NA	NA	NA	NA	C	T	0.0134752	-1.16566	0.877614	0.184108	T	C	0.0118	-0.964059	0.594955	0.119532
18	60375316	rs188157773	0.0008	0.0017	T	C	0.0165	0.0933	0.1526	0.5407	NA	NA	NA	NA	NA	NA	NA	NA	NA	NA	NA	NA	NA	NA	NA	NA	T	C	0.0134752	-1.16566	0.877614	0.184108	C	T	0.0118	-0.964059	0.594955	0.119532
18	60915643	rs17758403	NA	NA	T	G	0.9899	0.3318	0.2063	0.1078	NA	NA	NA	NA	NA	T	G	0.9883	0.0108	0.7796	T	G	0.9864	-0.0181	0.0368	0.6235	NA	NA	NA	NA	NA	NA	T	G	0.009	1.21457	0.749627	0.119569
18	60916373	rs17758456	NA	NA	T	C	0.9901	0.3197	0.2063	0.1213	NA	NA	NA	NA	NA	T	C	0.9883	0.0117	0.7637	T	C	0.9865	-0.019	0.0371	0.608	NA	NA	NA	NA	NA	NA	T	C	0.009	1.21457	0.749627	0.119569
18	60910218	rs17685559	NA	NA	T	C	0.0098	-0.3198	0.2103	0.1283	NA	NA	NA	NA	NA	T	C	0.0117	-0.0118	0.7617	T	C	0.0136	0.0203	0.0363	0.5756	NA	NA	NA	NA	NA	NA	C	T	0.009	1.21457	0.749627	0.119569
18	60822264	rs899968	0.0039	0	T	G	0.805	-0.0211	0.0461	0.6465	T	G	0.8226	-0.0291	0.4598	T	G	0.5985	-0.0029	0.7309	T	G	0.607	-0.0096	0.0074	0.1915	T	G	0.847518	0.30056	0.236997	0.204725	T	G	0.1655	0.294239	0.52463	0.119597
18	60772355	rs115161533	0.0004	0.0008	T	G	0.0115	-0.0671	0.1913	0.7257	NA	NA	NA	NA	NA	NA	NA	NA	NA	NA	NA	NA	NA	NA	NA	NA	T	G	0.0170213	-0.196362	0.705943	0.780893	G	T	0.009	1.18922	0.885445	0.119627
18	59988779	rs7228332	NA	NA	C	G	0.6649	-0.0406	0.0383	0.2888	NA	NA	NA	NA	NA	C	G	0.7279	0.0075	0.4119	C	G	0.729	-0.0009	0.0073	0.8995	NA	NA	NA	NA	NA	NA	C	G	0.3671	-0.21539	0.133047	0.119889
18	60075839	rs12326702	NA	NA	A	C	0.971	0.1499	0.116	0.1961	NA	NA	NA	NA	NA	A	C	0.8654	-0.0224	0.06177	A	C	0.8777	-0.0161	0.0101	0.1087	NA	NA	NA	NA	NA	NA	A	C	0.0054	-1.46037	0.902204	0.119943
18	60073406	rs17665986	NA	NA	A	G	0.029	-0.1472	0.1159	0.2041	NA	NA	NA	NA	NA	A	G	0.1341	0.0226	0.05988	A	G	0.1214	0.0097	0.0101	0.3367	NA	NA	NA	NA	NA	NA	G	A	0.0054	-1.46037	0.902204	0.119943
18	60079079	rs62100869	NA	NA	A	G	0.0289	-0.1458	0.1159	0.2084	NA	NA	NA	NA	NA	A	G	0.1344	0.0228	0.05707	A	G	0.1223	0.0104	0.01	0.2986	NA	NA	NA	NA	NA	NA	G	A	0.0054	-1.46037	0.902204	0.119943
18	60089644	rs12150753	NA	NA	T	C	0.0284	-0.145	0.1154	0.2089	NA	NA	NA	NA	NA	T	C	0.1308	0.0202	0.0939	T	C	0.1193	0.0057	0.0101	0.575	NA	NA	NA	NA	NA	NA	C	T	0.0054	-1.46037	0.902204	0.119943
18	60089689	rs79455598	NA	NA	T	G	0.0284	-0.145	0.1154	0.2089	NA	NA	NA	NA	NA	T	G	0.1307	0.0204	0.09223	T	G	0.1194	0.0046	0.0101	0.6509	NA	NA	NA	NA	NA	NA	G	T	0.0054	-1.46037	0.902204	0.119943
18	60952416	rs1944420	NA	NA	T	C	0.429	0.042	0.0383	0.2732	T	C	0.4726	0.0421	0.1743	T	C	0.1996	0.0213	0.03702	T	C	0.2237	-0.0072	0.0085	0.3996	T	C	0.5	0.195487	0.186259	0.293929	C	T	0.4331	-0.245973	0.181635	0.12127
18	60097697	rs9807129	NA	NA	A	G	0.4478	0.0195	0.0371	0.5983	G	A	0.5589	-0.0342	0.2385	A	G	0.3946	-0.0048	0.5721	A	G	0.4071	0.0013	0.0068	0.8479	G	A	0.539007	-0.275036	0.179827	0.126153	G	A	0.4665	0.254597	0.197827	0.121318
18	60097602	rs35822778	NA	NA	A	G	0.4474	0.0082	0.0379	0.8292	G	A	0.5321	-0.0246	0.4063	A	G	0.3946	-0.0047	0.5764	A	G	0.4188	0.0014	0.0068	0.8344	NA	NA	NA	NA	NA	NA	G	A	0.4665	0.254597	0.197827	0.121318
18	60074271	rs190994651	NA	NA	T	C	0.0045	-0.1772	0.3353	0.5972	NA	NA	NA	NA	NA	NA	NA	NA	NA	NA	NA	NA	NA	NA	NA	NA	T	C	0.00283688	-1.21158	1.53928	0.431219	C	T	0.009	1.07865	0.669013	0.121471
18	60081867	rs9959310	NA	NA	T	C	0.8268	0.0461	0.0489	0.3452	C	T	0.1627	-0.0801	0.03898	T	C	0.7611	0.0045	0.6395	T	C	0.768	0.0111	0.0077	0.1459	C	T	0.120567	-0.227044	0.263159	0.388266	T	C	0.1664	0.274943	0.17063	0.121704
18	60000720	rs141661805	NA	NA	A	G	0.0037	-0.3035	0.4784	0.5259	NA	NA	NA	NA	NA	NA	NA	NA	NA	NA	NA	NA	NA	NA	NA	NA	A	G	0.00212766	-1.07394	2.61136	0.680884	G	A	0.0063	1.45513	0.982958	0.122396
18	59997853	rs139664578	NA	NA	T	C	0.0036	-0.2968	0.4818	0.5378	NA	NA	NA	NA	NA	NA	NA	NA	NA	NA	NA	NA	NA	NA	NA	NA	T	C	0.00212766	-1.07394	2.61136	0.680884	C	T	0.0063	1.45513	0.982958	0.122396
18	60329735	rs114295230	0.0029	0.0062	A	G	0.9356	-0.0582	0.0761	0.4447	G	A	0.0733	-0.0323	0.5652	A	G	0.9989	-0.0158	0.9277	NA	NA	NA	NA	NA	NA	G	A	0.064539	-0.523239	0.376443	0.164542	A	G	0.0769	-0.393552	0.244708	0.122454
18	60067433	rs544248418	NA	NA	A	G	0.0037	-0.7746	0.4008	0.05328	NA	NA	NA	NA	NA	NA	NA	NA	NA	NA	NA	NA	NA	NA	NA	NA	A	G	0.00496454	-1.54799	1.0206	0.129331	G	A	0.0054	-1.38438	0.86128	0.122673
18	60067785	rs558658871	NA	NA	A	G	0.9965	0.7532	0.4047	0.06273	NA	NA	NA	NA	NA	NA	NA	NA	NA	NA	NA	NA	NA	NA	NA	NA	G	A	0.00496454	-1.54799	1.0206	0.129331	A	G	0.0054	-1.38438	0.86128	0.122673
18	60060681	rs141404015	NA	NA	A	T	0.0033	-0.7046	0.4067	0.08318	NA	NA	NA	NA	NA	NA	NA	NA	NA	NA	NA	NA	NA	NA	NA	NA	A	T	0.00496454	-1.54799	1.0206	0.129331	T	A	0.0054	-1.38438	0.86128	0.122673
18	60058938	rs577886667	NA	NA	A	G	0.0033	-0.6874	0.4122	0.09544	NA	NA	NA	NA	NA	NA	NA	NA	NA	NA	NA	NA	NA	NA	NA	NA	A	G	0.00496454	-1.54799	1.0206	0.129331	G	A	0.0054	-1.38438	0.86128	0.122673
18	60107274	rs150808228	0.0019	0.0018	T	G	0.1174	-0.0134	0.0594	0.8213	T	G	0.0999	0.022	0.664	T	G	0.0513	-0.0075	0.6953	NA	NA	NA	NA	NA	NA	T	G	0.113475	0.117814	0.267704	0.659871	G	T	0.1329	-0.307294	0.191466	0.123258
18	60047806	rs190459335	NA	NA	A	T	0.9444	0.0788	0.0842	0.349	NA	NA	NA	NA	NA	NA	NA	NA	NA	NA	NA	NA	NA	NA	NA	NA	T	A	0.064539	-0.458322	0.353838	0.195221	A	T	0.0615	0.31129	0.414254	0.123741
18	60049685	rs9950319	NA	NA	A	G	0.967	-0.0325	0.1087	0.7652	G	A	0.0341	0.1952	0.01837	NA	NA	NA	NA	NA	NA	NA	NA	NA	NA	NA	G	A	0.0390071	-0.160798	0.444527	0.717556	A	G	0.0371	-0.674687	0.694349	0.123971
18	60626187	rs184119744	0.0001	0.0002	T	C	0.0025	-0.0066	0.4864	0.9891	NA	NA	NA	NA	NA	NA	NA	NA	NA	NA	NA	NA	NA	NA	NA	NA	T	C	0.00425532	1.26977	1.25825	0.312899	C	T	0.0054	1.35297	0.844886	0.12414
18	60881912	rs78982578	0.0034	0.0003	T	G	0.0109	-0.2014	0.2957	0.4959	NA	NA	NA	NA	NA	T	G	0.0116	-0.0101	0.7983	T	G	0.0126	0.042	0.0431	0.3295	NA	NA	NA	NA	NA	NA	G	T	0.0081	1.21211	0.757176	0.124269
18	60884165	rs117328707	0.0034	0.0003	T	C	0.0105	-0.1873	0.2827	0.5076	NA	NA	NA	NA	NA	T	C	0.0116	-0.0097	0.8055	T	C	0.0134	0.0234	0.0359	0.5144	NA	NA	NA	NA	NA	NA	C	T	0.0081	1.21211	0.757176	0.124269
18	60881130	rs117770010	0.0034	0.0003	A	G	0.9868	0.1475	0.437	0.7357	NA	NA	NA	NA	NA	A	G	0.9884	0.0121	0.7607	A	G	0.9866	-0.0237	0.036	0.5107	NA	NA	NA	NA	NA	NA	A	G	0.0081	1.21211	0.757176	0.124269
18	60241732	rs3744926	0.0004	0.0127	T	C	0.314	-0.0758	0.0388	0.05076	T	C	0.3136	-0.0108	0.7207	T	C	0.3624	-0.0198	0.01965	T	C	0.3698	-0.0131	0.0067	0.04972	T	C	0.314184	0.0193485	0.190552	0.919122	C	T	0.3526	0.215436	0.134608	0.12436
18	60874418	rs960804	0.0128	0	A	G	0.6355	0.0171	0.0388	0.6585	G	A	0.3894	0.0109	0.7178	A	G	0.2849	0.0057	0.5513	A	G	0.3027	-0.0019	0.0079	0.8096	G	A	0.270213	-0.106473	0.211625	0.614878	A	G	0.3074	0.224306	0.140193	0.12448
18	61060420	rs111503955	NA	NA	T	C	0.9549	-0.0711	0.0951	0.4546	C	T	0.0449	0.0419	0.5852	NA	NA	NA	NA	NA	NA	NA	NA	NA	NA	NA	C	T	0.0602837	0.186955	0.338022	0.580204	T	C	0.047	-0.0630114	0.834938	0.124782
18	60160558	rs593000	0.0011	0.021	T	C	0.0306	-0.0787	0.1084	0.4677	T	C	0.0256	0.0777	0.4468	NA	NA	NA	NA	NA	NA	NA	NA	NA	NA	NA	T	C	0.0262411	-0.357745	0.551135	0.51627	C	T	0.038	0.55718	0.348661	0.124953
18	60059147	rs7231842	NA	NA	A	T	0.239	-0.0297	0.0432	0.4916	NA	NA	NA	NA	NA	A	T	0.1464	0.0081	0.4829	A	T	0.1455	-0.0111	0.0095	0.2415	A	T	0.247518	-0.181635	0.19709	0.356746	T	A	0.2251	0.0723621	0.369492	0.124983
18	60104589	rs12962662	0.0108	0.0004	T	C	0.0344	0.033	0.107	0.7576	T	C	0.0305	0.0054	0.9551	T	C	0.1584	0.0051	0.6524	T	C	0.1441	-0.0051	0.0094	0.5876	NA	NA	NA	NA	NA	NA	C	T	0.0081	1.28866	1.3847	0.125142
18	60082996	rs115229764	NA	NA	T	C	0.0258	0.055	0.1326	0.6786	T	C	0.0316	0.1434	0.1537	T	C	0.012	-0.0336	0.3804	T	C	0.0125	-0.0385	0.0422	0.3611	T	C	0.0184397	-0.153262	0.673717	0.820045	C	T	0.0199	-0.737578	0.461956	0.125304
18	60589687	rs671646	0.6219	0.0025	C	G	0.1068	-0.1617	0.0609	0.007973	NA	NA	NA	NA	NA	C	G	0.4719	0.0118	0.1483	C	G	0.4674	0.0074	0.007	0.2909	C	G	0.00212766	2.15806	1.81715	0.234986	G	C	0.0172	0.839409	0.525924	0.125446
18	60199260	rs79445500	0.0015	0.0279	T	C	0.9322	0.0051	0.0742	0.9457	C	T	0.0614	0.0163	0.7949	T	C	0.9988	-0.1903	0.3148	NA	NA	NA	NA	NA	NA	C	T	0.0907801	0.197029	0.289189	0.49567	T	C	0.0922	0.373923	0.234352	0.12557
18	60199261	rs116046406	0.0015	0.0284	A	C	0.9322	0.0051	0.0742	0.9457	C	A	0.0614	0.0163	0.7948	A	C	0.9988	-0.1895	0.3193	NA	NA	NA	NA	NA	NA	C	A	0.0907801	0.197029	0.289189	0.49567	A	C	0.0922	0.373923	0.234352	0.12557
18	59911188	rs9952586	NA	NA	A	G	0.0153	-0.2886	0.1574	0.06668	NA	NA	NA	NA	NA	A	G	0.0021	-0.0114	0.9124	NA	NA	NA	NA	NA	NA	A	G	0.0113475	0.291264	0.906473	0.747971	G	A	0.0208	0.735332	0.460882	0.125589
18	61155578	rs11659461	NA	NA	T	C	0.2945	-0.0645	0.0396	0.1039	T	C	0.2849	0.014	0.6565	T	C	0.6151	0.0029	0.7322	T	C	0.6175	-0.0031	0.0069	0.6524	T	C	0.213475	-0.0943463	0.225905	0.676212	C	T	0.217	0.251335	0.157569	0.12569
18	60545141	rs113661096	0.0001	0.0026	A	G	0.0323	0.01	0.1078	0.9263	A	G	0.0341	0.0433	0.5903	NA	NA	NA	NA	NA	NA	NA	NA	NA	NA	NA	A	G	0.0382979	-0.790108	0.480332	0.0999861	G	A	0.0371	0.68903	0.523342	0.125906
18	60195410	rs73963440	0	0	A	G	0.0951	0.092	0.0625	0.1411	A	G	0.0959	0.0481	0.3223	A	G	0.1089	0.0155	0.2344	A	G	0.1191	0.0212	0.0102	0.03693	A	G	0.0730496	0.289646	0.325495	0.373539	G	A	0.085	-0.338568	0.285679	0.126667
18	60192143	rs3810025	0	0	A	T	0.0951	0.0962	0.0624	0.1234	NA	NA	NA	NA	NA	A	T	0.1091	0.017	0.1924	A	T	0.1192	0.0204	0.0101	0.04412	A	T	0.0737589	0.285018	0.325048	0.380568	T	A	0.085	-0.338568	0.285679	0.126667
18	60953920	rs75103376	NA	NA	NA	NA	NA	NA	NA	NA	NA	NA	NA	NA	NA	NA	NA	NA	NA	NA	NA	NA	NA	NA	NA	NA	G	A	0.00141844	-1.14845	2.17482	0.597452	A	G	0.0063	1.29072	0.811197	0.126673
18	60954540	rs191905820	NA	NA	NA	NA	NA	NA	NA	NA	NA	NA	NA	NA	NA	NA	NA	NA	NA	NA	NA	NA	NA	NA	NA	NA	C	T	0.00141844	-1.14845	2.17482	0.597452	T	C	0.0063	1.29072	0.811197	0.126673
18	60954563	rs75516564	NA	NA	NA	NA	NA	NA	NA	NA	NA	NA	NA	NA	NA	NA	NA	NA	NA	NA	NA	NA	NA	NA	NA	NA	C	G	0.00141844	-1.14845	2.17482	0.597452	G	C	0.0063	1.29072	0.811197	0.126673
18	60952371	rs76927388	NA	NA	NA	NA	NA	NA	NA	NA	NA	NA	NA	NA	NA	NA	NA	NA	NA	NA	NA	NA	NA	NA	NA	NA	NA	NA	NA	NA	NA	NA	C	T	0.0063	1.29072	0.811197	0.126673
18	60952741	rs114220999	NA	NA	NA	NA	NA	NA	NA	NA	NA	NA	NA	NA	NA	NA	NA	NA	NA	NA	NA	NA	NA	NA	NA	NA	NA	NA	NA	NA	NA	NA	C	T	0.0063	1.29072	0.811197	0.126673
18	60952749	rs114763567	NA	NA	NA	NA	NA	NA	NA	NA	NA	NA	NA	NA	NA	NA	NA	NA	NA	NA	NA	NA	NA	NA	NA	NA	NA	NA	NA	NA	NA	NA	A	T	0.0063	1.29072	0.811197	0.126673
18	60952874	rs115921768	NA	NA	NA	NA	NA	NA	NA	NA	NA	NA	NA	NA	NA	NA	NA	NA	NA	NA	NA	NA	NA	NA	NA	NA	NA	NA	NA	NA	NA	NA	C	T	0.0063	1.29072	0.811197	0.126673
18	60953703	rs78449132	NA	NA	NA	NA	NA	NA	NA	NA	NA	NA	NA	NA	NA	NA	NA	NA	NA	NA	NA	NA	NA	NA	NA	NA	NA	NA	NA	NA	NA	NA	C	T	0.0063	1.29072	0.811197	0.126673
18	60297195	rs55894850	0.0008	0.0017	T	C	0.9722	-0.2805	0.1151	0.01475	C	T	0.0379	0.0354	0.6796	NA	NA	NA	NA	NA	NA	NA	NA	NA	NA	NA	C	T	0.0297872	0.392026	0.525707	0.455842	T	C	0.0181	-0.774347	0.486808	0.126788
18	60218574	rs138186159	0.0012	0.0025	T	G	0.9715	-0.0271	0.1154	0.8142	NA	NA	NA	NA	NA	T	G	0.9996	0.5438	0.08376	NA	NA	NA	NA	NA	NA	G	T	0.041844	-0.156618	0.455412	0.730918	T	G	0.0316	0.59338	0.373135	0.12689
18	60050144	rs11873734	NA	NA	A	G	0.8948	-0.0142	0.0616	0.8171	G	A	0.1122	0.061	0.1783	A	G	0.9911	0.0411	0.3953	NA	NA	NA	NA	NA	NA	G	A	0.130496	-0.034819	0.27248	0.898319	A	G	0.0995	-0.332296	0.209081	0.127125
18	60602246	rs80274578	0.0009	0.002	T	C	0.9812	-0.1819	0.1429	0.203	NA	NA	NA	NA	NA	NA	NA	NA	NA	NA	NA	NA	NA	NA	NA	NA	C	T	0.0141844	-0.424342	0.861168	0.622188	T	C	0.0154	-0.826017	0.520683	0.127852
18	60699928	rs142228863	0.0017	0.019	A	T	0.9542	0.0397	0.0906	0.6611	NA	NA	NA	NA	NA	NA	NA	NA	NA	NA	NA	NA	NA	NA	NA	NA	T	A	0.0609929	0.127882	0.388731	0.742176	A	T	0.0615	-0.428882	0.270371	0.127887
18	60451304	rs73963476	0.0002	0.0003	T	C	0.004	0.345	0.374	0.3563	NA	NA	NA	NA	NA	NA	NA	NA	NA	NA	NA	NA	NA	NA	NA	NA	T	C	0.00638298	-0.456127	0.944872	0.629281	C	T	0.0081	-0.124716	1.92098	0.128742
18	60500780	rs73967014	NA	NA	A	G	0.0035	0.5769	0.371	0.12	NA	NA	NA	NA	NA	NA	NA	NA	NA	NA	NA	NA	NA	NA	NA	NA	A	G	0.00567376	-0.332568	1.01213	0.742471	G	A	0.0081	-0.124716	1.92098	0.128742
18	60537059	rs76116425	0.0002	0.0004	A	G	0.0042	0.4515	0.3324	0.1743	NA	NA	NA	NA	NA	NA	NA	NA	NA	NA	NA	NA	NA	NA	NA	NA	A	G	0.00567376	-0.332568	1.01213	0.742471	G	A	0.0081	-0.124716	1.92098	0.128742
18	60097587	rs59771523	NA	NA	T	C	0.2613	-0.0378	0.0415	0.3627	T	C	0.2633	-0.0548	0.1075	T	C	0.282	-0.0043	0.6335	T	C	0.287	0.0047	0.0072	0.513	T	C	0.256028	-0.428707	0.202251	0.0340336	C	T	0.2631	-0.246234	0.175086	0.129338
18	60907231	rs6567332	NA	NA	T	C	0.4923	0.0395	0.0364	0.2773	C	T	0.4999	-0.0212	0.4581	T	C	0.1573	-0.0162	0.169	T	C	0.1304	0.0145	0.0107	0.1727	C	T	0.402128	0.00278814	0.182035	0.98778	T	C	0.4846	0.181062	0.194926	0.129469
18	61148149	rs8089104	NA	NA	T	C	0.5896	0.0248	0.037	0.5038	T	C	0.5877	0.0159	0.5818	T	C	0.4735	0.0007	0.9326	T	C	0.4799	-0.0102	0.0067	0.1292	T	C	0.630496	0.174111	0.185923	0.349034	T	C	0.4448	0.205417	0.130116	0.129797
18	61029743	rs12608097	NA	NA	A	C	0.0248	-0.2639	0.1265	0.03696	A	C	0.0544	0.0191	0.796	A	C	0.0835	0.0017	0.9083	A	C	0.081	0.0274	0.012	0.0228	A	C	0.00141844	-1.16631	2.50432	0.641416	C	A	0.0253	0.669288	0.424049	0.129896
18	59831946	rs12605856	NA	NA	T	C	0.8766	0.0532	0.055	0.3332	C	T	0.1248	-0.0516	0.2421	T	C	0.6925	0.0058	0.5101	T	C	0.6871	0.0098	0.007	0.1619	C	T	0.0787234	0.464303	0.340759	0.173022	T	C	0.0922	-0.360849	0.228675	0.129978
18	60784948	rs143243039	0.0002	0.0003	A	G	0.0058	0.0726	0.2844	0.7985	NA	NA	NA	NA	NA	NA	NA	NA	NA	NA	NA	NA	NA	NA	NA	NA	A	G	0.00425532	0.513689	1.30105	0.69297	G	A	0.0081	-1.17649	0.745668	0.130036
18	60903969	rs3826622	NA	NA	NA	NA	NA	NA	NA	NA	T	G	0.1049	-0.0388	0.4143	T	G	0.0729	-0.0357	0.02557	T	G	0.0799	0.0036	0.0126	0.7771	NA	NA	NA	NA	NA	NA	G	T	0.1013	0.349847	0.221827	0.130203
18	61107120	rs79245895	NA	NA	T	C	0.0566	0.0194	0.0852	0.8194	T	C	0.059	0.1279	0.04139	T	C	0.0012	0.0554	0.7437	NA	NA	NA	NA	NA	NA	T	C	0.041844	-0.317153	0.453015	0.483869	C	T	0.066	-0.206041	0.623388	0.130287
18	59790686	rs12454879	NA	NA	A	G	0.8722	0.0377	0.054	0.4848	G	A	0.1299	-0.0393	0.3631	A	G	0.6699	0.0096	0.2629	A	G	0.6656	0.0103	0.0069	0.134	G	A	0.0787234	0.464303	0.340759	0.173022	A	G	0.0886	-0.370469	0.235006	0.130381
18	59785977	rs17069481	NA	NA	T	C	0.8717	0.0346	0.0539	0.5209	C	T	0.1304	-0.039	0.367	T	C	0.6698	0.0094	0.2738	T	C	0.6653	0.0098	0.0069	0.154	C	T	0.0787234	0.464303	0.340759	0.173022	T	C	0.0886	-0.370469	0.235006	0.130381
18	59751715	rs1560502	NA	NA	T	C	0.8721	0.0332	0.0541	0.539	C	T	0.1301	-0.037	0.3912	T	C	0.6703	0.009	0.2956	T	C	0.6659	0.0111	0.0069	0.1045	C	T	0.0787234	0.464303	0.340759	0.173022	T	C	0.0886	-0.370469	0.235006	0.130381
18	59777386	rs1431580	NA	NA	A	T	0.8722	0.0327	0.0541	0.5453	NA	NA	NA	NA	NA	A	T	0.6701	0.009	0.2935	A	T	0.6659	0.0109	0.0069	0.1143	T	A	0.0787234	0.464303	0.340759	0.173022	A	T	0.0886	-0.370469	0.235006	0.130381
18	60860569	rs12962650	0.0098	0	T	G	0.6588	0.0272	0.0381	0.4751	G	T	0.3589	-0.0048	0.8687	T	G	0.3371	0.0081	0.3647	T	G	0.3402	-0.0044	0.0074	0.5475	G	T	0.264539	-0.154301	0.211029	0.464666	T	G	0.2884	0.224131	0.142225	0.130518
18	60102267	rs2957153	0.0227	0.0004	A	G	0.9695	0.0229	0.1096	0.8349	G	A	0.0258	-0.0599	0.5379	A	G	0.8701	-0.0043	0.7239	A	G	0.8783	-0.0006	0.01	0.9532	NA	NA	NA	NA	NA	NA	A	G	0.0072	1.25945	0.799421	0.130631
18	60814401	rs74860472	0.0023	0.0001	A	G	0.0545	0.039	0.0869	0.6537	A	G	0.072	-0.0417	0.483	A	G	0.001	-0.1573	0.5322	NA	NA	NA	NA	NA	NA	A	G	0.0787234	-0.0731188	0.337985	0.828725	G	A	0.0705	-0.390793	0.24807	0.13066
18	61135583	rs7233385	NA	NA	C	G	0.6726	0.0013	0.039	0.9732	NA	NA	NA	NA	NA	C	G	0.4689	-0.0023	0.7831	C	G	0.4713	-0.0051	0.0066	0.4352	C	G	0.731206	-0.0502663	0.199298	0.800874	C	G	0.3119	-0.217104	0.15743	0.130989
18	60567291	rs190820730	0.0002	0.0003	A	T	0.995	-0.3466	0.3269	0.289	NA	NA	NA	NA	NA	NA	NA	NA	NA	NA	NA	NA	NA	NA	NA	NA	T	A	0.00283688	-1.10756	1.77621	0.532923	A	T	0.0063	1.25465	0.797119	0.131005
18	60055719	rs59943979	NA	NA	A	G	0.8472	-0.0208	0.0524	0.6906	G	A	0.1497	0.0936	0.02041	A	G	0.9908	0.0452	0.3445	NA	NA	NA	NA	NA	NA	G	A	0.202128	-0.317567	0.226603	0.161087	A	G	0.16	-0.26436	0.168004	0.131122
18	60055485	rs73963411	NA	NA	T	C	0.8472	-0.0206	0.0524	0.6936	C	T	0.1499	0.0906	0.02484	T	C	0.9908	0.0445	0.3521	NA	NA	NA	NA	NA	NA	C	T	0.201418	-0.305013	0.226836	0.178741	T	C	0.16	-0.26436	0.168004	0.131122
18	59695373	rs72938006	NA	NA	NA	NA	NA	NA	NA	NA	NA	NA	NA	NA	NA	NA	NA	NA	NA	NA	NA	NA	NA	NA	NA	NA	NA	NA	NA	NA	NA	NA	A	C	0.1881	-0.258646	0.164406	0.131202
18	60138052	rs142059166	0.0002	0.0003	T	C	0.9936	-0.2898	0.2968	0.3289	NA	NA	NA	NA	NA	NA	NA	NA	NA	NA	NA	NA	NA	NA	NA	NA	C	T	0.00780142	-0.631868	0.863939	0.464547	T	C	0.0108	-0.86749	0.928816	0.131404
18	60683957	rs62098303	0.6077	0.0026	A	G	0.8837	0.218	0.0594	0.000244	G	A	0.1165	-0.0622	0.1813	A	G	0.511	-0.0021	0.7932	A	G	0.4933	-0.005	0.0065	0.4442	G	A	0.00283688	1.39284	1.59225	0.381703	A	G	0.0172	0.817567	0.520522	0.131857
18	60679763	rs11661913	0.6626	0.0022	A	C	0.089	-0.2363	0.067	0.000422	A	C	0.0865	-0.0884	0.1006	A	C	0.3561	-0.01	0.2389	A	C	0.3642	-0.009	0.0067	0.1804	A	C	0.00283688	1.39284	1.59225	0.381703	C	A	0.0172	0.817567	0.520522	0.131857
18	60682876	rs4940566	0.6626	0.0022	T	C	0.089	-0.2355	0.0668	0.000427	T	C	0.0874	-0.0968	0.07093	T	C	0.3563	-0.0102	0.231	T	C	0.3607	-0.0083	0.0068	0.2231	T	C	0.00283688	1.39284	1.59225	0.381703	C	T	0.0172	0.817567	0.520522	0.131857
18	61111036	rs116282039	NA	NA	A	G	0.0182	-0.2266	0.148	0.1257	NA	NA	NA	NA	NA	NA	NA	NA	NA	NA	NA	NA	NA	NA	NA	NA	A	G	0.0219858	0.417548	0.600217	0.486641	G	A	0.0163	-0.758652	0.48327	0.132073
18	60163676	rs1157406036	NA	NA	T	G	0.8114	0.0315	0.0479	0.5111	NA	NA	NA	NA	NA	NA	NA	NA	NA	NA	T	G	0.7548	-0.0067	0.0079	0.394	T	G	0.828369	0.0573434	0.231519	0.80438	T	G	0.1935	0.268721	0.171285	0.132325
18	60800188	rs10503078	0.0007	0.0004	A	G	0.2569	0.0228	0.0426	0.5919	A	G	0.2478	0.0119	0.7219	A	G	0.1237	-0.0057	0.6475	A	G	0.1408	-0.0141	0.0094	0.1326	A	G	0.253901	0.00405913	0.202141	0.983979	G	A	0.2667	0.185251	0.266588	0.132451
18	60046681	rs116467191	NA	NA	A	G	0.0237	0.0552	0.1263	0.6623	A	G	0.0267	0.187	0.07688	NA	NA	NA	NA	NA	NA	NA	NA	NA	NA	NA	A	G	0.035461	-0.299051	0.458691	0.514423	G	A	0.0307	-0.474121	0.928804	0.132623
18	60250834	rs55766708	0.0003	0	A	G	0.2515	0.0377	0.0417	0.3669	A	G	0.2564	0.0383	0.2377	A	G	0.1006	0	0.9975	A	G	0.0926	0.0075	0.0113	0.5086	A	G	0.280142	0.0464936	0.200725	0.816827	G	A	0.283	-0.235291	0.150393	0.133451
18	60252864	rs7232497	0.0003	0	T	G	0.7483	-0.0375	0.0417	0.3684	G	T	0.2555	0.04	0.2172	T	G	0.8994	-0.0002	0.9886	T	G	0.9073	-0.0065	0.0113	0.5624	G	T	0.280142	0.0464936	0.200725	0.816827	T	G	0.283	-0.235291	0.150393	0.133451
18	59771485	rs11152329	NA	NA	A	C	0.1318	-0.0459	0.0532	0.3877	A	C	0.1359	-0.0336	0.427	A	C	0.3299	-0.0089	0.3005	A	C	0.334	-0.0103	0.0069	0.1344	A	C	0.0808511	0.324647	0.338157	0.337031	C	A	0.0895	-0.359683	0.22996	0.133555
18	59876058	rs116546598	NA	NA	A	G	0.0471	-0.0411	0.0914	0.6531	A	G	0.0437	-0.0347	0.6654	A	G	0.0016	0.0216	0.8528	NA	NA	NA	NA	NA	NA	A	G	0.0524823	-0.410535	0.385198	0.286525	G	A	0.0425	0.808658	1.27536	0.133722
18	60166653	rs147852213	0.0003	0.0005	A	G	0.0093	-0.068	0.2922	0.8159	NA	NA	NA	NA	NA	NA	NA	NA	NA	NA	NA	NA	NA	NA	NA	NA	A	G	0.00496454	0.106117	1.21214	0.930238	G	A	0.009	1.07456	0.68829	0.134312
18	60188568	rs867373	0.0001	0	A	C	0.0935	0.1141	0.0628	0.06922	A	C	0.0966	0.0548	0.2565	A	C	0.1081	0.0155	0.2373	A	C	0.1178	0.0208	0.0102	0.04138	A	C	0.0716312	0.326473	0.328068	0.319669	C	A	0.0823	-0.336057	0.283693	0.134503
18	61124919	rs9965098	NA	NA	A	G	0.6302	0.0595	0.0394	0.1307	A	G	0.6404	0.0934	0.003152	A	G	0.0504	0.0261	0.1811	A	G	0.0543	0.0043	0.0153	0.7774	A	G	0.751064	0.103612	0.208997	0.620066	A	G	0.2586	0.211207	0.185645	0.134524
18	60330455	rs8095167	0.0029	0.0061	C	G	0.9375	-0.0661	0.0773	0.3927	NA	NA	NA	NA	NA	C	G	0.9989	-0.0179	0.9183	NA	NA	NA	NA	NA	NA	G	C	0.0609929	-0.490175	0.382231	0.199701	C	G	0.0778	-0.381036	0.244389	0.13485
18	60336441	rs77240405	0.0029	0.0061	A	G	0.9374	-0.0658	0.0773	0.3943	G	A	0.0686	-0.0481	0.4182	A	G	0.9989	-0.0124	0.9431	NA	NA	NA	NA	NA	NA	G	A	0.0609929	-0.490175	0.382231	0.199701	A	G	0.0778	-0.381036	0.244389	0.13485
18	60849216	rs4941187	0.0092	0	T	C	0.3531	-0.0208	0.0382	0.5855	T	C	0.3422	-0.008	0.7871	T	C	0.7028	-0.0074	0.4253	T	C	0.7003	0.0039	0.0075	0.6021	T	C	0.263121	-0.139916	0.2111	0.507462	C	T	0.2875	0.222089	0.142556	0.135171
18	60848823	rs1531695	0.0092	0	T	C	0.3537	-0.0192	0.0386	0.6179	T	C	0.3424	-0.006	0.8406	T	C	0.702	-0.0068	0.4642	T	C	0.7001	0.0038	0.0076	0.6118	T	C	0.263121	-0.139916	0.2111	0.507462	C	T	0.2875	0.222089	0.142556	0.135171
18	60719519	rs576342884	0	0.0001	A	G	0.0024	-0.3978	0.4857	0.4128	NA	NA	NA	NA	NA	NA	NA	NA	NA	NA	NA	NA	NA	NA	NA	NA	A	G	0.00425532	-1.10708	1.84496	0.548469	G	A	0.0054	-1.52796	0.981157	0.135329
18	59990042	rs6567264	NA	NA	A	C	0.3374	0.0318	0.0374	0.3945	A	C	0.3451	-0.0236	0.4244	A	C	0.2723	-0.0076	0.4048	A	C	0.2708	0.0006	0.0073	0.9329	A	C	0.384397	-0.168057	0.179105	0.348081	C	A	0.368	-0.206066	0.132326	0.135342
18	59989212	rs8097024	NA	NA	A	C	0.3375	0.0318	0.0374	0.3953	A	C	0.3447	-0.0234	0.4296	A	C	0.2723	-0.0074	0.4145	A	C	0.2708	0.0009	0.0073	0.8992	A	C	0.384397	-0.168057	0.179105	0.348081	C	A	0.368	-0.206066	0.132326	0.135342
18	59989268	rs8084211	NA	NA	T	C	0.6626	-0.0313	0.0374	0.4019	C	T	0.3437	-0.0241	0.4146	T	C	0.7277	0.0074	0.4151	T	C	0.7292	-0.0012	0.0073	0.8732	C	T	0.384397	-0.168057	0.179105	0.348081	T	C	0.368	-0.206066	0.132326	0.135342
18	59988993	rs8084745	NA	NA	T	C	0.3368	0.0311	0.0374	0.4058	T	C	0.3446	-0.0239	0.4192	T	C	0.2723	-0.0073	0.4208	T	C	0.2708	0.0007	0.0073	0.9255	T	C	0.384397	-0.168057	0.179105	0.348081	C	T	0.368	-0.206066	0.132326	0.135342
18	59990059	rs6567265	NA	NA	A	G	0.6627	-0.032	0.0374	0.3925	G	A	0.3451	-0.0236	0.4262	A	G	0.7277	0.0074	0.419	A	G	0.7292	-0.001	0.0072	0.8853	G	A	0.383688	-0.16479	0.178974	0.357183	A	G	0.368	-0.206066	0.132326	0.135342
18	59989588	rs8097590	NA	NA	T	C	0.3354	0.0406	0.0382	0.2884	T	C	0.3449	-0.023	0.4379	T	C	0.2723	-0.0074	0.4175	T	C	0.2708	0.0013	0.0072	0.8572	NA	NA	NA	NA	NA	NA	C	T	0.368	-0.206066	0.132326	0.135342
18	60086260	rs11152343	NA	NA	T	G	0.3711	0.034	0.0378	0.3686	T	G	0.3695	-0.0278	0.3626	T	G	0.2364	0.0268	0.005286	T	G	0.2285	0.0104	0.0077	0.1793	T	G	0.416312	-0.192895	0.180661	0.285647	G	T	0.3924	-0.208427	0.133902	0.135524
18	60210779	rs77338197	0.0395	0.0001	T	G	0.0356	-0.1063	0.1076	0.3233	T	G	0.0336	0.0509	0.5621	T	G	0.127	-0.0006	0.9602	T	G	0.1364	0.0148	0.0096	0.1233	T	G	0.00921986	1.51967	0.963662	0.1148	G	T	0.0127	-0.910393	0.585397	0.13589
18	60921861	rs116954723	NA	NA	C	G	0.0103	-0.418	0.2184	0.05564	NA	NA	NA	NA	NA	C	G	0.0116	-0.0089	0.8196	C	G	0.0136	0.02	0.0371	0.589	NA	NA	NA	NA	NA	NA	G	C	0.0081	1.2022	0.773178	0.135968
18	61160598	rs7227145	NA	NA	A	G	0.7052	0.064	0.0395	0.1049	G	A	0.2804	0.0137	0.6648	A	G	0.3831	-0.0042	0.6225	A	G	0.3817	0.0043	0.0068	0.5323	G	A	0.214184	-0.0967548	0.22524	0.667514	A	G	0.2161	0.243619	0.156768	0.136196
18	60475532	rs147469897	0.0001	0.0002	T	G	0.9974	-0.203	0.4982	0.6836	NA	NA	NA	NA	NA	NA	NA	NA	NA	NA	NA	NA	NA	NA	NA	NA	NA	NA	NA	NA	NA	NA	T	G	0.0063	1.32045	0.850298	0.13648
18	59990345	rs7233419	NA	NA	T	C	0.666	-0.0277	0.0376	0.4614	C	T	0.3417	-0.0249	0.4018	T	C	0.7277	0.0073	0.4202	T	C	0.7292	-0.001	0.0073	0.8925	C	T	0.384397	-0.168057	0.179105	0.348081	T	C	0.3662	-0.204882	0.131939	0.136499
18	60316663	rs186006633	0.0006	0.041	A	G	0.0141	-0.1913	0.1587	0.2281	NA	NA	NA	NA	NA	NA	NA	NA	NA	NA	NA	NA	NA	NA	NA	NA	A	G	0.0120567	-1.17223	0.836872	0.161295	G	A	0.0172	0.799345	0.514977	0.136675
18	60054180	rs12721435	NA	NA	A	G	0.9624	-0.1022	0.1016	0.3145	G	A	0.0379	0.2116	0.006242	A	G	0.9917	0.0486	0.327	NA	NA	NA	NA	NA	NA	G	A	0.0453901	0.158315	0.421206	0.70702	A	G	0.0461	-0.674878	0.671362	0.137053
18	60690649	rs73963673	0.0076	0.0002	A	G	0.2389	0.0145	0.0422	0.7306	A	G	0.2732	-0.0008	0.9793	A	G	0.0836	0.0075	0.616	A	G	0.0821	-0.0035	0.0119	0.7699	A	G	0.280851	-0.286373	0.19795	0.147982	G	A	0.2649	0.218364	0.140865	0.137211
18	59987641	rs6567263	NA	NA	T	C	0.6687	-0.0371	0.0376	0.3248	C	T	0.3383	-0.0325	0.2743	T	C	0.7277	0.0075	0.4125	T	C	0.7292	-0.001	0.0073	0.8905	C	T	0.375887	-0.171877	0.180791	0.34176	T	C	0.3608	-0.206358	0.133152	0.137311
18	60690459	rs557303943	0.0002	0.0003	A	G	0.9941	0.4362	0.4215	0.3008	NA	NA	NA	NA	NA	NA	NA	NA	NA	NA	NA	NA	NA	NA	NA	NA	NA	NA	NA	NA	NA	NA	A	G	0.0063	-1.26939	0.81949	0.137522
18	60714522	rs143585599	0.0016	0.0009	A	G	0.0333	0.0401	0.1107	0.7173	A	G	0.0454	0.0133	0.8575	NA	NA	NA	NA	NA	NA	NA	NA	NA	NA	NA	A	G	0.0510638	0.340463	0.372809	0.361118	G	A	0.0325	0.54974	0.355412	0.138115
18	59769489	rs184850045	NA	NA	A	C	0.0045	0.0999	0.3421	0.7702	NA	NA	NA	NA	NA	NA	NA	NA	NA	NA	NA	NA	NA	NA	NA	NA	A	C	0.00921986	-1.23049	0.907757	0.17525	C	A	0.0054	-1.31042	0.847488	0.138258
18	59792837	rs189992159	NA	NA	T	C	0.0044	-0.0594	0.3446	0.8631	NA	NA	NA	NA	NA	NA	NA	NA	NA	NA	NA	NA	NA	NA	NA	NA	T	C	0.00921986	-1.23049	0.907757	0.17525	C	T	0.0054	-1.31042	0.847488	0.138258
18	59790871	rs192656604	NA	NA	A	G	0.9956	0.0479	0.3458	0.8898	NA	NA	NA	NA	NA	NA	NA	NA	NA	NA	NA	NA	NA	NA	NA	NA	G	A	0.00921986	-1.23049	0.907757	0.17525	A	G	0.0054	-1.31042	0.847488	0.138258
18	59793216	rs574649814	NA	NA	A	G	0.0044	-0.0434	0.346	0.9002	NA	NA	NA	NA	NA	NA	NA	NA	NA	NA	NA	NA	NA	NA	NA	NA	A	G	0.00921986	-1.23049	0.907757	0.17525	G	A	0.0054	-1.31042	0.847488	0.138258
18	60526902	rs645525	0.6804	0.0022	T	G	0.0882	-0.1788	0.0651	0.006056	T	G	0.0805	-0.0742	0.1813	T	G	0.3724	0.0048	0.5697	T	G	0.3657	-0.005	0.0071	0.4808	T	G	0.00212766	2.15806	1.81715	0.234986	G	T	0.0163	0.826738	0.534906	0.138434
18	60597508	rs495005	0.6804	0.0022	T	C	0.915	0.1828	0.0666	0.00607	C	T	0.086	-0.0785	0.1414	T	C	0.6379	-0.0006	0.9431	T	C	0.6448	0.0111	0.007	0.1149	C	T	0.00212766	2.15806	1.81715	0.234986	T	C	0.0163	0.826738	0.534906	0.138434
18	60540951	rs501304	0.6456	0.0023	A	T	0.9114	0.1737	0.0651	0.00765	NA	NA	NA	NA	NA	A	T	0.6268	-0.0059	0.4819	A	T	0.633	0.0071	0.0071	0.3157	T	A	0.00212766	2.15806	1.81715	0.234986	A	T	0.0163	0.826738	0.534906	0.138434
18	60580829	rs521789	0.6219	0.0025	T	C	0.893	0.162	0.061	0.007914	C	T	0.1053	-0.0677	0.1663	T	C	0.5278	-0.0117	0.1538	T	C	0.5307	-0.0048	0.0067	0.4762	C	T	0.00212766	2.15806	1.81715	0.234986	T	C	0.0163	0.826738	0.534906	0.138434
18	60052901	rs1462058282	NA	NA	NA	NA	NA	NA	NA	NA	NA	NA	NA	NA	NA	NA	NA	NA	NA	NA	NA	NA	NA	NA	NA	NA	G	C	0.156738	-0.158542	0.25179	0.528918	C	G	0.1302	-0.291396	0.188535	0.138434
18	60818332	rs112086647	0.0002	0.0264	A	G	0.9928	-0.2208	0.2416	0.3606	NA	NA	NA	NA	NA	NA	NA	NA	NA	NA	NA	NA	NA	NA	NA	NA	G	A	0.00638298	0.667864	1.01308	0.509742	A	G	0.009	1.04009	0.673455	0.138745
18	60258659	rs376521845	0.0001	0.0002	NA	NA	NA	NA	NA	NA	NA	NA	NA	NA	NA	NA	NA	NA	NA	NA	NA	NA	NA	NA	NA	NA	T	C	0.00425532	0.480191	1.30223	0.712318	C	T	0.0072	1.1921	0.771928	0.138772
18	60287284	rs10439027	0.0095	0.0052	T	C	0.5625	-0.0033	0.0361	0.9265	C	T	0.4532	-0.0357	0.2193	T	C	0.2869	0.0087	0.3371	T	C	0.2724	-0.0148	0.0076	0.0506	C	T	0.392908	0.0438496	0.179084	0.806569	T	C	0.3617	0.181768	0.178982	0.13892
18	61114221	rs140385068	NA	NA	A	G	0.9981	-1.8095	1.5468	0.2421	NA	NA	NA	NA	NA	NA	NA	NA	NA	NA	NA	NA	NA	NA	NA	NA	NA	NA	NA	NA	NA	NA	A	G	0.0081	-0.404364	2.03374	0.139005
18	59757881	rs139603590	NA	NA	T	C	0.9904	-0.0526	0.2114	0.8035	NA	NA	NA	NA	NA	NA	NA	NA	NA	NA	NA	NA	NA	NA	NA	NA	C	T	0.0156028	0.567113	0.764976	0.458483	T	C	0.009	-1.05481	0.68352	0.139071
18	59805706	rs2298780	NA	NA	T	C	0.0845	-0.0275	0.0655	0.6745	T	C	0.0872	-0.0071	0.8913	T	C	0.2173	-0.0032	0.7438	T	C	0.2245	-0.006	0.0078	0.4411	T	C	0.0638298	0.506595	0.375562	0.17737	C	T	0.066	-0.232256	0.544267	0.139448
18	60015542	rs3826618	NA	NA	T	C	0.8297	-0.0727	0.0484	0.1332	C	T	0.1661	0.0279	0.4702	T	C	0.9941	-0.0408	0.5274	NA	NA	NA	NA	NA	NA	C	T	0.212766	-0.173433	0.208575	0.405685	T	C	0.2052	0.247967	0.160854	0.139512
18	60265159	rs115444413	0.0015	0.0009	T	C	0.0904	0.0134	0.0632	0.8316	T	C	0.0961	-0.0482	0.3208	NA	NA	NA	NA	NA	NA	NA	NA	NA	NA	NA	T	C	0.103546	-0.338426	0.285989	0.23667	C	T	0.1067	0.327167	0.212378	0.139799
18	60274764	rs11663357	0.0114	0.0043	T	C	0.0966	-0.0937	0.0625	0.1339	T	C	0.1007	-0.003	0.9506	T	C	0.1529	0.0133	0.2405	T	C	0.1475	-0.0143	0.0094	0.128	T	C	0.0815603	0.259728	0.333955	0.436725	C	T	0.1004	-0.32781	0.212797	0.139803
18	60178589	rs79751275	0.0006	0.0001	A	G	0.0175	-0.0107	0.1534	0.9445	NA	NA	NA	NA	NA	NA	NA	NA	NA	NA	NA	NA	NA	NA	NA	NA	A	G	0.0304965	-0.0793993	0.540066	0.883118	G	A	0.0298	-0.583491	0.378855	0.139894
18	60100152	rs80058214	0.0005	0.0295	T	G	0.0132	0.1062	0.1944	0.585	NA	NA	NA	NA	NA	NA	NA	NA	NA	NA	NA	NA	NA	NA	NA	NA	T	G	0.0191489	-0.163513	0.713626	0.818768	G	T	0.019	0.293234	1.20353	0.140168
18	60659436	rs57004757	0.0105	0.0146	T	C	0.1892	0.0303	0.0473	0.522	T	C	0.2147	0.0297	0.4022	T	C	0.0028	0.2247	0.1021	NA	NA	NA	NA	NA	NA	T	C	0.22695	0.354057	0.215261	0.100015	C	T	0.2595	-0.274936	0.261607	0.140579
18	60056729	rs3017359	NA	NA	A	C	0.4075	-0.0512	0.0381	0.1789	C	A	0.6074	-0.018	0.5404	A	C	0.7155	0.0091	0.3129	A	C	0.7253	0.0096	0.0072	0.1857	C	A	0.695035	0.203055	0.193095	0.292992	C	A	0.3825	0.198993	0.129458	0.140708
18	61050994	rs11874360	NA	NA	A	G	0.0796	0.0361	0.0707	0.61	A	G	0.0771	0.0394	0.4949	NA	NA	NA	NA	NA	NA	NA	NA	NA	NA	NA	A	G	0.100709	0.155332	0.288756	0.590623	G	A	0.0868	-0.356334	0.231832	0.140733
18	60287030	rs56170675	0.0003	0.0195	C	G	0.2679	0.0579	0.0412	0.16	NA	NA	NA	NA	NA	C	G	0.0572	-0.0152	0.4384	C	G	0.0376	0.0077	0.0195	0.6946	G	C	0.699291	0.0869179	0.198516	0.661504	G	C	0.2911	-0.166742	0.202532	0.140812
18	60541027	rs112808968	0.0001	0.0023	A	G	0.0292	0.0215	0.1131	0.8491	A	G	0.03	0.0526	0.5345	NA	NA	NA	NA	NA	NA	NA	NA	NA	NA	NA	A	G	0.0340426	-0.985248	0.503408	0.0503289	G	A	0.0325	0.833958	0.695671	0.140949
18	60528124	rs111343624	0.0001	0.0023	C	G	0.0295	0.0137	0.1123	0.9028	NA	NA	NA	NA	NA	NA	NA	NA	NA	NA	NA	NA	NA	NA	NA	NA	C	G	0.0340426	-0.985248	0.503408	0.0503289	G	C	0.0325	0.833958	0.695671	0.140949
18	61144373	rs3744943	NA	NA	T	C	0.8759	-0.042	0.0563	0.4554	C	T	0.1243	0.0319	0.4653	T	C	0.9972	0.1937	0.0804	NA	NA	NA	NA	NA	NA	C	T	0.162411	0.0280104	0.231734	0.903792	T	C	0.123	-0.306339	0.199466	0.14107
18	60006143	rs12969154	NA	NA	A	G	0.0177	-0.2476	0.147	0.09199	NA	NA	NA	NA	NA	NA	NA	NA	NA	NA	A	G	0.0572	0.0134	0.0146	0.3604	A	G	0.00425532	-1.11011	1.56734	0.478774	G	A	0.0054	1.47399	0.960755	0.141503
18	60009904	rs78307141	NA	NA	T	G	0.0162	-0.2041	0.1559	0.1906	NA	NA	NA	NA	NA	T	G	0.0533	0.0181	0.3204	T	G	0.0576	0.0133	0.0145	0.3573	T	G	0.00425532	-1.11011	1.56734	0.478774	G	T	0.0054	1.47399	0.960755	0.141503
18	60009531	rs71366954	NA	NA	A	C	0.9837	0.19	0.1555	0.2218	NA	NA	NA	NA	NA	A	C	0.9467	-0.0183	0.3156	A	C	0.9422	-0.0203	0.0161	0.2075	C	A	0.00425532	-1.11011	1.56734	0.478774	A	C	0.0054	1.47399	0.960755	0.141503
18	60171201	rs116275798	0.0004	0	A	G	0.9316	-0.1123	0.0725	0.1211	G	A	0.0693	0.0586	0.3105	A	G	0.8785	-0.0132	0.2915	A	G	0.8699	-0.0131	0.0099	0.184	G	A	0.0539007	0.611081	0.379869	0.10769	A	G	0.0416	-0.49646	0.323971	0.141987
18	60857725	rs142262630	0.0002	0.0003	C	G	0.9867	0.3738	0.1891	0.04803	NA	NA	NA	NA	NA	NA	NA	NA	NA	NA	NA	NA	NA	NA	NA	NA	G	C	0.0035461	-1.1439	1.63417	0.483937	C	G	0.0108	-1.06334	0.694059	0.142083
18	59832436	rs115023623	NA	NA	T	C	0.0082	-0.0584	0.3115	0.8514	NA	NA	NA	NA	NA	NA	NA	NA	NA	NA	NA	NA	NA	NA	NA	NA	T	C	0.00425532	-1.16235	1.2689	0.359651	C	T	0.0081	1.06993	0.702817	0.142397
18	60041959	rs143587804	NA	NA	T	C	0.0187	0.1383	0.1525	0.3647	NA	NA	NA	NA	NA	NA	NA	NA	NA	NA	NA	NA	NA	NA	NA	NA	T	C	0.0191489	-0.49382	0.643322	0.442719	C	T	0.0163	-0.992865	0.788277	0.142453
18	59695849	rs507269	NA	NA	NA	NA	NA	NA	NA	NA	NA	NA	NA	NA	NA	NA	NA	NA	NA	NA	NA	NA	NA	NA	NA	NA	NA	NA	NA	NA	NA	NA	T	C	0.1673	0.25361	0.16595	0.14313
18	60744456	rs115509058	0.0011	0	A	G	0.0316	-0.1314	0.1128	0.244	A	G	0.0322	-0.1007	0.3411	NA	NA	NA	NA	NA	NA	NA	NA	NA	NA	NA	A	G	0.0347518	0.0696949	0.488741	0.886605	G	A	0.0235	0.66121	0.432673	0.14314
18	60292515	rs7233921	0.0011	0.0024	A	G	0.9677	-0.17	0.1079	0.1152	G	A	0.0436	0.0195	0.803	NA	NA	NA	NA	NA	NA	NA	NA	NA	NA	NA	G	A	0.0375887	0.0367155	0.452185	0.935286	A	G	0.0208	-0.694747	0.45476	0.14327
18	60290110	rs58823019	0.0011	0.0024	T	G	0.0326	0.1609	0.1102	0.1445	T	G	0.0433	-0.012	0.8804	NA	NA	NA	NA	NA	NA	NA	NA	NA	NA	NA	NA	NA	NA	NA	NA	NA	G	T	0.0208	-0.694747	0.45476	0.14327
18	60282971	rs58345325	0.0012	0.0008	A	G	0.9279	0.0586	0.0714	0.4119	G	A	0.0837	0.0333	0.5249	A	G	0.9323	-0.0035	0.8319	NA	NA	NA	NA	NA	NA	G	A	0.0524823	-0.320555	0.401631	0.424793	A	G	0.0958	0.346068	0.226764	0.14371
18	60691914	rs114240081	0.0002	0.064	T	G	0.0079	-0.0509	0.2318	0.8263	NA	NA	NA	NA	NA	NA	NA	NA	NA	NA	NA	NA	NA	NA	NA	NA	T	G	0.0070922	0.0596818	1.10975	0.957111	G	T	0.0127	0.710204	0.838513	0.143962
18	61043269	rs11872878	NA	NA	A	C	0.0738	0.0357	0.0728	0.6236	A	C	0.1056	0.0339	0.506	NA	NA	NA	NA	NA	NA	NA	NA	NA	NA	NA	A	C	0.0971631	0.0684879	0.293977	0.815785	C	A	0.0868	-0.347994	0.228252	0.144126
18	60006978	rs8086340	NA	NA	C	G	0.4319	0.0197	0.0367	0.5923	NA	NA	NA	NA	NA	C	G	0.4596	-0.0147	0.07252	C	G	0.4585	-0.0146	0.0065	0.02524	G	C	0.560284	0.0652906	0.1807	0.717861	G	C	0.4286	-0.190033	0.138315	0.144712
18	59709901	rs554680849	NA	NA	A	T	0.9743	-0.1363	0.1295	0.2924	NA	NA	NA	NA	NA	NA	NA	NA	NA	NA	NA	NA	NA	NA	NA	NA	T	A	0.0333333	-0.322127	0.493935	0.514295	A	T	0.0226	-0.707538	0.532765	0.144714
18	59833537	rs77394269	NA	NA	A	C	0.9751	-0.1093	0.1298	0.3998	NA	NA	NA	NA	NA	NA	NA	NA	NA	NA	NA	NA	NA	NA	NA	NA	C	A	0.0333333	-0.322127	0.493935	0.514295	A	C	0.0226	-0.707538	0.532765	0.144714
18	59871932	rs146850645	NA	NA	T	G	0.9749	-0.1061	0.1288	0.4101	NA	NA	NA	NA	NA	NA	NA	NA	NA	NA	NA	NA	NA	NA	NA	NA	G	T	0.0333333	-0.322127	0.493935	0.514295	T	G	0.0226	-0.707538	0.532765	0.144714
18	59948946	rs150753452	NA	NA	A	G	0.9752	-0.1032	0.1275	0.4181	G	A	0.0246	0.1699	0.1172	NA	NA	NA	NA	NA	NA	NA	NA	NA	NA	NA	G	A	0.0326241	-0.297913	0.500357	0.551576	A	G	0.0226	-0.707538	0.532765	0.144714
18	59984080	rs80071364	NA	NA	A	C	0.9752	-0.0898	0.1266	0.4785	C	A	0.0253	0.1485	0.1654	NA	NA	NA	NA	NA	NA	NA	NA	NA	NA	NA	C	A	0.0326241	-0.297913	0.500357	0.551576	A	C	0.0226	-0.707538	0.532765	0.144714
18	59967448	rs77900652	NA	NA	A	G	0.9753	-0.0782	0.1267	0.5374	G	A	0.0247	0.1673	0.1218	NA	NA	NA	NA	NA	NA	NA	NA	NA	NA	NA	G	A	0.0326241	-0.297913	0.500357	0.551576	A	G	0.0226	-0.707538	0.532765	0.144714
18	60668346	rs11661196	0.1925	0.0047	A	G	0.1818	-0.0668	0.048	0.164	A	G	0.178	-0.0843	0.02865	A	G	0.5682	-0.0067	0.4168	A	G	0.5586	0.0056	0.0066	0.3974	A	G	0.0929078	0.0894941	0.288791	0.756643	G	A	0.0687	0.359433	0.337254	0.144932
18	59753713	rs143131978	NA	NA	A	G	0.0047	0.0949	0.344	0.7826	NA	NA	NA	NA	NA	NA	NA	NA	NA	NA	NA	NA	NA	NA	NA	NA	A	G	0.00992908	-1.22511	0.88974	0.168534	G	A	0.0054	-1.28947	0.847548	0.145006
18	60160235	rs112624504	0	0.0019	A	G	0.064	0.1008	0.0775	0.1933	A	G	0.0704	0.0581	0.3088	A	G	0.0099	-0.059	0.1785	NA	NA	NA	NA	NA	NA	A	G	0.077305	-0.154682	0.323763	0.632819	G	A	0.0642	-0.399798	0.262946	0.14527
18	61160958	rs6567364	NA	NA	T	C	0.2227	0.0171	0.0443	0.6994	C	T	0.7713	0.0213	0.5375	T	C	0.3141	-0.007	0.4302	T	C	0.3295	0.0032	0.0071	0.6554	C	T	0.799291	0.238315	0.231464	0.303198	C	T	0.1863	0.258283	0.172916	0.145276
18	60100570	rs79794657	0.0005	0.001	T	C	0.9851	-0.1405	0.1833	0.4433	NA	NA	NA	NA	NA	T	C	0.9988	-0.0993	0.5942	NA	NA	NA	NA	NA	NA	C	T	0.0234043	-0.31122	0.590262	0.598014	T	C	0.0253	0.0168825	1.09667	0.145483
18	60782212	rs2086466	0.0067	0.0038	A	G	0.443	0.0231	0.0395	0.5589	G	A	0.5788	-0.0155	0.6282	A	G	0.3911	0.0117	0.1798	A	G	0.4266	0.0203	0.0076	0.007798	G	A	0.525532	0.184427	0.188104	0.326864	G	A	0.4665	-0.131922	0.23186	0.145542
18	60321554	rs140615975	0.0007	0.0015	A	G	0.9801	-0.0886	0.1353	0.5125	G	A	0.0267	0.1328	0.1714	NA	NA	NA	NA	NA	NA	NA	NA	NA	NA	NA	G	A	0.0283688	-0.940774	0.540078	0.0815222	A	G	0.0181	0.961671	1.12961	0.145778
18	60162791	rs4941139	0.0016	0.0068	T	C	0.7964	0.0172	0.0452	0.7033	C	T	0.2087	-0.0669	0.06779	T	C	0.6767	0.0343	9.31e-05	T	C	0.6692	0.0185	0.0069	0.007513	C	T	0.186525	-0.0443441	0.234831	0.850223	T	C	0.1528	0.278837	0.183722	0.146032
18	60150094	rs151113558	0.0011	0.0202	A	G	0.0302	-0.0478	0.1119	0.6694	A	G	0.0316	0.068	0.4843	NA	NA	NA	NA	NA	NA	NA	NA	NA	NA	NA	A	G	0.0269504	-0.366095	0.548274	0.504311	G	A	0.0497	0.477294	0.314661	0.146269
18	60198752	rs77064386	0.0011	0.021	T	G	0.9737	0.0687	0.1165	0.5553	G	T	0.0249	0.1441	0.1747	NA	NA	NA	NA	NA	NA	NA	NA	NA	NA	NA	G	T	0.0255319	-0.309901	0.564117	0.582761	T	G	0.0362	0.537975	0.354836	0.146473
18	60712294	rs142821697	0	0.0001	T	C	0.0013	-0.1178	4.9542	0.981	NA	NA	NA	NA	NA	T	C	0.0016	0.2708	0.07577	NA	NA	NA	NA	NA	NA	NA	NA	NA	NA	NA	NA	C	T	0.0063	1.44081	0.951411	0.146958
18	61152607	rs2000713	NA	NA	T	C	0.1133	0.0092	0.0594	0.8769	C	T	0.8906	0.0899	0.05857	T	C	0.316	-0.0058	0.5153	T	C	0.3303	0.0008	0.0071	0.9161	C	T	0.936879	0.656909	0.354697	0.0640217	C	T	0.0769	0.37355	0.246759	0.147116
18	60214783	rs1105674	0.0154	0.0006	T	G	0.9479	-0.0379	0.0859	0.6588	G	T	0.0447	-0.0223	0.7603	T	G	0.7681	-0.0185	0.05636	T	G	0.7739	-0.0144	0.0088	0.1017	G	T	0.00283688	-1.1071	1.84336	0.548116	T	G	0.0172	1.27608	1.51253	0.147251
18	61053392	rs9807665	NA	NA	T	C	0.0516	0.0479	0.0974	0.6231	T	C	0.0439	0.0514	0.533	NA	NA	NA	NA	NA	NA	NA	NA	NA	NA	NA	T	C	0.0978723	-0.135329	0.315044	0.667517	C	T	0.0633	0.399513	0.271589	0.147545
18	60709806	rs78577201	0.0016	0.002	T	C	0.0314	-0.1468	0.1126	0.1925	T	C	0.0423	0.0883	0.3196	NA	NA	NA	NA	NA	NA	NA	NA	NA	NA	NA	T	C	0.0411348	-0.531062	0.48019	0.268752	C	T	0.0181	0.742652	0.491531	0.147939
18	60711790	rs7231270	0.0016	0.002	T	C	0.9686	0.1468	0.1126	0.1925	C	T	0.0415	0.0971	0.2832	NA	NA	NA	NA	NA	NA	NA	NA	NA	NA	NA	C	T	0.0411348	-0.531062	0.48019	0.268752	T	C	0.0181	0.742652	0.491531	0.147939
18	60713235	rs8091829	0.0016	0.002	T	C	0.0311	-0.1444	0.1134	0.2031	T	C	0.0411	0.1081	0.2324	NA	NA	NA	NA	NA	NA	NA	NA	NA	NA	NA	T	C	0.0411348	-0.531062	0.48019	0.268752	C	T	0.0181	0.742652	0.491531	0.147939
18	60287261	rs74352098	0.0024	0.0022	C	G	0.9384	0.0586	0.0764	0.4429	NA	NA	NA	NA	NA	NA	NA	NA	NA	NA	NA	NA	NA	NA	NA	NA	G	C	0.0879433	-0.137523	0.312808	0.660199	C	G	0.0877	-0.340962	0.225791	0.14817
18	59696098	rs746280	NA	NA	C	G	0.1854	-0.0344	0.0459	0.454	NA	NA	NA	NA	NA	C	G	0.2388	-0.0001	0.9883	C	G	0.2583	-0.0026	0.0075	0.7285	C	G	0.17234	0.0771275	0.236174	0.743993	G	C	0.1872	-0.248236	0.164544	0.148579
18	60058438	rs73450181	NA	NA	A	G	0.7602	0.0272	0.0431	0.5279	G	A	0.2304	-0.0285	0.395	A	G	0.8536	-0.008	0.484	A	G	0.8556	0.0168	0.0092	0.06856	G	A	0.248227	-0.193446	0.197059	0.326266	A	G	0.2269	0.0412223	0.375079	0.148677
18	60263722	rs137872681	0	0.0003	T	C	0.0323	-0.0255	0.1061	0.8098	T	C	0.0346	-0.0077	0.9259	NA	NA	NA	NA	NA	NA	NA	NA	NA	NA	NA	T	C	0.029078	-0.274226	0.525967	0.602106	C	T	0.0552	0.440746	0.292238	0.148706
18	60345106	rs74763129	0.0029	0.0061	NA	NA	NA	NA	NA	NA	G	A	0.0689	-0.0091	0.8774	NA	NA	NA	NA	NA	NA	NA	NA	NA	NA	NA	NA	NA	NA	NA	NA	NA	A	G	0.0678	-0.387945	0.257763	0.149593
18	60906174	rs11152374	NA	NA	A	G	0.1444	-0.0838	0.0519	0.1063	A	G	0.1381	-0.0264	0.5292	A	G	0.2074	0.0096	0.3419	A	G	0.2178	0.0156	0.008	0.05038	A	G	0.10922	-0.117798	0.282688	0.676892	G	A	0.1257	-0.258899	0.5744	0.149865
18	60269223	rs140048301	0.0006	0.0001	A	G	0.0118	0.2081	0.2088	0.3191	NA	NA	NA	NA	NA	NA	NA	NA	NA	NA	NA	NA	NA	NA	NA	NA	A	G	0.0198582	0.613227	0.612767	0.316947	G	A	0.0145	0.802458	0.533534	0.149876
18	61053929	rs58078059	NA	NA	A	G	0.7425	0.0183	0.0441	0.6778	G	A	0.2527	0.0282	0.4197	A	G	0.9745	-0.0309	0.2759	A	G	0.9816	-0.001	0.0336	0.9771	G	A	0.307092	0.0284497	0.190522	0.881297	A	G	0.2631	-0.219562	0.146022	0.149996
18	60170259	rs61289877	0.0001	0	T	C	0.0931	0.0987	0.0628	0.1162	T	C	0.0927	0.0422	0.3958	T	C	0.1079	0.0184	0.1611	T	C	0.1169	0.0209	0.0102	0.04049	T	C	0.0666667	0.406323	0.340356	0.232549	C	T	0.0778	-0.329948	0.293068	0.150197
18	61085403	rs532674751	NA	NA	A	T	0.0915	0.0113	0.0657	0.8634	NA	NA	NA	NA	NA	A	T	0.0017	0.1352	0.3656	NA	NA	NA	NA	NA	NA	A	T	0.0943262	0.218394	0.33233	0.511078	T	A	0.104	0.118239	0.609287	0.150332
18	61085404	rs180770038	NA	NA	T	C	0.0915	0.0113	0.0657	0.8634	T	C	0.0968	0.1109	0.02514	T	C	0.0017	0.1334	0.3702	NA	NA	NA	NA	NA	NA	T	C	0.0943262	0.218394	0.33233	0.511078	C	T	0.104	0.118239	0.609287	0.150332
18	61085663	rs76318429	NA	NA	C	G	0.0915	0.0113	0.0657	0.8634	NA	NA	NA	NA	NA	C	G	0.0017	0.115	0.4408	NA	NA	NA	NA	NA	NA	C	G	0.0943262	0.218394	0.33233	0.511078	G	C	0.104	0.118239	0.609287	0.150332
18	61086554	rs116561098	NA	NA	A	G	0.0915	0.0113	0.0657	0.8634	A	G	0.0971	0.1093	0.02738	A	G	0.0016	0.1298	0.3933	NA	NA	NA	NA	NA	NA	A	G	0.0943262	0.218394	0.33233	0.511078	G	A	0.104	0.118239	0.609287	0.150332
18	60261251	rs56958956	0.0002	0.0009	A	G	0.7924	-0.0606	0.0451	0.1791	G	A	0.2128	0.071	0.04227	A	G	0.9725	0.0213	0.405	A	G	0.9759	-0.0098	0.0244	0.6868	G	A	0.257447	-0.0204073	0.206957	0.921451	A	G	0.2306	-0.231047	0.153786	0.150346
18	60777393	rs8092977	0.0006	0.0001	A	G	0.0134	-0.2683	0.1769	0.1294	NA	NA	NA	NA	NA	NA	NA	NA	NA	NA	NA	NA	NA	NA	NA	NA	A	G	0.022695	-0.24975	0.605095	0.679793	G	A	0.0063	1.26604	0.842693	0.15035
18	60806372	rs4987831	0.0037	0.002	A	G	0.4758	0.0065	0.0364	0.8581	G	A	0.5079	0.0016	0.9542	A	G	0.4645	0.0094	0.2505	A	G	0.4797	0.0118	0.0065	0.06886	G	A	0.49078	-0.000308	0.175125	0.998596	G	A	0.4855	-0.206957	0.137942	0.150936
18	60823089	rs185332248	0.0003	0.0009	T	G	0.9907	0.1212	0.2513	0.6296	NA	NA	NA	NA	NA	NA	NA	NA	NA	NA	NA	NA	NA	NA	NA	NA	G	T	0.00851064	-1.19406	0.981129	0.223594	T	G	0.0072	-1.17204	0.78149	0.151097
18	60129130	rs12606703	0.0011	0.001	T	C	0.4832	-0.032	0.0376	0.3953	C	T	0.5067	-0.0661	0.02684	T	C	0.1585	-0.0065	0.5676	T	C	0.1436	-0.01	0.0097	0.3043	C	T	0.422695	0.00993191	0.180715	0.956171	T	C	0.4069	0.195538	0.130389	0.151126
18	60239287	rs3760570	0.0003	0.0112	A	G	0.708	0.0743	0.0396	0.06097	G	A	0.2962	-0.0261	0.3984	A	G	0.7007	0.0304	0.000648	A	G	0.6944	0.0227	0.007	0.001181	G	A	0.314184	0.0198229	0.191376	0.917502	A	G	0.3409	0.206173	0.137485	0.15114
18	60015935	rs11877530	NA	NA	A	G	0.2957	0.0707	0.0402	0.0789	A	G	0.2962	0.0224	0.4792	A	G	0.0155	0.0153	0.6656	A	G	0.0144	-0.0272	0.0371	0.464	A	G	0.387234	-0.161517	0.184175	0.380501	G	A	0.3499	0.199861	0.133323	0.151292
18	59758486	rs62095303	NA	NA	A	G	0.1268	-0.0371	0.0542	0.4938	A	G	0.1298	-0.0367	0.396	A	G	0.3297	-0.0097	0.2619	A	G	0.3346	-0.0106	0.0069	0.124	A	G	0.077305	0.381816	0.343312	0.266071	G	A	0.0823	-0.360799	0.240734	0.151384
18	60626562	rs141776277	0.0002	0.0431	A	G	0.9914	0.2735	0.2423	0.2591	NA	NA	NA	NA	NA	NA	NA	NA	NA	NA	NA	NA	NA	NA	NA	NA	G	A	0.00780142	-1.16518	1.07236	0.277234	A	G	0.0127	0.861476	0.57492	0.151477
18	60146262	rs114003324	0.0012	0	T	G	0.9691	-0.0719	0.1155	0.5337	NA	NA	NA	NA	NA	NA	NA	NA	NA	NA	NA	NA	NA	NA	NA	NA	G	T	0.0446809	-0.213804	0.443509	0.629754	T	G	0.0353	0.513004	0.342479	0.151624
18	60429033	rs142340657	0.0001	0.0002	A	G	0.0029	0.6852	0.9911	0.4893	NA	NA	NA	NA	NA	NA	NA	NA	NA	NA	NA	NA	NA	NA	NA	NA	A	G	0.0035461	-1.19729	1.49974	0.424678	G	A	0.0054	0.381187	2.09034	0.15168
18	60860389	rs17070827	0.0004	0.0004	A	T	0.9142	-0.0597	0.0661	0.3668	NA	NA	NA	NA	NA	A	T	0.9793	-0.0016	0.9562	A	T	0.9728	0.0244	0.0226	0.2795	T	A	0.0950355	0.0102634	0.302181	0.972906	A	T	0.113	-0.306269	0.204493	0.151684
18	60209709	rs17729940	0.0124	0.0007	C	G	0.9486	-0.0113	0.0874	0.8971	NA	NA	NA	NA	NA	C	G	0.7667	-0.0193	0.04674	C	G	0.7814	-0.012	0.0078	0.1232	G	C	0.0035461	-1.10377	1.72887	0.523193	C	G	0.0136	1.12127	0.916072	0.151696
18	59676590	rs28630055	NA	NA	NA	NA	NA	NA	NA	NA	NA	NA	NA	NA	NA	NA	NA	NA	NA	NA	NA	NA	NA	NA	NA	NA	NA	NA	NA	NA	NA	NA	C	G	0.0136	-0.858128	0.57324	0.151891
18	59724117	rs114432295	NA	NA	T	C	0.0189	0.0169	0.1453	0.9074	NA	NA	NA	NA	NA	NA	NA	NA	NA	NA	NA	NA	NA	NA	NA	NA	T	C	0.0205674	-0.0902101	0.585282	0.877506	C	T	0.028	0.572891	0.429139	0.152339
18	59868275	rs79974421	NA	NA	NA	NA	NA	NA	NA	NA	T	C	0.1149	-0.0038	0.9362	NA	NA	NA	NA	NA	NA	NA	NA	NA	NA	NA	T	C	0.0787234	0.481508	0.335638	0.1514	C	T	0.0904	-0.347502	0.232571	0.152697
18	59868276	rs79110867	NA	NA	NA	NA	NA	NA	NA	NA	A	G	0.1143	0.0021	0.9653	NA	NA	NA	NA	NA	NA	NA	NA	NA	NA	NA	A	G	0.0787234	0.481508	0.335638	0.1514	G	A	0.0904	-0.347502	0.232571	0.152697
18	59882995	rs4941121	NA	NA	A	G	0.1233	-0.0388	0.0553	0.4831	A	G	0.1333	-0.0171	0.6861	A	G	0.311	-0.0076	0.3872	A	G	0.3162	-0.0121	0.007	0.08133	A	G	0.0794326	0.473599	0.335005	0.157448	G	A	0.0904	-0.347502	0.232571	0.152697
18	59867642	rs62094270	NA	NA	T	G	0.1228	-0.0379	0.0556	0.4953	T	G	0.1251	-0.0244	0.5751	T	G	0.3106	-0.0072	0.408	T	G	0.3165	-0.0127	0.007	0.06762	T	G	0.0794326	0.473599	0.335005	0.157448	G	T	0.0904	-0.347502	0.232571	0.152697
18	59868492	rs11664066	NA	NA	T	C	0.1229	-0.0379	0.0556	0.4959	T	C	0.1252	-0.022	0.6121	T	C	0.3106	-0.0071	0.4175	T	C	0.3164	-0.0137	0.007	0.05073	T	C	0.0794326	0.473599	0.335005	0.157448	C	T	0.0904	-0.347502	0.232571	0.152697
18	60857029	rs4941188	0.0114	0	A	G	0.3567	-0.0255	0.038	0.5017	A	G	0.3448	-0.0112	0.7071	A	G	0.7032	-0.0101	0.2705	A	G	0.6995	0.0072	0.0073	0.3207	A	G	0.268794	-0.103217	0.209323	0.621941	G	A	0.2911	0.214283	0.143578	0.153192
18	60282720	rs552890713	0.0002	0.0639	T	C	0.0069	-0.2337	0.283	0.4088	NA	NA	NA	NA	NA	NA	NA	NA	NA	NA	NA	NA	NA	NA	NA	NA	T	C	0.00992908	-0.18654	0.978739	0.848845	C	T	0.0081	-1.02644	0.688438	0.153618
18	61143139	rs10048322	NA	NA	A	G	0.8769	-0.0583	0.0565	0.3024	G	A	0.124	0.0304	0.4856	A	G	0.9972	0.2075	0.06184	NA	NA	NA	NA	NA	NA	G	A	0.161702	0.0426258	0.234523	0.855775	A	G	0.1221	-0.297668	0.1999	0.154165
18	60711370	rs79692769	0.0013	0.0004	A	G	0.9669	-0.1109	0.1122	0.3228	G	A	0.0475	0.0709	0.3149	NA	NA	NA	NA	NA	NA	NA	NA	NA	NA	NA	G	A	0.0567376	0.123008	0.382914	0.748027	A	G	0.0316	-0.533445	0.358454	0.154425
18	60782067	rs116703054	0.0012	0.0025	T	C	0.0224	0.0696	0.1459	0.6332	NA	NA	NA	NA	NA	NA	NA	NA	NA	NA	NA	NA	NA	NA	NA	NA	T	C	0.0361702	0.596888	0.477776	0.211553	C	T	0.0353	-0.528277	0.354985	0.154429
18	60995261	rs698708	NA	NA	C	G	0.4187	0.0142	0.0368	0.6987	NA	NA	NA	NA	NA	C	G	0.2464	-0.0095	0.3147	C	G	0.2543	0.0136	0.0078	0.08033	C	G	0.468794	-0.197564	0.179451	0.270924	G	C	0.4647	0.193176	0.129862	0.154608
18	61130643	rs9956590	NA	NA	A	C	0.8944	-0.0213	0.0591	0.7191	C	A	0.107	0.0702	0.1262	A	C	0.9524	0.008	0.6793	A	C	0.9603	-0.007	0.019	0.7115	C	A	0.0971631	-0.115121	0.287036	0.688371	A	C	0.1564	-0.321777	0.267127	0.154812
18	61130601	rs9959062	NA	NA	T	C	0.8943	-0.0146	0.0591	0.8044	C	T	0.1084	0.0714	0.1168	T	C	0.9524	0.0085	0.6607	T	C	0.9599	-0.0061	0.0187	0.7437	C	T	0.0971631	-0.115121	0.287036	0.688371	T	C	0.1564	-0.321777	0.267127	0.154812
18	61121428	rs147048479	NA	NA	T	G	0.0166	-0.1486	0.1782	0.4042	NA	NA	NA	NA	NA	NA	NA	NA	NA	NA	NA	NA	NA	NA	NA	NA	T	G	0.0212766	-0.497085	0.623965	0.425651	G	T	0.0108	-0.935175	0.629385	0.1551
18	60795541	rs4987843	0.0018	0.0004	T	C	0.2949	-0.0303	0.0401	0.4492	T	C	0.2988	-0.023	0.456	T	C	0.1129	-0.0037	0.7813	T	C	0.103	-0.0008	0.0109	0.94	T	C	0.342553	-0.0210534	0.1877	0.910693	C	T	0.2848	0.209277	0.140923	0.155334
18	60113151	rs138020694	0.0002	0.0004	A	G	0.0079	-0.0413	0.2795	0.8826	NA	NA	NA	NA	NA	NA	NA	NA	NA	NA	NA	NA	NA	NA	NA	NA	A	G	0.0141844	0.447853	0.759545	0.555436	G	A	0.0181	0.714261	0.481168	0.155515
18	60001288	rs12605579	NA	NA	A	G	0.1186	-0.0388	0.0568	0.4948	A	G	0.12	-0.0405	0.3708	A	G	0.2874	-0.0136	0.1325	A	G	0.2893	-0.0129	0.0072	0.07256	A	G	0.0822695	0.605526	0.32588	0.0631512	G	A	0.0895	-0.344775	0.232457	0.155881
18	60000766	rs34432351	NA	NA	A	G	0.1161	-0.0357	0.0572	0.5319	A	G	0.1195	-0.0419	0.3533	A	G	0.2869	-0.0141	0.1176	A	G	0.2895	-0.0129	0.0072	0.07197	A	G	0.0822695	0.605526	0.32588	0.0631512	G	A	0.0895	-0.344775	0.232457	0.155881
18	61086033	rs183891457	NA	NA	T	C	0.9813	0.2531	0.1455	0.08199	NA	NA	NA	NA	NA	NA	NA	NA	NA	NA	NA	NA	NA	NA	NA	NA	C	T	0.0205674	0.138861	0.621317	0.823151	T	C	0.0181	-0.684583	0.461586	0.1559
18	60233646	rs11152349	0.0002	0.0116	A	G	0.2926	-0.0748	0.0396	0.05894	A	G	0.2977	-0.0197	0.5213	A	G	0.2982	-0.0296	0.00088	A	G	0.3052	-0.0186	0.007	0.007855	A	G	0.31773	0.0316814	0.191916	0.868881	G	A	0.3436	0.202727	0.136741	0.15606
18	60902906	rs78223903	NA	NA	A	G	0.9042	-0.0778	0.0619	0.2087	G	A	0.1061	-0.0247	0.5975	A	G	0.9265	0.038	0.01714	A	G	0.9183	0.0012	0.0125	0.9242	G	A	0.093617	-0.100991	0.316087	0.749345	A	G	0.0976	0.332407	0.224342	0.156313
18	61130519	rs9958966	NA	NA	T	C	0.8875	-0.0159	0.0574	0.7823	C	T	0.1187	0.0889	0.04204	T	C	0.9518	0.0088	0.6478	T	C	0.9608	-0.0077	0.0189	0.6852	C	T	0.110638	-0.154262	0.278185	0.579216	T	C	0.1582	-0.320084	0.266944	0.156368
18	60270175	rs601278	0.002	0.0021	A	G	0.5299	0.0368	0.036	0.3065	G	A	0.4866	-0.0176	0.5458	A	G	0.3208	-0.0168	0.05755	A	G	0.3161	0.0027	0.0077	0.7289	G	A	0.392908	-0.239071	0.187179	0.201519	A	G	0.4629	-0.183779	0.124067	0.156435
18	60624741	rs7232184	0.0106	0.0132	A	G	0.8116	-0.0294	0.0469	0.5308	G	A	0.2041	0.0123	0.7252	A	G	0.9972	-0.0451	0.7011	NA	NA	NA	NA	NA	NA	G	A	0.212766	0.000969	0.220493	0.996494	A	G	0.2432	-0.270667	0.280935	0.156716
18	60593211	rs10221341	0.0091	0.0172	T	G	0.8351	-0.085	0.0483	0.07866	G	T	0.1729	-0.0103	0.7837	T	G	0.9972	-0.0906	0.4355	NA	NA	NA	NA	NA	NA	G	T	0.201418	0.387515	0.226884	0.0876388	T	G	0.1854	0.243756	0.164691	0.156789
18	60183975	rs8091711	0	0.0021	T	C	0.0568	0.1336	0.0819	0.1029	T	C	0.0623	0.0474	0.4301	T	C	0.0099	-0.0661	0.1316	NA	NA	NA	NA	NA	NA	T	C	0.0744681	0.0726792	0.341946	0.831681	C	T	0.0461	-0.452048	0.305453	0.156835
18	60679147	rs7227068	0.0063	0.0551	C	G	0.1365	0.0854	0.0526	0.1046	NA	NA	NA	NA	NA	C	G	0.0625	0.0257	0.1277	C	G	0.0636	-0.0115	0.0134	0.3907	C	G	0.167376	-0.0046029	0.24168	0.984805	G	C	0.1673	-0.261316	0.17665	0.157022
18	60095986	rs12607917	NA	NA	T	C	0.6169	0.027	0.0371	0.4674	C	T	0.3949	-0.0365	0.21	T	C	0.6882	0.0049	0.5798	T	C	0.6835	-0.0037	0.0069	0.5923	C	T	0.414184	-0.275929	0.180895	0.127171	T	C	0.4014	-0.249946	0.229701	0.157048
18	60004586	rs557693061	NA	NA	T	C	0.9981	-0.7855	0.6218	0.2065	NA	NA	NA	NA	NA	NA	NA	NA	NA	NA	NA	NA	NA	NA	NA	NA	C	T	0.0035461	-1.40408	1.38205	0.309658	T	C	0.0054	-1.25787	0.850526	0.157126
18	60616440	rs80322602	0.0005	0.0012	A	G	0.0265	0.0778	0.1168	0.5055	A	G	0.0336	-0.0792	0.4434	A	G	0.0713	-0.0198	0.2178	A	G	0.0603	-0.0109	0.0145	0.4513	A	G	0.0134752	-0.526398	0.823446	0.522652	G	A	0.0244	-0.7077	0.534778	0.15752
18	60630156	rs17674179	0.0005	0.0012	A	C	0.9734	-0.0702	0.1163	0.546	C	A	0.0335	-0.0453	0.659	A	C	0.9273	0.0171	0.2823	A	C	0.9377	0.0182	0.0142	0.1994	C	A	0.0134752	-0.526398	0.823446	0.522652	A	C	0.0244	-0.7077	0.534778	0.15752
18	60638606	rs117975058	0.0005	0.0012	T	C	0.9735	-0.0524	0.1159	0.6514	C	T	0.0325	-0.0559	0.5921	T	C	0.9274	0.0174	0.2746	T	C	0.9361	0.0248	0.0157	0.1143	C	T	0.0134752	-0.526398	0.823446	0.522652	T	C	0.0244	-0.7077	0.534778	0.15752
18	61034790	rs61734938	NA	NA	T	G	0.9321	0.003	0.0778	0.9693	G	T	0.1403	-0.0755	0.1269	T	G	0.8764	-0.0236	0.06132	T	G	0.8782	0.0115	0.0104	0.27	G	T	0.0588652	0.443263	0.399446	0.26713	T	G	0.0588	0.213244	0.54524	0.157605
18	60608663	rs7229094	0.0093	0.0123	T	C	0.1659	0.0383	0.0489	0.4329	T	C	0.178	0.0273	0.4607	T	C	0.0024	0.1199	0.3297	NA	NA	NA	NA	NA	NA	T	C	0.175887	-0.000827	0.231297	0.997146	C	T	0.2025	-0.231186	0.156561	0.157798
18	61158805	rs6567362	NA	NA	T	G	0.7052	0.0637	0.0396	0.1076	G	T	0.282	0.0135	0.6692	T	G	0.3835	-0.0041	0.6299	T	G	0.3816	0.0024	0.0068	0.7225	G	T	0.213475	-0.0943463	0.225905	0.676212	T	G	0.217	0.231568	0.156828	0.157823
18	61157180	rs4048353	NA	NA	T	C	0.2948	-0.0633	0.0396	0.1102	T	C	0.2841	0.0107	0.7347	NA	NA	NA	NA	NA	T	C	0.6169	-0.0028	0.0069	0.6868	T	C	0.213475	-0.0943463	0.225905	0.676212	C	T	0.217	0.231568	0.156828	0.157823
18	61158408	rs8098485	NA	NA	C	G	0.7054	0.0632	0.0396	0.1102	NA	NA	NA	NA	NA	C	G	0.3835	-0.0041	0.63	C	G	0.3813	0.0025	0.0069	0.7204	G	C	0.213475	-0.0943463	0.225905	0.676212	C	G	0.217	0.231568	0.156828	0.157823
18	61158515	rs8097640	NA	NA	A	G	0.2946	-0.0631	0.0396	0.1109	A	G	0.2895	0.0063	0.8414	A	G	0.6165	0.004	0.6387	A	G	0.62	-0.0025	0.0069	0.7154	A	G	0.213475	-0.0943463	0.225905	0.676212	G	A	0.217	0.231568	0.156828	0.157823
18	61158042	rs1942317	NA	NA	A	G	0.7053	0.0629	0.0396	0.1121	G	A	0.2836	0.0138	0.6621	A	G	0.3835	-0.004	0.6356	A	G	0.3808	0.0029	0.0068	0.6702	G	A	0.213475	-0.0943463	0.225905	0.676212	A	G	0.217	0.231568	0.156828	0.157823
18	60232674	rs1053951	0.0012	0.0094	A	G	0.6799	0.0916	0.0385	0.0174	A	G	0.6794	0.0176	0.5594	A	G	0.5817	0.0313	0.000164	A	G	0.5663	0.0146	0.0065	0.025	A	G	0.680851	-0.0264364	0.19213	0.890559	A	G	0.3463	0.200708	0.136025	0.158133
18	60158443	rs623133	0.0011	0.021	T	C	0.0295	-0.0873	0.1106	0.4296	T	C	0.0268	0.0846	0.4007	NA	NA	NA	NA	NA	NA	NA	NA	NA	NA	NA	T	C	0.0262411	-0.357745	0.551135	0.51627	C	T	0.0371	0.520951	0.353099	0.158179
18	60165960	rs598394	0.001	0.0218	T	C	0.0292	-0.086	0.1112	0.4394	T	C	0.0253	0.0472	0.6382	NA	NA	NA	NA	NA	NA	NA	NA	NA	NA	NA	T	C	0.0262411	-0.357745	0.551135	0.51627	C	T	0.0371	0.520951	0.353099	0.158179
18	61153229	rs2000715	NA	NA	C	G	0.2945	-0.0686	0.0398	0.08469	NA	NA	NA	NA	NA	C	G	0.6142	0.0037	0.6629	C	G	0.6182	-0.0057	0.0076	0.4514	C	G	0.213475	-0.0943463	0.225905	0.676212	G	C	0.2179	0.232379	0.157676	0.15865
18	61152773	rs2000714	NA	NA	T	C	0.7053	0.0684	0.0398	0.08546	C	T	0.2846	0.0146	0.6436	T	C	0.3866	-0.0038	0.6494	T	C	0.3821	0.0019	0.0069	0.7794	C	T	0.213475	-0.0943463	0.225905	0.676212	T	C	0.2179	0.232379	0.157676	0.15865
18	61152930	rs11873010	NA	NA	A	G	0.7053	0.0683	0.0398	0.08562	G	A	0.2847	0.0146	0.6442	A	G	0.3862	-0.0038	0.6487	A	G	0.382	0.0024	0.0069	0.7319	G	A	0.213475	-0.0943463	0.225905	0.676212	A	G	0.2179	0.232379	0.157676	0.15865
18	61027125	rs58845534	NA	NA	T	G	0.948	0.0467	0.0833	0.5753	G	T	0.084	0.0442	0.4396	T	G	0.9992	0.1233	0.6468	NA	NA	NA	NA	NA	NA	G	T	0.0780142	-0.106636	0.317192	0.736729	T	G	0.0407	-0.47282	0.321121	0.159057
18	60685874	rs7235867	0.0003	0.0006	A	G	0.0121	0.1511	0.1815	0.4052	NA	NA	NA	NA	NA	NA	NA	NA	NA	NA	NA	NA	NA	NA	NA	NA	A	G	0.0035461	-1.17292	1.46311	0.422746	G	A	0.0063	-1.21917	0.828066	0.159085
18	60020617	rs1259706132	NA	NA	T	C	0.1685	0.0667	0.0487	0.1711	NA	NA	NA	NA	NA	NA	NA	NA	NA	NA	NA	NA	NA	NA	NA	NA	T	C	0.214894	-0.144604	0.206957	0.48473	C	T	0.2061	0.236799	0.16084	0.1591
18	60018077	rs79303205	NA	NA	T	G	0.1716	0.0607	0.0483	0.2086	T	G	0.1681	0.0146	0.7113	T	G	0.006	0.041	0.5215	NA	NA	NA	NA	NA	NA	T	G	0.217021	-0.1191	0.206755	0.564587	G	T	0.2061	0.236799	0.16084	0.1591
18	59777589	rs17069472	NA	NA	A	G	0.9061	-0.0624	0.0633	0.3244	G	A	0.0956	-0.0449	0.3692	A	G	0.9983	0.0036	0.9805	NA	NA	NA	NA	NA	NA	G	A	0.132624	0.00861207	0.260981	0.973676	A	G	0.1257	-0.316008	0.246563	0.1591
18	60126277	rs542795125	0	0.0001	NA	NA	NA	NA	NA	NA	NA	NA	NA	NA	NA	NA	NA	NA	NA	NA	NA	NA	NA	NA	NA	NA	NA	NA	NA	NA	NA	NA	A	G	0.0054	-1.26735	0.861015	0.1592
18	60136324	rs532812789	0	0.0001	NA	NA	NA	NA	NA	NA	NA	NA	NA	NA	NA	NA	NA	NA	NA	NA	NA	NA	NA	NA	NA	NA	NA	NA	NA	NA	NA	NA	G	A	0.0054	-1.26735	0.861015	0.1592
18	60139534	rs529324217	0	0.0001	NA	NA	NA	NA	NA	NA	NA	NA	NA	NA	NA	NA	NA	NA	NA	NA	NA	NA	NA	NA	NA	NA	NA	NA	NA	NA	NA	NA	A	G	0.0054	-1.26735	0.861015	0.1592
18	60157146	rs558623989	0	0.0001	NA	NA	NA	NA	NA	NA	NA	NA	NA	NA	NA	NA	NA	NA	NA	NA	NA	NA	NA	NA	NA	NA	NA	NA	NA	NA	NA	NA	G	A	0.0054	-1.26735	0.861015	0.1592
18	60641347	rs693250	0.0056	0.0102	A	C	0.8626	0.003	0.0512	0.9525	C	A	0.1328	0.0661	0.1093	A	C	0.948	0.0301	0.1056	A	C	0.9336	-0.0319	0.0137	0.02002	C	A	0.156028	-0.428853	0.249037	0.0850611	A	C	0.1537	-0.204368	0.298767	0.159691
18	60713142	rs114689557	0.001	0.0007	A	C	0.0314	0.0566	0.1115	0.612	A	C	0.0332	0.0138	0.8801	A	C	0.0012	0.3895	0.01313	NA	NA	NA	NA	NA	NA	A	C	0.0241135	-0.890963	0.5866	0.128798	C	A	0.0533	0.58002	0.524162	0.159878
18	60436500	rs140691999	0.0008	0.0018	A	G	0.0163	0.094	0.1528	0.5385	NA	NA	NA	NA	NA	NA	NA	NA	NA	NA	NA	NA	NA	NA	NA	NA	A	G	0.0134752	-1.16566	0.877614	0.184108	G	A	0.0108	-0.906461	0.617622	0.160469
18	60699631	rs80161117	0.0123	0.0018	T	C	0.2608	0.0318	0.0409	0.4377	T	C	0.3016	-0.0075	0.8083	T	C	0.0657	0.0165	0.3279	T	C	0.0579	-0.0036	0.0143	0.8001	T	C	0.31773	-0.122277	0.194654	0.529888	C	T	0.3137	0.196851	0.135259	0.160551
18	60947581	rs141329735	NA	NA	NA	NA	NA	NA	NA	NA	NA	NA	NA	NA	NA	NA	NA	NA	NA	NA	NA	NA	NA	NA	NA	NA	G	A	0.00141844	-1.09305	2.65485	0.680547	A	G	0.0054	1.2365	1.24946	0.160664
18	60094688	rs17069956	NA	NA	T	C	0.2679	0.001	0.0425	0.9805	T	C	0.2648	-0.007	0.8335	T	C	0.1601	0.0174	0.117	T	C	0.1469	0.0031	0.0092	0.7351	NA	NA	NA	NA	NA	NA	C	T	0.2893	-0.271727	0.314828	0.160673
18	60120198	rs9954489	0.0008	0.0009	T	C	0.2323	-0.0711	0.0433	0.1005	C	T	0.7668	0.0221	0.5203	T	C	0.4196	-0.0207	0.01461	NA	NA	NA	NA	NA	NA	C	T	0.814184	0.365217	0.228634	0.110179	C	T	0.1854	0.223453	0.215781	0.160747
18	60641267	rs376988007	0.0002	0.0003	A	G	0.0043	0.2722	0.3968	0.4928	NA	NA	NA	NA	NA	NA	NA	NA	NA	NA	NA	NA	NA	NA	NA	NA	A	G	0.00425532	0.982074	1.45184	0.498765	G	A	0.0054	-1.32522	0.904159	0.161057
18	60665461	rs189919298	0.0001	0.0002	T	C	0.0038	0.2051	0.3881	0.5973	NA	NA	NA	NA	NA	NA	NA	NA	NA	NA	NA	NA	NA	NA	NA	NA	T	C	0.00425532	0.982074	1.45184	0.498765	C	T	0.0054	-1.32522	0.904159	0.161057
18	60127164	rs57438595	0.0006	0.0002	A	T	0.0181	-0.0197	0.1546	0.8985	NA	NA	NA	NA	NA	NA	NA	NA	NA	NA	NA	NA	NA	NA	NA	NA	A	T	0.0297872	-0.363696	0.542601	0.502678	T	A	0.028	-0.568304	0.388733	0.162185
18	60325782	rs35441161	0.0006	0.0063	A	G	0.0774	0.0387	0.0696	0.5784	A	G	0.0911	-0.0134	0.7886	A	G	0.0634	-0.0521	0.001898	A	G	0.0612	0.003	0.0136	0.8231	A	G	0.0609929	-0.490175	0.382231	0.199701	G	A	0.0805	-0.352985	0.241511	0.162296
18	60900707	rs9963148	NA	NA	T	C	0.0957	0.06	0.0621	0.334	T	C	0.1082	-0.014	0.7625	T	C	0.0732	-0.0363	0.02335	T	C	0.0792	-0.0019	0.0123	0.8798	T	C	0.0964539	-0.131383	0.313203	0.674863	C	T	0.0986	0.326977	0.22378	0.162422
18	60285213	rs182383443	0.0002	0.0005	NA	NA	NA	NA	NA	NA	NA	NA	NA	NA	NA	NA	NA	NA	NA	NA	NA	NA	NA	NA	NA	NA	T	C	0.0106383	-0.255863	0.957389	0.789276	C	T	0.0072	1.13716	0.778666	0.162651
18	60512833	rs73967017	0.0028	0.006	C	G	0.9355	-0.0248	0.0744	0.7387	NA	NA	NA	NA	NA	NA	NA	NA	NA	NA	NA	NA	NA	NA	NA	NA	G	C	0.0829787	0.109055	0.340917	0.749055	C	G	0.0931	-0.348568	0.298957	0.163235
18	60018191	rs140066518	NA	NA	A	G	0.9926	0.0589	0.3022	0.8456	NA	NA	NA	NA	NA	NA	NA	NA	NA	NA	NA	NA	NA	NA	NA	NA	G	A	0.00638298	-1.21672	1.09844	0.268	A	G	0.0163	1.37208	1.3279	0.163514
18	60223017	rs12172847	0.0018	0.0313	A	G	0.1767	-0.0333	0.0479	0.4862	A	G	0.1739	-0.0062	0.8696	A	G	0.313	-0.0269	0.002267	A	G	0.3205	-0.0156	0.0069	0.02379	A	G	0.139007	0.206702	0.261426	0.429136	G	A	0.1682	0.25136	0.172669	0.164058
18	60731509	rs79808115	0.001	0.0008	T	C	0.9683	-0.1513	0.1116	0.1751	C	T	0.0345	0.0025	0.9781	T	C	0.999	-0.5496	0.001688	NA	NA	NA	NA	NA	NA	C	T	0.0283688	-0.651068	0.543825	0.231229	T	C	0.0515	0.482691	0.375956	0.164426
18	60623000	rs73963640	0.0107	0.0133	A	T	0.8089	-0.0304	0.0467	0.5152	NA	NA	NA	NA	NA	A	T	0.9972	-0.022	0.8502	NA	NA	NA	NA	NA	NA	T	A	0.217021	-0.0205563	0.22023	0.925633	A	T	0.2468	-0.260749	0.242579	0.164521
18	61150604	rs115038803	NA	NA	C	G	0.9755	0.0084	0.1242	0.9461	NA	NA	NA	NA	NA	NA	NA	NA	NA	NA	NA	NA	NA	NA	NA	NA	G	C	0.0326241	-0.817099	0.493906	0.0980541	C	G	0.0262	0.600311	0.412857	0.164571
18	60880506	rs140932273	0.0001	0.0003	A	G	0.0051	-0.2256	0.3307	0.4952	NA	NA	NA	NA	NA	NA	NA	NA	NA	NA	NA	NA	NA	NA	NA	NA	A	G	0.00141844	-1.12119	2.76787	0.685423	G	A	0.0081	0.978696	0.673096	0.164578
18	60250049	rs55801698	0.0083	0.0039	C	G	0.8925	0.0261	0.0584	0.6555	NA	NA	NA	NA	NA	C	G	0.827	-0.0159	0.1374	C	G	0.8118	-0.0076	0.0085	0.371	G	C	0.0900709	-0.0788269	0.316806	0.803502	C	G	0.0796	0.350025	0.240955	0.164993
18	60240119	rs140823131	0.0004	0.0009	T	C	0.9931	-0.3985	0.2722	0.1431	NA	NA	NA	NA	NA	NA	NA	NA	NA	NA	NA	NA	NA	NA	NA	NA	C	T	0.00992908	-0.486731	0.857738	0.570402	T	C	0.009	-1.02159	0.851729	0.165214
18	60826781	rs113461078	0.0002	0.0397	T	C	0.0079	0.1738	0.2497	0.4865	NA	NA	NA	NA	NA	NA	NA	NA	NA	NA	NA	NA	NA	NA	NA	NA	T	C	0.0070922	0.631503	1.00212	0.528584	C	T	0.0108	0.888515	0.612002	0.165248
18	60812130	rs2046137	0.0011	0.0002	T	C	0.7214	-0.0198	0.0414	0.6321	C	T	0.2861	0.0161	0.6052	T	C	0.84	0.0025	0.8265	T	C	0.8309	0.0144	0.0087	0.09638	NA	NA	NA	NA	NA	NA	T	C	0.283	0.170779	0.258464	0.165434
18	61031834	rs146210182	NA	NA	A	G	0.0108	0.4397	0.1942	0.02353	NA	NA	NA	NA	NA	NA	NA	NA	NA	NA	NA	NA	NA	NA	NA	NA	A	G	0.0134752	1.09959	0.76231	0.149178	G	A	0.0118	-0.897109	0.618529	0.165683
18	60560037	rs183395525	0.0003	0.003	A	C	0.9634	-0.0615	0.1013	0.544	C	A	0.0385	0.0466	0.5365	NA	NA	NA	NA	NA	NA	NA	NA	NA	NA	NA	C	A	0.041844	-0.888633	0.450322	0.0484583	A	C	0.0416	0.487698	0.336407	0.165886
18	60299533	rs67114611	0.0155	0.0073	A	G	0.4086	0.011	0.0365	0.7628	A	G	0.4242	-0.0263	0.3584	A	G	0.1692	-0.016	0.1437	A	G	0.1804	0.0143	0.0085	0.09056	A	G	0.451064	-0.185511	0.176338	0.292791	G	A	0.4412	-0.206677	0.159317	0.165891
18	60505327	rs920853565	NA	NA	A	G	0.9954	-1.049	0.6365	0.09935	NA	NA	NA	NA	NA	NA	NA	NA	NA	NA	NA	NA	NA	NA	NA	NA	G	A	0.00496454	-0.0979712	1.13282	0.931082	A	G	0.0181	0.738299	0.509734	0.166292
18	60243281	rs3905429	0.0019	0.0018	T	G	0.0482	-0.0818	0.0862	0.3427	T	G	0.047	0.0384	0.5779	T	G	0.0009	0.0961	0.6563	NA	NA	NA	NA	NA	NA	T	G	0.0702128	0.288671	0.337474	0.392337	G	T	0.0651	0.396946	0.274088	0.166341
18	60234305	rs116010599	0.0019	0.0018	A	G	0.9513	0.081	0.0864	0.3487	G	A	0.0469	0.0407	0.5536	A	G	0.9991	-0.1182	0.5831	NA	NA	NA	NA	NA	NA	G	A	0.0702128	0.288671	0.337474	0.392337	A	G	0.0651	0.396946	0.274088	0.166341
18	60684191	rs9320012	0.0192	0.0241	A	G	0.552	0.0232	0.0357	0.5165	G	A	0.4467	-0.0159	0.572	A	G	0.4456	-0.0092	0.2603	A	G	0.4482	0.0004	0.0074	0.9557	G	A	0.4	0.0862787	0.179427	0.630619	A	G	0.4494	-0.188297	0.130108	0.166648
18	60604040	rs17673573	0.0014	0.0025	A	G	0.041	-0.002	0.094	0.9828	A	G	0.049	-0.036	0.5987	A	G	0.0814	-0.0012	0.9362	A	G	0.0839	-0.0026	0.0118	0.8238	A	G	0.0326241	-0.497729	0.513748	0.332636	G	A	0.0416	0.465169	0.324397	0.166662
18	60523346	rs74777134	0.0012	0.0026	A	G	0.0421	-0.0274	0.0931	0.7685	A	G	0.042	-0.0548	0.4655	A	G	0.0847	0.007	0.632	A	G	0.0899	0.0003	0.0114	0.9772	A	G	0.0333333	-0.281979	0.50344	0.575408	G	A	0.0416	0.465169	0.324397	0.166662
18	60344498	rs12456948	0.0006	0.0065	T	C	0.0786	0.0353	0.0694	0.6109	T	C	0.0849	-0.0365	0.4882	T	C	0.0634	-0.052	0.001918	T	C	0.0617	0.0043	0.0136	0.7532	T	C	0.0617021	-0.50562	0.37972	0.183005	C	T	0.085	-0.344712	0.238208	0.16669
18	61163084	rs4941203	NA	NA	A	C	0.5637	0.0078	0.0365	0.8303	C	A	0.4314	0.04	0.1715	A	C	0.3796	-0.006	0.4722	A	C	0.3798	-0.0005	0.0069	0.9396	C	A	0.403546	-0.0777477	0.18934	0.681347	A	C	0.3788	0.194735	0.134591	0.166765
18	60296886	rs138114888	0.0028	0.0002	A	G	0.0645	0.0347	0.0764	0.6501	A	G	0.0763	-0.0456	0.4127	A	G	0.0011	-0.1001	0.5762	NA	NA	NA	NA	NA	NA	A	G	0.0822695	0.290165	0.312935	0.353803	G	A	0.0723	0.0475454	0.633096	0.167021
18	59997729	rs4941126	NA	NA	C	G	0.1242	-0.0478	0.0556	0.3901	NA	NA	NA	NA	NA	C	G	0.3154	-0.0075	0.3915	C	G	0.3241	-0.0128	0.007	0.06481	C	G	0.0829787	0.503879	0.328286	0.124814	G	C	0.0913	-0.334403	0.23149	0.167474
18	60910366	rs1037729692	NA	NA	A	G	0.5092	-0.0356	0.0363	0.3274	NA	NA	NA	NA	NA	NA	NA	NA	NA	NA	A	G	0.8744	-0.0168	0.0108	0.1216	A	G	0.4	0.0409801	0.182009	0.821859	G	A	0.4828	0.170945	0.182046	0.167652
18	60943959	rs4941192	NA	NA	A	G	0.5633	-0.0794	0.0406	0.05026	G	A	0.4771	0.0383	0.2536	A	G	0.9371	-0.0103	0.568	A	G	0.9285	0.0037	0.014	0.7914	G	A	0.539716	-0.0178075	0.184681	0.923185	A	G	0.462	-0.185679	0.128796	0.168377
18	60347003	rs7242095	0.003	0.0064	A	C	0.9316	-0.0893	0.0751	0.2343	C	A	0.0806	-0.0309	0.5725	A	C	0.9816	-0.0231	0.4642	A	C	0.9797	0.0084	0.0268	0.7537	C	A	0.0617021	-0.493559	0.381491	0.195747	A	C	0.0805	-0.349939	0.242744	0.168392
18	60850310	rs12968867	0.0091	0	A	G	0.3536	-0.0198	0.0382	0.6052	A	G	0.3432	-0.0046	0.8772	A	G	0.7024	-0.007	0.4523	A	G	0.7001	0.0043	0.0075	0.5717	A	G	0.263121	-0.139916	0.2111	0.507462	G	A	0.2893	0.20452	0.141875	0.168407
18	60755065	rs12955939	0.0092	0	T	G	0.6254	0.0141	0.038	0.7105	T	G	0.6497	-0.001	0.9728	T	G	0.423	0.0035	0.6711	T	G	0.438	0.0046	0.0065	0.4732	T	G	0.647518	0.278828	0.195677	0.154174	T	G	0.3427	0.196188	0.13618	0.168685
18	60338954	rs377029265	0.0003	0.1177	C	G	0.9892	0.5026	0.1785	0.004875	NA	NA	NA	NA	NA	NA	NA	NA	NA	NA	NA	NA	NA	NA	NA	NA	G	C	0.0106383	-1.17182	0.891601	0.188749	C	G	0.0181	0.7061	0.490233	0.168784
18	60338989	rs370088445	0.0003	0.1177	A	T	0.9892	0.5026	0.1785	0.004875	NA	NA	NA	NA	NA	NA	NA	NA	NA	NA	NA	NA	NA	NA	NA	NA	T	A	0.0106383	-1.17182	0.891601	0.188749	A	T	0.0181	0.7061	0.490233	0.168784
18	60381264	rs373880584	0.0003	0.1069	C	G	0.9894	0.4938	0.1826	0.006838	NA	NA	NA	NA	NA	NA	NA	NA	NA	NA	NA	NA	NA	NA	NA	NA	G	C	0.0106383	-1.17182	0.891601	0.188749	C	G	0.0181	0.7061	0.490233	0.168784
18	60398628	rs146486598	0.0003	0.1069	A	G	0.9897	0.4781	0.1832	0.009067	NA	NA	NA	NA	NA	NA	NA	NA	NA	NA	NA	NA	NA	NA	NA	NA	G	A	0.0106383	-1.17182	0.891601	0.188749	A	G	0.0181	0.7061	0.490233	0.168784
18	60301106	rs11875764	0.016	0.0068	A	G	0.5864	-0.0152	0.0362	0.6748	G	A	0.4291	-0.0243	0.3948	A	G	0.8307	0.0161	0.1411	A	G	0.8194	-0.0067	0.0087	0.4403	G	A	0.453901	-0.166477	0.175662	0.343275	A	G	0.4512	-0.188222	0.130706	0.168876
18	60704746	rs34802993	0.0101	0.0028	T	C	0.7799	-0.0535	0.0458	0.2427	C	T	0.2448	0.0164	0.6312	T	C	0.9671	-0.0182	0.4384	T	C	0.9655	-0.0151	0.0182	0.4064	C	T	0.28227	0.020685	0.196517	0.916171	T	C	0.283	0.209986	0.145944	0.169257
18	60328588	rs75963169	0.0001	0.0003	A	G	0.9965	-0.316	0.7363	0.6678	NA	NA	NA	NA	NA	NA	NA	NA	NA	NA	NA	NA	NA	NA	NA	NA	G	A	0.00283688	-1.10756	1.77621	0.532923	A	G	0.0054	1.22081	0.849162	0.169616
18	59994265	rs8087597	NA	NA	A	G	0.6595	-0.026	0.0375	0.4887	G	A	0.3456	-0.0351	0.2509	A	G	0.7233	-0.0009	0.9207	NA	NA	NA	NA	NA	NA	G	A	0.387943	-0.156479	0.178961	0.381914	A	G	0.3689	-0.188858	0.131505	0.170093
18	59994784	rs8092023	NA	NA	A	T	0.3406	0.0256	0.0375	0.4946	NA	NA	NA	NA	NA	A	T	0.276	-0.0015	0.8698	A	T	0.2772	0.0018	0.0072	0.8062	A	T	0.387943	-0.156479	0.178961	0.381914	T	A	0.3689	-0.188858	0.131505	0.170093
18	59994372	rs4355029	NA	NA	C	G	0.3406	0.0256	0.0375	0.4951	NA	NA	NA	NA	NA	C	G	0.276	-0.0015	0.8656	C	G	0.2773	0.0016	0.0072	0.8267	C	G	0.387943	-0.156479	0.178961	0.381914	G	C	0.3689	-0.188858	0.131505	0.170093
18	59994282	rs4355028	NA	NA	A	G	0.3412	0.0252	0.0375	0.5015	A	G	0.346	-0.0353	0.2492	A	G	0.2762	-0.002	0.8236	A	G	0.2772	0.0019	0.0072	0.7913	A	G	0.387943	-0.156479	0.178961	0.381914	G	A	0.3689	-0.188858	0.131505	0.170093
18	60155693	rs679580	0.0006	0.0002	T	C	0.1322	-0.0418	0.0534	0.4338	C	T	0.8708	-0.0451	0.2863	T	C	0.1194	0.0063	0.6251	T	C	0.1135	0.0037	0.0105	0.7276	C	T	0.864539	0.039213	0.275162	0.886678	C	T	0.1329	-0.279279	0.194514	0.170204
18	59812539	rs1567037	NA	NA	A	G	0.0049	0.1359	0.3608	0.7064	NA	NA	NA	NA	NA	NA	NA	NA	NA	NA	NA	NA	NA	NA	NA	NA	G	A	0.992908	-1.19158	0.918523	0.194537	G	A	0.0054	0.578554	1.6631	0.170348
18	60056948	rs4940552	NA	NA	A	C	0.7804	-0.0233	0.0463	0.6154	C	A	0.2183	0.0274	0.4254	A	C	0.8807	-0.0034	0.7886	A	C	0.883	0.018	0.0101	0.07574	NA	NA	NA	NA	NA	NA	A	C	0.2731	0.204193	0.142304	0.170474
18	60895917	rs188247470	0.001	0.0022	NA	NA	NA	NA	NA	NA	T	G	0.0474	0.0256	0.7874	NA	NA	NA	NA	NA	NA	NA	NA	NA	NA	NA	T	G	0.0411348	-0.153493	0.474323	0.746237	G	T	0.0371	0.491825	0.342815	0.17055
18	61155071	rs114956390	NA	NA	T	C	0.0431	-0.0167	0.0922	0.8558	T	C	0.0431	0.1387	0.05949	NA	NA	NA	NA	NA	NA	NA	NA	NA	NA	NA	T	C	0.0659574	-0.0562139	0.381401	0.882826	C	T	0.038	0.824525	1.01745	0.171142
18	60704886	rs73963683	0.0001	0.0003	T	C	0.0069	0.6566	0.2549	0.009988	NA	NA	NA	NA	NA	NA	NA	NA	NA	NA	NA	NA	NA	NA	NA	NA	T	C	0.0106383	-0.269246	0.74566	0.718037	C	T	0.009	-0.537429	1.85857	0.171359
18	61090611	rs80348129	NA	NA	T	C	0.0541	0.0087	0.0825	0.9157	T	C	0.0576	0.081	0.1961	NA	NA	NA	NA	NA	NA	NA	NA	NA	NA	NA	T	C	0.0574468	-0.57197	0.380514	0.1328	C	T	0.0497	-0.422506	0.295068	0.171419
18	59674808	rs7229333	NA	NA	NA	NA	NA	NA	NA	NA	NA	NA	NA	NA	NA	NA	NA	NA	NA	NA	NA	NA	NA	NA	NA	NA	NA	NA	NA	NA	NA	NA	T	C	0.3038	0.205275	0.143413	0.171586
18	60442509	rs144681946	0.0013	0.0005	T	G	0.9923	-0.1897	0.2248	0.3987	NA	NA	NA	NA	NA	NA	NA	NA	NA	NA	NA	NA	NA	NA	NA	NA	G	T	0.00496454	-0.276034	1.2409	0.823967	T	G	0.009	-0.970244	0.678052	0.171721
18	60445905	rs557877570	0.0002	0.0004	T	G	0.9922	-0.1812	0.2244	0.4193	NA	NA	NA	NA	NA	NA	NA	NA	NA	NA	NA	NA	NA	NA	NA	NA	G	T	0.00496454	-0.276034	1.2409	0.823967	T	G	0.009	-0.970244	0.678052	0.171721
18	60478461	rs150290181	0.0002	0.0004	A	G	0.0079	0.1694	0.2236	0.4486	NA	NA	NA	NA	NA	NA	NA	NA	NA	NA	NA	NA	NA	NA	NA	NA	A	G	0.00496454	-0.276034	1.2409	0.823967	G	A	0.009	-0.970244	0.678052	0.171721
18	60485773	rs114066581	0.0002	0.0004	T	G	0.9922	-0.1641	0.2236	0.4631	NA	NA	NA	NA	NA	NA	NA	NA	NA	NA	NA	NA	NA	NA	NA	NA	G	T	0.00496454	-0.276034	1.2409	0.823967	T	G	0.009	-0.970244	0.678052	0.171721
18	60496272	rs115946566	0.0002	0.0004	A	C	0.0079	0.1632	0.2235	0.4653	NA	NA	NA	NA	NA	NA	NA	NA	NA	NA	NA	NA	NA	NA	NA	NA	A	C	0.00496454	-0.276034	1.2409	0.823967	C	A	0.009	-0.970244	0.678052	0.171721
18	60500419	rs568524063	0.0002	0.0004	C	G	0.0078	0.1628	0.2236	0.4665	NA	NA	NA	NA	NA	NA	NA	NA	NA	NA	NA	NA	NA	NA	NA	NA	C	G	0.00496454	-0.276034	1.2409	0.823967	G	C	0.009	-0.970244	0.678052	0.171721
18	60496248	rs116163846	0.0002	0.0004	T	C	0.9922	-0.1617	0.2242	0.4709	NA	NA	NA	NA	NA	NA	NA	NA	NA	NA	NA	NA	NA	NA	NA	NA	C	T	0.00496454	-0.276034	1.2409	0.823967	T	C	0.009	-0.970244	0.678052	0.171721
18	60382187	rs184529796	0.0002	0.0004	T	C	0.0079	0.1444	0.2233	0.5178	NA	NA	NA	NA	NA	NA	NA	NA	NA	NA	NA	NA	NA	NA	NA	NA	T	C	0.00496454	-0.276034	1.2409	0.823967	C	T	0.009	-0.970244	0.678052	0.171721
18	60413606	rs189785350	0.0002	0.0004	T	C	0.992	-0.1419	0.2214	0.5217	NA	NA	NA	NA	NA	NA	NA	NA	NA	NA	NA	NA	NA	NA	NA	NA	C	T	0.00496454	-0.276034	1.2409	0.823967	T	C	0.009	-0.970244	0.678052	0.171721
18	60397903	rs184934991	0.0002	0.0004	A	G	0.992	-0.1386	0.2224	0.5331	NA	NA	NA	NA	NA	NA	NA	NA	NA	NA	NA	NA	NA	NA	NA	NA	G	A	0.00496454	-0.276034	1.2409	0.823967	A	G	0.009	-0.970244	0.678052	0.171721
18	60407039	rs182194015	0.0002	0.0004	T	C	0.008	0.1377	0.2224	0.5358	NA	NA	NA	NA	NA	NA	NA	NA	NA	NA	NA	NA	NA	NA	NA	NA	T	C	0.00496454	-0.276034	1.2409	0.823967	C	T	0.009	-0.970244	0.678052	0.171721
18	60435107	rs187416199	0.0013	0.0005	A	G	0.0081	0.1262	0.2211	0.5682	NA	NA	NA	NA	NA	NA	NA	NA	NA	NA	NA	NA	NA	NA	NA	NA	A	G	0.00496454	-0.276034	1.2409	0.823967	G	A	0.009	-0.970244	0.678052	0.171721
18	60542319	rs181765462	0.0002	0.0004	A	C	0.0079	0.125	0.2241	0.577	NA	NA	NA	NA	NA	NA	NA	NA	NA	NA	NA	NA	NA	NA	NA	NA	A	C	0.00496454	-0.276034	1.2409	0.823967	C	A	0.009	-0.970244	0.678052	0.171721
18	60343795	rs193094001	0.0004	0.0131	T	G	0.0081	0.1116	0.2234	0.6174	NA	NA	NA	NA	NA	NA	NA	NA	NA	NA	NA	NA	NA	NA	NA	NA	T	G	0.00496454	-0.276034	1.2409	0.823967	G	T	0.009	-0.970244	0.678052	0.171721
18	60538976	rs567115629	0.0002	0.0004	T	C	0.992	-0.1086	0.2235	0.627	NA	NA	NA	NA	NA	NA	NA	NA	NA	NA	NA	NA	NA	NA	NA	NA	C	T	0.00496454	-0.276034	1.2409	0.823967	T	C	0.009	-0.970244	0.678052	0.171721
18	60229371	rs541633886	0.0005	0	A	G	0.9889	0.292	0.2102	0.1649	NA	NA	NA	NA	NA	NA	NA	NA	NA	NA	NA	NA	NA	NA	NA	NA	G	A	0.0148936	-0.628083	0.765822	0.412135	A	G	0.0154	0.796793	0.556924	0.171792
18	59836930	rs62096079	NA	NA	NA	NA	NA	NA	NA	NA	G	T	0.1247	-0.052	0.2395	T	G	0.6924	0.0061	0.4904	T	G	0.6869	0.0097	0.007	0.1667	G	T	0.0787234	0.464303	0.340759	0.173022	T	G	0.0913	-0.328071	0.229309	0.171795
18	60480877	rs527639325	0.0002	0.0004	C	G	0.9956	0.003	0.696	0.9966	NA	NA	NA	NA	NA	NA	NA	NA	NA	NA	NA	NA	NA	NA	NA	NA	G	C	0.00283688	-1.12768	1.68574	0.503527	C	G	0.009	-1.03576	0.723988	0.171815
18	60596244	rs73963627	0.0075	0.0178	A	G	0.1726	0.0893	0.0473	0.05894	A	G	0.1801	-0.0134	0.7165	A	G	0.0029	0.0973	0.3977	NA	NA	NA	NA	NA	NA	A	G	0.208511	0.310385	0.225082	0.167898	G	A	0.1953	0.230649	0.161367	0.172217
18	60203140	rs35331358	0.0036	0.0227	A	C	0.0763	0.01	0.0711	0.8881	A	C	0.0709	-0.0478	0.4143	A	C	0.2814	0.0152	0.09526	A	C	0.2672	0.0091	0.0073	0.2095	A	C	0.0205674	-0.0736635	0.605239	0.903129	C	A	0.0506	0.338541	0.716467	0.172275
18	60203227	rs17668044	0.0036	0.0227	A	G	0.0763	0.01	0.0711	0.8881	A	G	0.0716	-0.028	0.6291	A	G	0.2815	0.0152	0.09416	A	G	0.2672	0.009	0.0073	0.2142	A	G	0.0205674	-0.0736635	0.605239	0.903129	G	A	0.0506	0.338541	0.716467	0.172275
18	60104962	rs7235828	0.001	0.0091	A	G	0.1693	-0.0556	0.0499	0.2648	A	G	0.1707	0.0568	0.1514	A	G	0.1506	-0.01	0.3846	A	G	0.1597	0.0036	0.0089	0.6859	A	G	0.164539	-0.0224556	0.240348	0.925563	G	A	0.1637	0.248993	0.174232	0.1723
18	60820571	rs956572	0.0017	0.0017	A	G	0.2424	0.0192	0.0413	0.6427	G	A	0.7667	-0.0151	0.655	A	G	0.4004	0.0013	0.8788	A	G	0.4	0.0108	0.0069	0.1199	G	A	0.783688	0.381012	0.215583	0.0771687	G	A	0.2071	0.213259	0.430579	0.172376
18	60168084	rs527930053	0.0002	0.0005	A	G	0.0075	-0.0174	0.242	0.9428	NA	NA	NA	NA	NA	NA	NA	NA	NA	NA	NA	NA	NA	NA	NA	NA	A	G	0.00921986	-0.342003	0.930674	0.713262	G	A	0.0154	-0.935852	1.71376	0.172477
18	61129617	rs7244967	NA	NA	T	G	0.8948	-0.0043	0.0614	0.9438	G	T	0.1062	0.0687	0.1413	T	G	0.9528	0.0098	0.6193	T	G	0.9595	-0.0115	0.02	0.5632	G	T	0.1	-0.148801	0.279803	0.594859	T	G	0.1573	-0.315431	0.275212	0.172601
18	60195057	rs138033242	0.001	0.0008	A	G	0.9669	-0.0036	0.1067	0.9727	G	A	0.0267	-0.1577	0.1595	A	G	0.9994	-0.2687	0.2721	NA	NA	NA	NA	NA	NA	G	A	0.0326241	0.182956	0.468419	0.696107	A	G	0.0307	-0.510498	0.357534	0.172695
18	61004727	rs28678815	NA	NA	T	C	0.4184	0.0141	0.0367	0.7012	T	C	0.4202	-0.0036	0.8999	T	C	0.2465	-0.0097	0.3076	T	C	0.2549	0.0124	0.0075	0.09596	T	C	0.468794	-0.200274	0.17985	0.265467	C	T	0.4693	0.185246	0.129811	0.172943
18	60796445	rs10503077	0.0052	0.0055	T	C	0.1482	0.0644	0.0521	0.2167	T	C	0.1817	-0.0012	0.9746	T	C	0.0594	0.0084	0.6333	T	C	0.0564	-0.0341	0.0151	0.02416	T	C	0.155319	0.0598332	0.246696	0.808364	C	T	0.1392	0.265771	0.186295	0.173079
18	60379087	rs9948705	0.0072	0.0153	T	C	0.1549	0.0191	0.0503	0.7038	T	C	0.1612	-0.0429	0.273	T	C	0.0022	-0.0306	0.8226	NA	NA	NA	NA	NA	NA	T	C	0.178723	0.49133	0.234317	0.0360055	C	T	0.1826	0.191309	0.246268	0.17311
18	60379229	rs9945743	0.0073	0.0155	A	G	0.8436	-0.0196	0.05	0.6946	G	A	0.1609	-0.0469	0.2327	A	G	0.9978	0.0389	0.7762	NA	NA	NA	NA	NA	NA	G	A	0.179433	0.484642	0.234118	0.0384453	A	G	0.1826	0.191309	0.246268	0.17311
18	60702535	rs73465371	0.0012	0.0025	T	C	0.9725	-0.1699	0.1138	0.1356	C	T	0.0355	0.0578	0.5104	NA	NA	NA	NA	NA	NA	NA	NA	NA	NA	NA	C	T	0.035461	0.596165	0.448385	0.183655	T	C	0.0289	0.545053	0.382094	0.173119
18	60699414	rs149523120	0.0012	0.0025	T	C	0.0272	0.1584	0.1143	0.1659	T	C	0.0352	0.0663	0.4535	NA	NA	NA	NA	NA	NA	NA	NA	NA	NA	NA	T	C	0.035461	0.596165	0.448385	0.183655	C	T	0.0289	0.545053	0.382094	0.173119
18	60106649	rs112303898	0.0021	0.0021	C	G	0.114	-0.0367	0.062	0.5536	NA	NA	NA	NA	NA	C	G	0.0513	-0.0118	0.5276	C	G	0.0495	-0.0028	0.0151	0.8527	NA	NA	NA	NA	NA	NA	G	C	0.1329	-0.273153	0.19149	0.173127
18	60163959	rs149475801	0.0002	0.0003	A	G	0.9932	-0.4822	0.6082	0.4278	NA	NA	NA	NA	NA	NA	NA	NA	NA	NA	NA	NA	NA	NA	NA	NA	G	A	0.00212766	-1.10141	2.16706	0.611276	A	G	0.0063	1.0646	0.899717	0.173394
18	59916559	rs558717240	NA	NA	NA	NA	NA	NA	NA	NA	NA	NA	NA	NA	NA	NA	NA	NA	NA	NA	NA	NA	NA	NA	NA	NA	NA	NA	NA	NA	NA	NA	A	G	0.0063	-0.911838	1.90745	0.173457
18	60054757	rs78459945	NA	NA	A	G	0.8459	0.0644	0.0522	0.2175	G	A	0.1574	-0.009	0.8225	A	G	0.9037	0.0048	0.7278	A	G	0.8921	0.0056	0.0106	0.595	G	A	0.18227	-0.0776417	0.225861	0.731028	A	G	0.1555	0.0962765	0.394323	0.173588
18	60037406	rs114941408	NA	NA	T	G	0.9661	0.0472	0.1073	0.66	G	T	0.034	0.0436	0.6136	T	G	0.9815	-0.002	0.9516	T	G	0.9849	-0.0018	0.0432	0.9667	G	T	0.0347518	-0.0174406	0.499785	0.972163	T	G	0.0488	0.604263	0.640742	0.174036
18	60834205	rs114963536	0.0015	0	T	C	0.9391	-0.0248	0.082	0.7628	C	T	0.084	0.0911	0.09117	T	C	0.9986	-0.0293	0.8863	NA	NA	NA	NA	NA	NA	C	T	0.0751773	-0.469284	0.335339	0.161684	T	C	0.0452	0.314318	1.00009	0.174915
18	59994388	rs554219273	NA	NA	A	G	0.008	0.5531	0.4185	0.1863	NA	NA	NA	NA	NA	NA	NA	NA	NA	NA	NA	NA	NA	NA	NA	NA	A	G	0.0141844	0.671863	0.784321	0.391657	G	A	0.0118	0.511377	1.06802	0.175481
18	60062895	rs9963759	NA	NA	A	C	0.0092	0.7483	0.4697	0.1111	NA	NA	NA	NA	NA	NA	NA	NA	NA	NA	NA	NA	NA	NA	NA	NA	A	C	0.012766	1.33082	0.981822	0.17527	C	A	0.0118	-0.850402	0.59938	0.175556
18	60065949	rs28674754	NA	NA	A	G	0.0099	0.3809	0.5284	0.471	NA	NA	NA	NA	NA	NA	NA	NA	NA	NA	NA	NA	NA	NA	NA	NA	A	G	0.012766	1.33082	0.981822	0.17527	G	A	0.0118	-0.850402	0.59938	0.175556
18	60106023	rs58010989	0.0013	0.0003	A	G	0.9235	-0.2035	0.0736	0.005686	G	A	0.0695	-0.0188	0.7544	NA	NA	NA	NA	NA	NA	NA	NA	NA	NA	NA	G	A	0.0978723	0.391523	0.306951	0.202124	A	G	0.0696	-0.339997	0.23965	0.175582
18	60619977	rs8096881	0.0103	0.0125	A	G	0.1863	0.0291	0.0471	0.5367	A	G	0.2012	0.0044	0.9003	A	G	0.0027	0.0462	0.6949	NA	NA	NA	NA	NA	NA	A	G	0.210638	0.00951161	0.220616	0.965611	G	A	0.2378	-0.2612	0.268965	0.175773
18	61031487	rs184393128	NA	NA	A	C	0.0064	-0.1053	0.3287	0.7487	NA	NA	NA	NA	NA	NA	NA	NA	NA	NA	NA	NA	NA	NA	NA	NA	A	C	0.0035461	1.75993	1.23896	0.155463	C	A	0.0072	-1.06683	0.752611	0.175967
18	60447752	rs28702792	0.0002	0.0005	A	G	0.9914	-0.3079	0.2309	0.1825	NA	NA	NA	NA	NA	NA	NA	NA	NA	NA	NA	NA	NA	NA	NA	NA	G	A	0.00851064	1.15721	0.900522	0.198776	A	G	0.0145	-0.755952	0.53334	0.176006
18	60386520	rs147868287	0.0002	0.0005	A	T	0.9913	-0.2747	0.2287	0.2298	NA	NA	NA	NA	NA	NA	NA	NA	NA	NA	NA	NA	NA	NA	NA	NA	T	A	0.00851064	1.15721	0.900522	0.198776	A	T	0.0145	-0.755952	0.53334	0.176006
18	60195688	rs533631245	0	0.0001	T	C	0.004	0.2879	0.3923	0.463	NA	NA	NA	NA	NA	NA	NA	NA	NA	NA	NA	NA	NA	NA	NA	NA	T	C	0.00638298	0.049884	1.10161	0.963882	C	T	0.0054	-1.19355	0.842175	0.176059
18	60332914	rs148108863	0.0007	0.0015	T	C	0.9795	-0.1125	0.1342	0.4022	C	T	0.0242	0.1081	0.3369	NA	NA	NA	NA	NA	NA	NA	NA	NA	NA	NA	C	T	0.0304965	-0.714564	0.524082	0.172739	T	C	0.0208	0.785323	0.638354	0.176227
18	60219177	rs77825906	0.0012	0.0143	A	G	0.9706	0.047	0.1157	0.6848	G	A	0.0265	0.1788	0.07147	NA	NA	NA	NA	NA	NA	NA	NA	NA	NA	NA	G	A	0.0248227	-0.604084	0.572168	0.291069	A	G	0.0425	0.472088	0.333263	0.176271
18	60216431	rs182923207	0.0014	0.0104	A	G	0.9666	0.0053	0.1098	0.9618	G	A	0.0281	0.2602	0.01557	NA	NA	NA	NA	NA	NA	NA	NA	NA	NA	NA	G	A	0.0297872	-0.456937	0.519617	0.379199	A	G	0.0425	0.472088	0.333263	0.176271
18	61058681	rs190277432	NA	NA	T	C	0.0301	-0.024	0.1132	0.8321	T	C	0.0312	-0.0569	0.545	NA	NA	NA	NA	NA	NA	NA	NA	NA	NA	NA	T	C	0.0468085	-0.190653	0.415269	0.646157	C	T	0.0325	0.508557	0.359109	0.176398
18	61056545	rs115363653	NA	NA	T	C	0.9714	0.0184	0.1182	0.8764	C	T	0.0313	-0.0362	0.6979	NA	NA	NA	NA	NA	NA	NA	NA	NA	NA	NA	NA	NA	NA	NA	NA	NA	T	C	0.0325	0.508557	0.359109	0.176398
18	59920197	rs12326677	NA	NA	A	C	0.899	0.0451	0.0596	0.4489	C	A	0.0915	-0.0086	0.8627	A	C	0.7212	-0.009	0.3195	A	C	0.7284	-0.0132	0.0072	0.06575	C	A	0.0475177	-0.116892	0.39967	0.769926	A	C	0.0759	0.33237	0.234771	0.17654
18	60679199	rs75315400	0.0028	0.0004	A	G	0.9241	0.1372	0.0707	0.05242	G	A	0.0853	0.0403	0.4435	A	G	0.9988	0.2443	0.1516	NA	NA	NA	NA	NA	NA	G	A	0.116312	-0.0484482	0.294933	0.86952	A	G	0.0886	0.310609	0.219556	0.176861
18	60719797	rs7240025	0.0149	0.0178	C	G	0.2858	0.0396	0.0405	0.3283	NA	NA	NA	NA	NA	C	G	0.0314	0.025	0.2911	C	G	0.0337	0.0336	0.0181	0.06343	C	G	0.34539	0.0186392	0.184506	0.919533	G	C	0.321	0.190526	0.134693	0.176923
18	60535225	rs150962478	0.0002	0.0004	A	G	0.9926	0.1085	0.2488	0.6627	NA	NA	NA	NA	NA	NA	NA	NA	NA	NA	NA	NA	NA	NA	NA	NA	G	A	0.00496454	-1.22201	1.21797	0.315708	A	G	0.0099	0.766162	1.71622	0.177089
18	60014048	rs57466558	NA	NA	C	G	0.772	-0.0857	0.0451	0.05762	NA	NA	NA	NA	NA	C	G	0.9934	-0.0335	0.5929	NA	NA	NA	NA	NA	NA	NA	NA	NA	NA	NA	NA	C	G	0.2676	0.205287	0.148747	0.177133
18	60817020	rs72941370	0.0034	0.0005	A	C	0.8811	-0.0072	0.0581	0.9014	C	A	0.1429	0.0024	0.9535	A	C	0.9154	0.0078	0.6022	A	C	0.9274	-0.0075	0.0132	0.5706	C	A	0.124823	0.329132	0.282169	0.243439	A	C	0.1148	-0.363205	0.315523	0.177312
18	60702249	rs7236962	0.0123	0.0018	T	C	0.7391	-0.0324	0.0409	0.4286	C	T	0.3025	0.0001	0.9977	T	C	0.9344	-0.0175	0.2996	T	C	0.9421	-0.0033	0.0143	0.8167	C	T	0.31773	-0.122003	0.195161	0.531879	T	C	0.3156	0.186342	0.139542	0.177372
18	60178691	rs7237414	0.0124	0.0043	T	C	0.0615	-0.0323	0.0787	0.681	T	C	0.0542	-0.0296	0.6574	T	C	0.2829	0.0156	0.08459	T	C	0.2683	0.0089	0.0073	0.2173	T	C	0.00780142	-0.150207	1.01168	0.881969	C	T	0.0181	0.361063	1.19389	0.177625
18	60011806	rs13381269	NA	NA	T	C	0.1002	0.0273	0.0619	0.6597	T	C	0.0909	0.0692	0.174	NA	NA	NA	NA	NA	NA	NA	NA	NA	NA	NA	T	C	0.124823	-0.16737	0.257656	0.515959	C	T	0.1058	0.366037	0.325192	0.177816
18	60025375	rs3810024	NA	NA	T	C	0.1436	0.0675	0.0518	0.1922	T	C	0.1449	0.0305	0.4548	T	C	0.0054	0.0438	0.5331	NA	NA	NA	NA	NA	NA	T	C	0.174468	-0.15745	0.22502	0.484106	C	T	0.1844	0.23833	0.168901	0.17804
18	60270997	rs615386	0.0342	0.0052	T	G	0.194	-0.0774	0.0466	0.09667	T	G	0.2077	-0.0199	0.5791	T	G	0.4287	0.0118	0.1565	T	G	0.416	-0.0148	0.0071	0.03719	T	G	0.123404	0.16392	0.276205	0.552866	G	T	0.1637	-0.248225	0.175927	0.178072
18	61006451	rs114003540	NA	NA	T	C	0.082	-0.0631	0.0669	0.3455	T	C	0.0875	0.0209	0.6728	T	C	0.0013	-0.2021	0.3647	NA	NA	NA	NA	NA	NA	T	C	0.093617	-0.361612	0.306139	0.237522	C	T	0.0606	-0.382319	0.271176	0.17843
18	60231038	rs7241624	0.0009	0.0108	T	G	0.6703	0.0862	0.038	0.02337	T	G	0.6717	0.0094	0.7528	T	G	0.5644	0.0297	0.000322	T	G	0.5518	0.0121	0.0065	0.06316	T	G	0.679433	-0.013567	0.190653	0.94327	T	G	0.359	0.188793	0.133955	0.178582
18	61061565	rs1075916	NA	NA	T	C	0.1866	-0.0393	0.0467	0.3999	T	C	0.1847	0.0192	0.5991	T	C	0.0034	-0.0938	0.3619	NA	NA	NA	NA	NA	NA	T	C	0.213475	-0.00616323	0.20869	0.97644	C	T	0.1917	-0.233936	0.166002	0.178629
18	61063564	rs28735094	NA	NA	A	C	0.1864	-0.0389	0.0467	0.4054	A	C	0.1848	0.0189	0.6047	A	C	0.0034	-0.0917	0.3731	NA	NA	NA	NA	NA	NA	A	C	0.213475	-0.00616323	0.20869	0.97644	C	A	0.1917	-0.233936	0.166002	0.178629
18	60163689	rs591087	0.0099	0.0196	T	C	0.8907	0.0922	0.0595	0.1214	T	C	0.9014	0.0652	0.1907	T	C	0.7735	-0.0213	0.03117	T	C	0.7612	-0.0056	0.0079	0.4826	T	C	0.924823	0.0827742	0.347417	0.811683	T	C	0.0741	0.36452	0.258757	0.178792
18	60281072	rs144639037	0.0008	0.1108	T	C	0.0151	-0.0714	0.1586	0.6525	NA	NA	NA	NA	NA	NA	NA	NA	NA	NA	NA	NA	NA	NA	NA	NA	T	C	0.0283688	-0.39127	0.479258	0.414267	C	T	0.009	-0.82865	1.61732	0.17897
18	60279019	rs76433612	0.0008	0.1108	A	G	0.015	-0.0702	0.1592	0.6592	NA	NA	NA	NA	NA	NA	NA	NA	NA	NA	NA	NA	NA	NA	NA	NA	A	G	0.0283688	-0.39127	0.479258	0.414267	G	A	0.009	-0.82865	1.61732	0.17897
18	60673079	rs77797533	0.0058	0.0023	T	C	0.1852	-0.0362	0.0453	0.4239	T	C	0.1967	0.0231	0.5132	T	C	0.086	0.0058	0.6909	T	C	0.0826	0.001	0.0117	0.9336	T	C	0.224113	0.0616178	0.216653	0.776098	C	T	0.2125	0.219875	0.156147	0.178987
18	60673535	rs12455505	0.0056	0.0029	T	C	0.1849	-0.0438	0.0455	0.3359	T	C	0.1961	0.0285	0.4203	T	C	0.0859	0.0054	0.7092	T	C	0.0826	0.0033	0.0117	0.7758	T	C	0.223404	0.0179676	0.217298	0.934101	C	T	0.2125	0.219875	0.156147	0.178987
18	60673332	rs17070536	0.0058	0.0023	A	G	0.1851	-0.0379	0.0453	0.4032	A	G	0.1957	0.0284	0.4226	A	G	0.0858	0.0052	0.7227	A	G	0.0827	-0.0004	0.0117	0.976	A	G	0.223404	0.0179676	0.217298	0.934101	G	A	0.2125	0.219875	0.156147	0.178987
18	59891250	rs140042527	NA	NA	A	G	0.0051	-0.0003	0.3208	0.9993	NA	NA	NA	NA	NA	NA	NA	NA	NA	NA	NA	NA	NA	NA	NA	NA	A	G	0.00425532	-1.16235	1.2689	0.359651	G	A	0.0072	1.03789	0.738107	0.17963
18	60612536	rs525092	0.0148	0.0012	T	G	0.5995	-0.019	0.0366	0.6044	G	T	0.4011	0.0183	0.5276	T	G	0.606	-0.0149	0.07562	T	G	0.5971	-0.009	0.0066	0.176	G	T	0.425532	-0.0375841	0.178589	0.833316	T	G	0.3906	-0.185561	0.13203	0.179861
18	60779878	rs8096478	0.0002	0.0024	A	G	0.8854	-0.0517	0.0605	0.392	G	A	0.1149	0.0353	0.4455	A	G	0.8344	0.0004	0.9694	A	G	0.8333	-0.0153	0.0093	0.1005	G	A	0.0914894	0.495219	0.2943	0.0924326	A	G	0.075	0.346871	0.246892	0.180022
18	60394023	rs111230998	0.0097	0.0205	A	G	0.1892	0.0433	0.0463	0.3499	A	G	0.2	0.0011	0.9752	A	G	0.0031	0.0314	0.7811	NA	NA	NA	NA	NA	NA	A	G	0.244681	0.309914	0.211888	0.143568	G	A	0.2197	0.214611	0.162198	0.180109
18	60397054	rs73465054	0.01	0.0211	A	G	0.8077	-0.0482	0.0459	0.2936	G	A	0.2006	-0.0078	0.8291	A	G	0.9969	-0.0546	0.6281	NA	NA	NA	NA	NA	NA	G	A	0.246099	0.299429	0.210592	0.155072	A	G	0.2197	0.214611	0.162198	0.180109
18	61035874	rs142421246	NA	NA	A	G	0.0063	-0.1356	0.3312	0.6823	NA	NA	NA	NA	NA	NA	NA	NA	NA	NA	NA	NA	NA	NA	NA	NA	A	G	0.0035461	1.75993	1.23896	0.155463	G	A	0.0072	-1.05941	0.754279	0.180156
18	60588890	rs9950717	0.0091	0.0173	A	G	0.8335	-0.0853	0.0481	0.07642	G	A	0.1734	-0.0078	0.8356	A	G	0.9972	-0.0891	0.4431	NA	NA	NA	NA	NA	NA	G	A	0.202128	0.386626	0.226873	0.0883531	A	G	0.1872	0.229343	0.16331	0.180219
18	60582428	rs36110044	0.0046	0.0185	A	G	0.1928	0.0992	0.0454	0.02881	A	G	0.1984	-0.0288	0.4193	A	G	0.0961	-0.0474	0.000642	A	G	0.101	0.0056	0.0106	0.5958	A	G	0.212766	0.287079	0.223991	0.199964	G	A	0.2043	0.222006	0.158095	0.180247
18	60337274	rs28814961	0.0231	0.076	A	T	0.4245	0.0119	0.0371	0.7483	NA	NA	NA	NA	NA	A	T	0.108	-0.0317	0.01639	A	T	0.1055	-0.0163	0.0107	0.1258	A	T	0.504255	-0.152263	0.179322	0.395823	A	T	0.4783	0.224878	0.205352	0.180382
18	60841909	rs8098548	0.005	0	T	C	0.4981	0.0471	0.0365	0.1963	T	C	0.535	0.0301	0.2969	T	C	0.1575	-0.0049	0.6648	T	C	0.1522	-0.0128	0.009	0.155	T	C	0.59078	0.145317	0.183692	0.42889	T	C	0.4494	-0.043051	0.351399	0.180513
18	59786627	rs183240142	NA	NA	A	C	0.9759	-0.0935	0.1233	0.4485	NA	NA	NA	NA	NA	NA	NA	NA	NA	NA	NA	NA	NA	NA	NA	NA	C	A	0.0184397	-0.403286	0.594741	0.497717	A	C	0.047	0.444753	0.317151	0.180873
18	61078144	rs1169851212	NA	NA	T	C	0.0056	0.2098	0.4972	0.6731	NA	NA	NA	NA	NA	NA	NA	NA	NA	NA	NA	NA	NA	NA	NA	NA	T	C	0.00141844	3.33848	2.13209	0.11739	C	T	0.0054	1.30054	0.976561	0.180993
18	60585357	rs186438443	0.0003	0.0005	T	C	0.9942	-0.07	0.2892	0.8088	NA	NA	NA	NA	NA	NA	NA	NA	NA	NA	NA	NA	NA	NA	NA	NA	C	T	0.00283688	-1.20736	1.76389	0.493668	T	C	0.0154	-0.860277	0.862819	0.181035
18	60235253	rs114350564	0.0006	0.0013	A	G	0.9892	-0.4317	0.1918	0.02438	NA	NA	NA	NA	NA	NA	NA	NA	NA	NA	NA	NA	NA	NA	NA	NA	G	A	0.0163121	-0.170643	0.739912	0.817605	A	G	0.0145	0.767034	0.547168	0.18104
18	61070715	rs17071050	NA	NA	A	C	0.8159	0.0423	0.0474	0.3716	C	A	0.1827	0.0226	0.5368	A	C	0.9966	0.0922	0.3689	NA	NA	NA	NA	NA	NA	C	A	0.207801	-0.0539323	0.212392	0.799551	A	C	0.189	-0.231532	0.165183	0.181091
18	61074808	rs9951277	NA	NA	C	G	0.8161	0.0423	0.0475	0.3733	NA	NA	NA	NA	NA	C	G	0.9967	0.0957	0.3519	NA	NA	NA	NA	NA	NA	G	C	0.207801	-0.0539323	0.212392	0.799551	C	G	0.189	-0.231532	0.165183	0.181091
18	60208433	rs185173590	0.0003	0.0005	A	G	0.0063	0.324	0.2858	0.257	NA	NA	NA	NA	NA	NA	NA	NA	NA	NA	NA	NA	NA	NA	NA	NA	A	G	0.00992908	-0.486731	0.857738	0.570402	G	A	0.0063	-1.1212	0.799967	0.181129
18	60830032	rs59532114	0.0002	0.0032	A	C	0.2502	0.08	0.0429	0.06199	A	C	0.2595	0.0194	0.5503	A	C	0.0412	-0.0479	0.02344	A	C	0.0383	0.0062	0.0193	0.7495	A	C	0.288652	0.186359	0.204293	0.361656	C	A	0.2993	0.20292	0.150073	0.181242
18	60363093	rs181510742	0.0005	0.0011	A	G	0.9849	0.1127	0.1643	0.4928	NA	NA	NA	NA	NA	NA	NA	NA	NA	NA	NA	NA	NA	NA	NA	NA	G	A	0.012766	0.278582	0.724878	0.700744	A	G	0.0118	-0.880853	0.670059	0.181254
18	59999573	rs4485469	NA	NA	A	G	0.6139	0.0323	0.0367	0.3786	A	G	0.6157	0.0034	0.9081	A	G	0.5594	-0.001	0.9012	A	G	0.544	-0.001	0.0065	0.8788	A	G	0.667376	0.135534	0.189308	0.474026	A	G	0.3219	0.192239	0.137275	0.181508
18	60965057	rs2849379	NA	NA	T	C	0.0576	-0.0766	0.0806	0.3418	T	C	0.0724	-0.0344	0.5415	T	C	0.1168	0.0053	0.6823	T	C	0.1239	0.004	0.01	0.6897	T	C	0.0326241	-0.320565	0.509441	0.529186	C	T	0.0588	0.385719	0.275453	0.181537
18	60683261	rs60189494	0.0047	0.0081	C	G	0.8971	-0.0185	0.0597	0.7571	NA	NA	NA	NA	NA	C	G	0.9985	-0.2023	0.2705	NA	NA	NA	NA	NA	NA	G	C	0.123404	0.522891	0.274187	0.0565131	C	G	0.1564	-0.279446	0.230359	0.18182
18	60685350	rs73480144	0.0047	0.0081	C	G	0.1027	0.0165	0.0597	0.7816	NA	NA	NA	NA	NA	NA	NA	NA	NA	NA	NA	NA	NA	NA	NA	NA	C	G	0.123404	0.522891	0.274187	0.0565131	G	C	0.1564	-0.279446	0.230359	0.18182
18	60496262	rs9947968	0.0029	0.0062	C	G	0.9327	-0.0305	0.0729	0.6757	NA	NA	NA	NA	NA	NA	NA	NA	NA	NA	NA	NA	NA	NA	NA	NA	G	C	0.0822695	0.115109	0.341497	0.736063	C	G	0.0922	-0.316625	0.226302	0.181923
18	60441883	rs9959676	0.0029	0.0062	A	T	0.933	-0.0237	0.0731	0.7459	NA	NA	NA	NA	NA	NA	NA	NA	NA	NA	NA	NA	NA	NA	NA	NA	T	A	0.0822695	0.115109	0.341497	0.736063	A	T	0.0922	-0.316625	0.226302	0.181923
18	60322777	rs148236395	0.0005	0.0012	A	G	0.0117	-0.0286	0.1925	0.882	NA	NA	NA	NA	NA	NA	NA	NA	NA	NA	NA	NA	NA	NA	NA	NA	A	G	0.0205674	0.0766388	0.651473	0.906353	G	A	0.0145	0.787482	0.56323	0.182243
18	60137303	rs9709738	0.0001	0.0003	NA	NA	NA	NA	NA	NA	NA	NA	NA	NA	NA	C	G	0.7186	-0.0097	0.2898	C	G	0.7238	-0.0013	0.0075	0.863	C	G	0.439007	-0.0114207	0.1857	0.95096	G	C	0.4114	0.184879	0.13229	0.182449
18	60093523	rs28403479	NA	NA	T	C	0.0082	-0.0571	0.2715	0.8336	NA	NA	NA	NA	NA	NA	NA	NA	NA	NA	NA	NA	NA	NA	NA	NA	T	C	0.00780142	0.292259	1.1942	0.806665	C	T	0.0108	0.845436	0.770662	0.182801
18	60471290	rs75549311	0.0006	0.0014	A	G	0.0234	-0.0947	0.1319	0.4729	A	G	0.0254	-0.1183	0.2936	NA	NA	NA	NA	NA	NA	NA	NA	NA	NA	NA	A	G	0.035461	-0.144105	0.453387	0.750606	G	A	0.0325	-0.543144	0.43257	0.182818
18	60920563	rs17685987	NA	NA	A	G	0.9876	0.2692	0.1989	0.1759	NA	NA	NA	NA	NA	A	G	0.9883	0.0142	0.7144	A	G	0.9864	-0.0191	0.0369	0.6043	NA	NA	NA	NA	NA	NA	A	G	0.0127	0.83258	0.623436	0.182911
18	60637778	rs12960508	0.0069	0.0131	T	G	0.2063	0.0235	0.0453	0.6036	T	G	0.2172	0.003	0.9298	T	G	0.0847	-0.0559	0.000139	T	G	0.0904	0.006	0.0113	0.595	T	G	0.214184	-0.000489	0.222187	0.998245	G	T	0.2477	-0.25217	0.241444	0.183494
18	60042817	rs4426449	NA	NA	T	C	0.1874	0.0004	0.0464	0.9939	T	C	0.1778	0.063	0.09198	T	C	0.336	0.0149	0.08308	T	C	0.3288	0.0008	0.0068	0.906	T	C	0.131915	0.0905345	0.254389	0.721923	C	T	0.1573	0.251708	0.180543	0.183554
18	60673791	rs12458723	0.006	0.0026	T	G	0.8128	0.0288	0.0451	0.523	G	T	0.1996	0.0345	0.326	T	G	0.9141	-0.0053	0.7131	T	G	0.9174	-0.0108	0.0117	0.3549	G	T	0.225532	0.00768436	0.217186	0.971776	T	G	0.2143	0.217429	0.155959	0.183561
18	60943403	rs151044574	NA	NA	T	C	0.013	0.0405	0.1888	0.8301	NA	NA	NA	NA	NA	NA	NA	NA	NA	NA	NA	NA	NA	NA	NA	NA	T	C	0.00992908	0.471753	0.908583	0.603608	C	T	0.0063	-1.15985	1.07868	0.183881
18	60442642	rs113925450	0.0002	0.0004	A	G	0.994	-0.15	0.3119	0.6306	NA	NA	NA	NA	NA	NA	NA	NA	NA	NA	NA	NA	NA	NA	NA	NA	G	A	0.0035461	-1.35573	1.20261	0.259607	A	G	0.0072	-1.05762	0.759157	0.183891
18	60474033	rs112583831	0.0002	0.0003	A	T	0.9939	-0.007	0.3076	0.9817	NA	NA	NA	NA	NA	NA	NA	NA	NA	NA	NA	NA	NA	NA	NA	NA	T	A	0.0035461	-1.35573	1.20261	0.259607	A	T	0.0072	-1.05762	0.759157	0.183891
18	60538777	rs112311053	0.0004	0.0008	T	C	0.9893	-0.1902	0.1992	0.3396	NA	NA	NA	NA	NA	NA	NA	NA	NA	NA	NA	NA	NA	NA	NA	NA	C	T	0.0120567	-0.781749	0.71962	0.27733	T	C	0.0072	-1.05762	0.759157	0.183891
18	60524120	rs112905610	0.0003	0.0007	A	C	0.0104	0.1871	0.1975	0.3435	NA	NA	NA	NA	NA	NA	NA	NA	NA	NA	NA	NA	NA	NA	NA	NA	A	C	0.0120567	-0.781749	0.71962	0.27733	C	A	0.0072	-1.05762	0.759157	0.183891
18	60662938	rs512453	1	0.0024	T	C	0.8971	0.2502	0.0624	6.02e-05	T	C	0.9074	0.104	0.04855	T	C	0.5437	0.0009	0.9087	T	C	0.5404	0.0041	0.0065	0.5323	T	C	0.997872	-2.15806	1.81715	0.234986	T	C	0.0172	0.744948	0.534746	0.18391
18	60665539	rs860916	0.8734	0.0027	A	G	0.8754	0.2114	0.0575	0.000239	A	G	0.8884	0.0918	0.05675	A	G	0.4326	-0.0112	0.1697	A	G	0.4279	-0.0068	0.0065	0.2939	A	G	0.997872	-2.15806	1.81715	0.234986	A	G	0.0172	0.744948	0.534746	0.18391
18	60661541	rs569162	1	0.0024	T	G	0.1069	-0.2237	0.0612	0.000259	G	T	0.9023	0.0885	0.0833	T	G	0.4731	-0.0004	0.9584	T	G	0.4734	-0.003	0.0064	0.6436	G	T	0.997872	-2.15806	1.81715	0.234986	G	T	0.0172	0.744948	0.534746	0.18391
18	60821744	rs58947914	0.0098	0.0006	T	C	0.7559	-0.0496	0.0432	0.2515	C	T	0.2951	0.0327	0.2989	T	C	0.9704	-0.0233	0.3472	T	C	0.9768	0.0393	0.0226	0.08165	C	T	0.329078	0.290013	0.187649	0.122224	T	C	0.2577	-0.208627	0.152923	0.183932
18	60648941	rs7228045	0.0102	0.0123	A	C	0.1842	0.0249	0.0473	0.5983	A	C	0.201	0.0066	0.8518	A	C	0.0027	0.0483	0.6823	NA	NA	NA	NA	NA	NA	A	C	0.209929	0.0307401	0.222575	0.890153	C	A	0.2351	-0.266452	0.290345	0.183943
18	60162219	rs73460914	0.0013	0.0002	A	G	0.1025	-0.0065	0.0606	0.9143	A	G	0.1007	0.0666	0.1569	A	G	0.0016	-0.1524	0.4596	NA	NA	NA	NA	NA	NA	A	G	0.136879	-0.0428907	0.273387	0.875335	G	A	0.123	-0.277014	0.198877	0.183973
18	60650962	rs146120382	0.0029	0.0062	T	C	0.0647	0.0597	0.0768	0.4372	T	C	0.0664	-0.0013	0.9824	T	C	0.0011	0.0023	0.989	NA	NA	NA	NA	NA	NA	T	C	0.0567376	0.0093326	0.386316	0.980727	C	T	0.0714	-0.344849	0.247825	0.184432
18	60031184	rs17069901	NA	NA	A	G	0.8754	-0.0156	0.0541	0.7724	G	A	0.1224	0.063	0.1429	A	G	0.9565	0.0266	0.189	A	G	0.9472	0.0074	0.0145	0.6083	G	A	0.143972	0.0745294	0.242985	0.759053	A	G	0.1293	0.269957	0.194079	0.184611
18	60686551	rs7241745	0.0063	0.0551	T	C	0.1367	0.0883	0.0524	0.09231	T	C	0.1492	0.045	0.2462	T	C	0.064	0.0275	0.09953	T	C	0.0648	-0.0095	0.0133	0.4779	T	C	0.167376	-0.0046029	0.24168	0.984805	C	T	0.1673	-0.244483	0.17593	0.185044
18	60681229	rs8089548	0.0063	0.0551	A	C	0.8635	-0.0857	0.0526	0.1031	C	A	0.1417	0.0291	0.4696	A	C	0.9374	-0.0255	0.1313	A	C	0.9365	0.017	0.0135	0.2093	C	A	0.167376	-0.0046029	0.24168	0.984805	A	C	0.1673	-0.244483	0.17593	0.185044
18	60508808	rs12457150	0.0004	0.0036	A	G	0.9441	-0.0496	0.0775	0.5225	G	A	0.0554	-0.0631	0.3099	A	G	0.9176	0.044	0.002964	A	G	0.9138	-0.0121	0.0114	0.2912	G	A	0.0468085	-0.578377	0.437853	0.186521	A	G	0.0579	0.389829	0.280567	0.185118
18	60125202	rs678025	0.0008	0.0158	A	G	0.0225	-0.1688	0.1323	0.2018	A	G	0.0227	0.0485	0.7034	NA	NA	NA	NA	NA	NA	NA	NA	NA	NA	NA	A	G	0.0219858	-0.0882304	0.617994	0.886473	G	A	0.0407	0.469914	0.338259	0.185191
18	60125311	rs672790	0.0008	0.0158	T	C	0.0215	-0.1395	0.1355	0.3031	T	C	0.023	0.0374	0.7659	NA	NA	NA	NA	NA	NA	NA	NA	NA	NA	NA	T	C	0.0212766	-0.0610953	0.625458	0.922186	C	T	0.0407	0.469914	0.338259	0.185191
18	60203605	rs34290411	0.0154	0.0006	C	G	0.9419	0.0136	0.081	0.8664	NA	NA	NA	NA	NA	C	G	0.7187	-0.0149	0.102	C	G	0.7328	-0.0107	0.0073	0.1438	NA	NA	NA	NA	NA	NA	C	G	0.0108	0.827347	1.89365	0.185259
18	60193405	rs72941624	0.0197	0.0005	T	G	0.0563	-0.013	0.0831	0.8752	T	G	0.0499	-0.0576	0.4148	T	G	0.2808	0.0149	0.09997	T	G	0.2569	0.008	0.0075	0.2858	NA	NA	NA	NA	NA	NA	G	T	0.0108	0.827347	1.89365	0.185259
18	60193406	rs72941625	0.0197	0.0005	A	T	0.9437	0.013	0.0831	0.8752	NA	NA	NA	NA	NA	A	T	0.7193	-0.015	0.0995	A	T	0.744	-0.0113	0.0077	0.1398	NA	NA	NA	NA	NA	NA	A	T	0.0108	0.827347	1.89365	0.185259
18	61078171	rs74595801	NA	NA	C	G	0.012	0.0043	0.2278	0.985	NA	NA	NA	NA	NA	NA	NA	NA	NA	NA	NA	NA	NA	NA	NA	NA	C	G	0.0205674	-0.436719	0.609692	0.473809	G	C	0.019	0.65	0.468629	0.185917
18	59724922	rs495113	NA	NA	A	G	0.9811	-0.1442	0.1458	0.3226	NA	NA	NA	NA	NA	A	G	0.9961	0.0067	0.9216	NA	NA	NA	NA	NA	NA	G	A	0.0191489	2.07323	0.645288	0.00131415	A	G	0.0217	0.139247	1.02461	0.18593
18	60917574	rs145362329	NA	NA	T	C	0.9933	0.283	0.2902	0.3294	NA	NA	NA	NA	NA	NA	NA	NA	NA	NA	NA	NA	NA	NA	NA	NA	C	T	0.0035461	-1.13085	1.61993	0.485122	T	C	0.009	0.877852	0.63312	0.186076
18	61130533	rs73963776	NA	NA	A	T	0.9743	-0.0437	0.1272	0.7309	NA	NA	NA	NA	NA	NA	NA	NA	NA	NA	NA	NA	NA	NA	NA	NA	T	A	0.029078	0.207955	0.54064	0.7005	A	T	0.0262	-0.577559	0.418203	0.18791
18	60730252	rs117833025	0	0.0007	A	G	0.0906	0.0804	0.0649	0.2153	A	G	0.0976	0.0603	0.2139	A	G	0.0823	-0.0005	0.9716	NA	NA	NA	NA	NA	NA	A	G	0.0851064	-0.173753	0.311322	0.576766	G	A	0.0714	-0.336835	0.243951	0.188011
18	60726768	rs9953327	0	0.0006	A	C	0.0905	0.0754	0.065	0.2457	A	C	0.0957	0.0736	0.1301	A	C	0.0822	-0.0047	0.7509	A	C	0.0784	0.0183	0.0125	0.1422	A	C	0.0851064	-0.173753	0.311322	0.576766	C	A	0.0714	-0.336835	0.243951	0.188011
18	61128937	rs72946602	NA	NA	A	T	0.0565	-0.0135	0.0897	0.8806	NA	NA	NA	NA	NA	A	T	0.1011	-0.008	0.6127	A	T	0.111	-0.0056	0.0132	0.6688	A	T	0.0539007	-0.104933	0.399156	0.792637	T	A	0.0434	0.445182	0.322485	0.188104
18	60250094	rs9958207	0.0008	0.0097	A	G	0.3194	-0.0782	0.0386	0.04257	A	G	0.327	-0.0146	0.6277	A	G	0.3168	-0.0283	0.001229	A	G	0.322	-0.0162	0.0069	0.01868	A	G	0.347518	-0.0509728	0.185126	0.783054	G	A	0.3779	0.18479	0.133865	0.188119
18	60250229	rs9961269	0.0008	0.0097	T	C	0.3195	-0.0778	0.0386	0.04363	T	C	0.3271	-0.0147	0.6257	T	C	0.3167	-0.0282	0.0013	T	C	0.322	-0.0162	0.0069	0.01922	T	C	0.347518	-0.0509728	0.185126	0.783054	C	T	0.3779	0.18479	0.133865	0.188119
18	60266549	rs141051196	0.0001	0.0003	T	C	0.0066	1.4283	1.0809	0.1864	NA	NA	NA	NA	NA	NA	NA	NA	NA	NA	NA	NA	NA	NA	NA	NA	T	C	0.00425532	0.480191	1.30223	0.712318	C	T	0.009	0.960316	0.695724	0.188157
18	60762857	rs116928617	0.0137	0.0011	T	C	0.9821	0.2715	0.154	0.07802	NA	NA	NA	NA	NA	T	C	0.9782	0.0153	0.5955	T	C	0.9812	0.0071	0.0307	0.8161	C	T	0.0134752	-1.18073	0.845342	0.162488	T	C	0.0271	-0.545602	0.395344	0.188238
18	60061060	rs73450191	NA	NA	T	G	0.7594	0.0114	0.0437	0.7949	G	T	0.2315	-0.0297	0.3718	T	G	0.8537	-0.008	0.484	T	G	0.8558	0.0155	0.0092	0.0923	NA	NA	NA	NA	NA	NA	T	G	0.2278	0.0306459	0.363042	0.188321
18	60571507	rs116672785	0.0009	0.002	A	G	0.0202	0.1959	0.1369	0.1525	A	G	0.0268	0.0141	0.8965	NA	NA	NA	NA	NA	NA	NA	NA	NA	NA	NA	A	G	0.0170213	1.43918	0.726556	0.047611	G	A	0.0235	0.595381	0.43194	0.188801
18	60915584	rs9967405	NA	NA	A	G	0.8932	-0.0591	0.059	0.3167	G	A	0.1125	-0.0308	0.5019	A	G	0.9263	0.035	0.02854	A	G	0.92	0.0001	0.0126	0.9911	G	A	0.105674	-0.250245	0.30218	0.407596	A	G	0.1121	0.291006	0.211141	0.188846
18	60277165	rs13380931	0.0029	0.0079	T	C	0.074	0.0145	0.0698	0.8355	T	C	0.0839	-0.0201	0.7045	NA	NA	NA	NA	NA	NA	NA	NA	NA	NA	NA	T	C	0.1	-0.132326	0.299237	0.658336	C	T	0.0949	-0.296456	0.215098	0.188853
18	59797377	rs9807301	NA	NA	T	C	0.7858	0.0551	0.0438	0.2081	C	T	0.2038	-0.0331	0.3433	T	C	0.7197	-0.0118	0.1911	T	C	0.7315	-0.0133	0.0073	0.0693	C	T	0.177305	-0.0908402	0.234032	0.697903	T	C	0.16	0.23354	0.169449	0.188855
18	59805996	rs62097170	NA	NA	T	C	0.786	0.0515	0.0439	0.2407	C	T	0.2037	-0.0304	0.3837	T	C	0.7197	-0.0117	0.1943	T	C	0.7315	-0.0134	0.0073	0.0655	C	T	0.176596	-0.0681507	0.234637	0.771471	T	C	0.16	0.23354	0.169449	0.188855
18	60458414	rs17070344	0.0113	0.024	A	G	0.789	-0.0688	0.0442	0.1193	G	A	0.2197	-0.024	0.4874	A	G	0.9967	-0.0139	0.8991	NA	NA	NA	NA	NA	NA	G	A	0.260993	0.386326	0.210491	0.0664534	A	G	0.2369	0.209287	0.151869	0.188907
18	61142345	rs139950866	NA	NA	T	C	0.008	-1.1522	0.9822	0.2408	NA	NA	NA	NA	NA	NA	NA	NA	NA	NA	NA	NA	NA	NA	NA	NA	NA	NA	NA	NA	NA	NA	C	T	0.009	1.02909	0.816563	0.188908
18	61158678	rs62100034	NA	NA	T	C	0.2973	-0.0623	0.0402	0.121	T	C	0.2847	0.0099	0.7533	T	C	0.6169	0.0038	0.6564	NA	NA	NA	NA	NA	NA	NA	NA	NA	NA	NA	NA	C	T	0.2179	0.214713	0.155824	0.188961
18	60651848	rs7239146	0.0118	0.0152	T	C	0.798	-0.0401	0.0456	0.3793	C	T	0.2161	0.0187	0.5856	T	C	0.9971	-0.0317	0.7834	NA	NA	NA	NA	NA	NA	C	T	0.231915	0.120853	0.214698	0.573505	T	C	0.2523	-0.258454	0.292289	0.189168
18	60137696	rs574449304	0	0.0001	NA	NA	NA	NA	NA	NA	NA	NA	NA	NA	NA	NA	NA	NA	NA	NA	NA	NA	NA	NA	NA	NA	NA	NA	NA	NA	NA	NA	A	G	0.0063	-1.159	0.841844	0.18936
18	60642355	rs34946223	0.0071	0.0135	A	G	0.2055	0.0334	0.0453	0.4607	A	G	0.2182	0.0062	0.8566	A	G	0.0848	-0.056	0.000133	A	G	0.0903	0.0072	0.0113	0.5213	A	G	0.213475	0.0101227	0.222323	0.963684	G	A	0.2486	-0.251264	0.245791	0.189844
18	60060074	rs189968266	NA	NA	A	T	0.0064	-1.2674	1.3916	0.3624	NA	NA	NA	NA	NA	NA	NA	NA	NA	NA	NA	NA	NA	NA	NA	NA	A	T	0.00638298	-1.0953	1.61767	0.498354	T	A	0.0081	-1.00053	0.727501	0.189845
18	60278306	rs55911409	NA	NA	A	G	0.0747	0.097	0.0704	0.1681	NA	NA	NA	NA	NA	A	G	0.0012	-0.195	0.3767	NA	NA	NA	NA	NA	NA	A	G	0.0893617	0.161409	0.318758	0.612598	G	A	0.0895	-0.312107	0.227064	0.190105
18	60464594	rs532826829	0.0001	0.0002	A	C	0.9951	-0.1906	0.3097	0.5383	NA	NA	NA	NA	NA	NA	NA	NA	NA	NA	NA	NA	NA	NA	NA	NA	C	A	0.00425532	-1.14588	1.43653	0.42506	A	C	0.0054	1.32465	0.964437	0.190456
18	60350723	rs566958228	0.0001	0.0003	A	G	0.0045	0.0781	0.3672	0.8316	NA	NA	NA	NA	NA	NA	NA	NA	NA	NA	NA	NA	NA	NA	NA	NA	A	G	0.00425532	-1.14588	1.43653	0.42506	G	A	0.0054	1.32465	0.964437	0.190456
18	60327921	rs191780277	0.0001	0.0003	A	G	0.005	0.0347	0.3544	0.9219	NA	NA	NA	NA	NA	NA	NA	NA	NA	NA	NA	NA	NA	NA	NA	NA	A	G	0.00425532	-1.14588	1.43653	0.42506	G	A	0.0054	1.32465	0.964437	0.190456
18	60953157	rs4987725	NA	NA	T	C	0.0317	-0.0793	0.1234	0.5204	T	C	0.0438	0.0747	0.3425	T	C	0.0185	0.0024	0.9373	T	C	0.0182	0.0162	0.0287	0.5709	T	C	0.0297872	-0.556627	0.521711	0.286006	C	T	0.0316	-0.502542	0.365991	0.190592
18	60953279	rs4987724	NA	NA	T	C	0.031	-0.0779	0.1244	0.5312	T	C	0.0355	0.0566	0.5284	T	C	0.0183	0.0062	0.8421	T	C	0.0181	0.0187	0.0287	0.5149	T	C	0.0297872	-0.556627	0.521711	0.286006	C	T	0.0316	-0.502542	0.365991	0.190592
18	60952478	rs4987730	NA	NA	NA	NA	NA	NA	NA	NA	A	C	0.05	0.1178	0.1163	A	C	0.0184	0.0063	0.8383	A	C	0.0184	0.0176	0.0287	0.5389	A	C	0.0297872	-0.556627	0.521711	0.286006	C	A	0.0316	-0.502542	0.365991	0.190592
18	60302393	rs28612095	0.016	0.0067	T	G	0.5866	-0.0154	0.0362	0.6697	G	T	0.4287	-0.0232	0.4163	T	G	0.8308	0.0164	0.1342	T	G	0.8197	-0.0109	0.0085	0.1982	G	T	0.453901	-0.166477	0.175662	0.343275	T	G	0.4503	-0.179952	0.131094	0.190731
18	60300571	rs9946161	0.016	0.0068	T	C	0.4135	0.0154	0.0362	0.6707	T	C	0.4293	-0.0252	0.3772	T	C	0.1703	-0.0166	0.1276	T	C	0.1803	0.0121	0.0085	0.1514	T	C	0.453901	-0.166477	0.175662	0.343275	C	T	0.4503	-0.179952	0.131094	0.190731
18	60975961	rs2551399	NA	NA	T	C	0.9624	0.1352	0.0997	0.175	C	T	0.0442	0.0087	0.9042	T	C	0.8828	-0.0028	0.8267	T	C	0.8762	-0.0051	0.0098	0.601	C	T	0.00851064	0.940865	1.02804	0.360086	T	C	0.0325	0.50514	0.368109	0.190879
18	60702680	rs141461805	0.0007	0.0014	T	C	0.0158	0.023	0.159	0.8852	NA	NA	NA	NA	NA	NA	NA	NA	NA	NA	NA	NA	NA	NA	NA	NA	T	C	0.0205674	0.138647	0.663593	0.8345	C	T	0.0217	0.587957	0.428562	0.190991
18	60684010	rs75028042	0.0067	0	A	G	0.2047	-0.0233	0.0436	0.5936	A	G	0.2217	0.0269	0.4232	A	G	0.0849	0.0109	0.4579	A	G	0.0814	-0.0025	0.0119	0.8303	A	G	0.235461	-0.0385499	0.213092	0.856441	G	A	0.2369	0.207071	0.15094	0.19101
18	61001410	rs2850768	NA	NA	A	G	0.7641	0.0316	0.0421	0.453	G	A	0.2437	0.017	0.6021	A	G	0.7928	-0.0186	0.065	A	G	0.8045	0.0093	0.0083	0.2623	G	A	0.249645	-0.0620959	0.208862	0.766233	A	G	0.2043	-0.216906	0.158116	0.191028
18	60279327	rs11152355	0.002	0.0201	A	G	0.0842	-0.0571	0.0666	0.3916	A	G	0.0941	0.0201	0.6927	A	G	0.0678	0.0119	0.4679	A	G	0.0637	-0.0299	0.0136	0.02787	A	G	0.0780142	-0.294232	0.321614	0.360265	G	A	0.1067	0.344538	0.368838	0.191143
18	60119495	rs73465653	0.006	0	A	G	0.847	-0.1338	0.0548	0.01463	G	A	0.1483	-0.0485	0.2609	A	G	0.9979	0.0943	0.5642	NA	NA	NA	NA	NA	NA	G	A	0.175887	-0.0332176	0.226873	0.883594	A	G	0.1383	-0.252387	0.184039	0.191177
18	61130928	rs116435935	NA	NA	A	G	0.9636	-0.1063	0.1024	0.2993	G	A	0.0419	0.0427	0.5764	A	G	0.9991	-0.0733	0.7303	NA	NA	NA	NA	NA	NA	G	A	0.0368794	-0.515381	0.460113	0.262664	A	G	0.0416	-0.462846	0.337518	0.191196
18	60862448	rs140895065	0	0.0001	T	C	0.9857	-0.0963	0.1763	0.5851	NA	NA	NA	NA	NA	NA	NA	NA	NA	NA	NA	NA	NA	NA	NA	NA	C	T	0.00851064	2.08974	1.03991	0.0444809	T	C	0.0271	-0.558967	0.407658	0.191249
18	61086719	rs7239813	NA	NA	T	C	0.5903	0.0276	0.0387	0.4749	C	T	0.4085	-0.0176	0.5518	T	C	0.7004	-0.018	0.04382	T	C	0.6965	-0.0008	0.0071	0.9072	NA	NA	NA	NA	NA	NA	T	C	0.4069	-0.17593	0.12845	0.19177
18	60154866	rs73458900	0.0012	0.0005	A	G	0.1024	0.0134	0.0606	0.8246	A	G	0.0995	0.096	0.04093	A	G	0.0015	-0.1467	0.48	NA	NA	NA	NA	NA	NA	A	G	0.13617	-0.0422702	0.274148	0.877462	G	A	0.123	-0.271868	0.198648	0.192128
18	60976193	rs2849382	NA	NA	A	G	0.9623	0.1593	0.0985	0.1059	G	A	0.0511	-0.0089	0.9006	A	G	0.8812	-0.0027	0.8323	A	G	0.8741	-0.0036	0.0098	0.7118	G	A	0.00851064	0.940865	1.02804	0.360086	A	G	0.0307	0.513186	0.375129	0.19232
18	60693535	rs73963676	0.0054	0.0065	C	G	0.1099	0.0337	0.0588	0.5663	NA	NA	NA	NA	NA	C	G	0.0019	-0.2578	0.07165	NA	NA	NA	NA	NA	NA	C	G	0.148936	0.43889	0.241476	0.0691361	G	C	0.1166	0.271536	0.198524	0.192408
18	60051942	rs77857469	NA	NA	T	G	0.1578	0.0267	0.0514	0.6038	T	G	0.1544	0.081	0.04629	T	G	0.0531	-0.0271	0.1467	T	G	0.0683	0.0094	0.0132	0.4767	T	G	0.195745	0.200132	0.22114	0.365465	G	T	0.1799	0.226275	0.165465	0.192497
18	60299957	rs59417814	0.0166	0.0062	A	T	0.5836	-0.0218	0.0364	0.5503	NA	NA	NA	NA	NA	A	T	0.8308	0.0163	0.136	A	T	0.8196	-0.0111	0.0085	0.1914	T	A	0.455319	-0.17089	0.175715	0.330783	A	T	0.4512	-0.179218	0.131123	0.192741
18	59923746	rs2980961	NA	NA	T	C	0.1231	-0.0344	0.0554	0.5351	T	C	0.1251	-0.0278	0.5228	T	C	0.3108	-0.0075	0.3911	T	C	0.3164	-0.0128	0.007	0.06658	T	C	0.0794326	0.473599	0.335005	0.157448	C	T	0.0895	-0.307913	0.252842	0.192762
18	60903978	rs3810027	NA	NA	C	G	0.5842	-0.0225	0.0367	0.5411	NA	NA	NA	NA	NA	C	G	0.6654	0.0057	0.51	C	G	0.6492	-0.0118	0.0068	0.0837	G	C	0.417021	-0.0139131	0.187942	0.940987	C	G	0.3969	0.133101	0.226363	0.19285
18	60883552	rs8095050	0.013	0.0003	A	G	0.2069	-0.0682	0.0482	0.1568	A	G	0.2621	-0.0375	0.2764	A	G	0.5646	0.0125	0.1347	A	G	0.5619	-0.0209	0.0082	0.01039	A	G	0.108511	-0.0985787	0.271031	0.716069	G	A	0.1736	0.2441	0.178742	0.193132
18	60183439	rs17729590	0.0004	0	T	C	0.0677	0.1085	0.0722	0.1328	T	C	0.0679	0.0657	0.2573	T	C	0.1074	0.0169	0.1972	T	C	0.1174	0.0201	0.0102	0.04904	T	C	0.0539007	0.611081	0.379869	0.10769	C	T	0.0407	-0.445883	0.326949	0.193778
18	60202229	rs76084207	0.0027	0.0009	A	T	0.9126	-0.0485	0.0643	0.4513	NA	NA	NA	NA	NA	A	T	0.9987	0.1494	0.432	NA	NA	NA	NA	NA	NA	T	A	0.11844	0.00678674	0.266947	0.979717	A	T	0.1085	0.2789	0.204511	0.193788
18	60896585	rs116431907	0.0004	0	T	C	0.9918	-0.3406	0.2658	0.2	NA	NA	NA	NA	NA	NA	NA	NA	NA	NA	NA	NA	NA	NA	NA	NA	C	T	0.0113475	0.783114	0.823217	0.341459	T	C	0.0081	0.978637	0.717706	0.193849
18	60884922	rs150072884	0.0004	0	A	G	0.0083	0.3085	0.2682	0.2499	NA	NA	NA	NA	NA	NA	NA	NA	NA	NA	NA	NA	NA	NA	NA	NA	A	G	0.0113475	0.783114	0.823217	0.341459	G	A	0.0081	0.978637	0.717706	0.193849
18	60914334	rs151258723	NA	NA	A	G	0.0078	0.178	0.2925	0.5428	NA	NA	NA	NA	NA	NA	NA	NA	NA	NA	NA	NA	NA	NA	NA	NA	A	G	0.0113475	0.783114	0.823217	0.341459	G	A	0.0081	0.978637	0.717706	0.193849
18	60111215	rs150038230	0	0.0001	A	G	0.9857	-0.1339	0.1791	0.4549	NA	NA	NA	NA	NA	NA	NA	NA	NA	NA	NA	NA	NA	NA	NA	NA	G	A	0.0191489	-0.204742	0.617743	0.740316	A	G	0.0208	-0.619448	0.45457	0.194141
18	60303193	rs73467831	0.0122	0.0033	T	C	0.763	-0.0753	0.042	0.0729	C	T	0.2528	-0.0026	0.9362	NA	NA	NA	NA	NA	NA	NA	NA	NA	NA	NA	C	T	0.285816	0.13327	0.195678	0.495829	T	C	0.2604	-0.20443	0.150096	0.194389
18	60924449	rs75377071	NA	NA	T	C	0.0432	-0.0238	0.1053	0.8209	T	C	0.1437	0.1151	0.03329	T	C	0.0048	-0.0353	0.6004	NA	NA	NA	NA	NA	NA	T	C	0.041844	0.527092	0.440142	0.231093	C	T	0.0515	0.394609	0.289962	0.194765
18	60254784	rs182860919	0.0003	0.0007	C	G	0.9916	-0.2119	0.2469	0.3909	NA	NA	NA	NA	NA	NA	NA	NA	NA	NA	NA	NA	NA	NA	NA	NA	G	C	0.0106383	-0.423339	0.892084	0.635107	C	G	0.0054	-1.00767	1.54643	0.194922
18	60255395	rs571560653	0.0003	0.0007	A	C	0.0083	0.2108	0.2475	0.3943	NA	NA	NA	NA	NA	NA	NA	NA	NA	NA	NA	NA	NA	NA	NA	NA	A	C	0.0106383	-0.423339	0.892084	0.635107	C	A	0.0054	-1.00767	1.54643	0.194922
18	60907140	rs115461352	NA	NA	A	G	0.0099	0.1411	0.2487	0.5704	NA	NA	NA	NA	NA	NA	NA	NA	NA	NA	NA	NA	NA	NA	NA	NA	A	G	0.00567376	-0.964392	1.36504	0.479882	G	A	0.0145	-0.736715	0.541685	0.19506
18	60411613	rs34691917	0.003	0.0009	T	G	0.9731	-0.0669	0.1193	0.5752	G	T	0.0282	-0.0298	0.784	T	G	0.9311	0.0445	0.005693	T	G	0.9337	0.0015	0.0132	0.9069	G	T	0.00851064	-0.123867	1.01616	0.902981	T	G	0.0208	0.675209	0.496498	0.195094
18	60333696	rs114749729	0.0002	0.0005	A	T	0.006	-0.4048	0.3073	0.1877	NA	NA	NA	NA	NA	NA	NA	NA	NA	NA	NA	NA	NA	NA	NA	NA	A	T	0.00496454	0.493222	1.28557	0.70123	T	A	0.0099	0.964486	0.730752	0.195402
18	60653822	rs34670594	0.0081	0.0155	T	C	0.7814	-0.0457	0.0444	0.3033	C	T	0.2327	0.0171	0.6082	T	C	0.9147	0.0558	0.000136	T	C	0.9087	-0.0096	0.0113	0.3915	C	T	0.231915	0.120853	0.214698	0.573505	T	C	0.2541	-0.251396	0.31429	0.195455
18	59701470	rs678626	NA	NA	T	G	0.0158	0.0781	0.1561	0.6169	NA	NA	NA	NA	NA	NA	NA	NA	NA	NA	NA	NA	NA	NA	NA	NA	T	G	0.0148936	1.70966	0.705584	0.0153908	G	T	0.0127	-0.332143	1.62933	0.195965
18	59803923	rs112546515	NA	NA	A	T	0.058	0.0486	0.076	0.5225	NA	NA	NA	NA	NA	A	T	0.0061	-0.0324	0.5702	NA	NA	NA	NA	NA	NA	A	T	0.0666667	-0.0289299	0.353754	0.934822	T	A	0.0714	0.404553	0.358593	0.196168
18	59799345	rs75026755	NA	NA	T	C	0.0572	0.0431	0.0765	0.5731	T	C	0.0567	0.1186	0.04692	T	C	0.0061	-0.0311	0.5851	NA	NA	NA	NA	NA	NA	T	C	0.0659574	0.0242462	0.357699	0.945958	C	T	0.0714	0.404553	0.358593	0.196168
18	60420137	rs9945775	0.0006	0.0012	A	G	0.9828	-0.1194	0.1604	0.4569	NA	NA	NA	NA	NA	NA	NA	NA	NA	NA	NA	NA	NA	NA	NA	NA	G	A	0.035461	0.241488	0.447453	0.589408	A	G	0.0298	-0.518244	0.381978	0.196201
18	60476038	rs150970921	0.0006	0.0012	T	C	0.0172	0.1188	0.1603	0.4587	NA	NA	NA	NA	NA	NA	NA	NA	NA	NA	NA	NA	NA	NA	NA	NA	T	C	0.035461	0.241488	0.447453	0.589408	C	T	0.0298	-0.518244	0.381978	0.196201
18	61013321	rs77631035	NA	NA	A	G	0.0814	-0.0625	0.067	0.3506	A	G	0.087	0.0212	0.6693	A	G	0.0013	-0.1434	0.5272	NA	NA	NA	NA	NA	NA	A	G	0.0929078	-0.35806	0.306569	0.242823	G	A	0.0597	-0.371261	0.273654	0.196221
18	60294185	rs145661395	0.0006	0.0012	T	C	0.9883	0.0779	0.1869	0.6767	NA	NA	NA	NA	NA	NA	NA	NA	NA	NA	NA	NA	NA	NA	NA	NA	C	T	0.0177305	-0.258165	0.684111	0.705896	T	C	0.0127	0.779134	0.57445	0.196348
18	60662707	rs188274421	0.0005	0.0012	A	C	0.0111	-0.0707	0.1918	0.7126	NA	NA	NA	NA	NA	NA	NA	NA	NA	NA	NA	NA	NA	NA	NA	NA	A	C	0.0191489	-0.247192	0.685117	0.718247	C	A	0.0127	0.779134	0.57445	0.196348
18	60397692	rs150607454	0.0006	0.0012	A	G	0.9887	0.1221	0.1915	0.5239	NA	NA	NA	NA	NA	NA	NA	NA	NA	NA	NA	NA	NA	NA	NA	NA	G	A	0.0205674	0.0766388	0.651473	0.906353	A	G	0.0127	0.779134	0.57445	0.196348
18	60386164	rs140745182	0.0006	0.0013	T	C	0.0113	-0.1177	0.1922	0.5404	NA	NA	NA	NA	NA	NA	NA	NA	NA	NA	NA	NA	NA	NA	NA	NA	T	C	0.0205674	0.0766388	0.651473	0.906353	C	T	0.0127	0.779134	0.57445	0.196348
18	60360049	rs149052091	0.0006	0.0012	T	C	0.9887	0.1124	0.1932	0.561	NA	NA	NA	NA	NA	NA	NA	NA	NA	NA	NA	NA	NA	NA	NA	NA	C	T	0.0205674	0.0766388	0.651473	0.906353	T	C	0.0127	0.779134	0.57445	0.196348
18	60430552	rs150173719	0.0006	0.0012	T	C	0.0109	-0.0887	0.1982	0.6546	NA	NA	NA	NA	NA	NA	NA	NA	NA	NA	NA	NA	NA	NA	NA	NA	T	C	0.0205674	0.0766388	0.651473	0.906353	C	T	0.0127	0.779134	0.57445	0.196348
18	60343738	rs189174367	0.0006	0.0012	NA	NA	NA	NA	NA	NA	NA	NA	NA	NA	NA	NA	NA	NA	NA	NA	NA	NA	NA	NA	NA	NA	C	T	0.0205674	0.0766388	0.651473	0.906353	T	C	0.0127	0.779134	0.57445	0.196348
18	60440669	rs146954482	0.0006	0.0012	A	G	0.9887	0.1061	0.1917	0.5798	NA	NA	NA	NA	NA	NA	NA	NA	NA	NA	NA	NA	NA	NA	NA	NA	G	A	0.0212766	0.0523691	0.645407	0.93533	A	G	0.0127	0.779134	0.57445	0.196348
18	60492447	rs187391682	0.0005	0.0012	T	C	0.0111	-0.0709	0.1953	0.7165	NA	NA	NA	NA	NA	NA	NA	NA	NA	NA	NA	NA	NA	NA	NA	NA	T	C	0.0212766	0.0523691	0.645407	0.93533	C	T	0.0127	0.779134	0.57445	0.196348
18	60535260	rs142023848	0.0005	0.0012	A	G	0.0114	-0.0528	0.1893	0.7802	NA	NA	NA	NA	NA	NA	NA	NA	NA	NA	NA	NA	NA	NA	NA	NA	A	G	0.0212766	0.0523691	0.645407	0.93533	G	A	0.0127	0.779134	0.57445	0.196348
18	61144053	rs3744941	NA	NA	T	C	0.1622	-0.0399	0.0496	0.421	C	T	0.8477	-0.0302	0.4466	T	C	0.3388	0.0061	0.4861	T	C	0.3489	-0.0002	0.007	0.9828	C	T	0.878014	0.0845505	0.282621	0.764814	C	T	0.123	0.267474	0.197378	0.196756
18	61144034	rs3744940	NA	NA	T	C	0.1614	-0.0373	0.0497	0.4523	C	T	0.8482	-0.0259	0.5145	T	C	0.3388	0.0063	0.4712	T	C	0.3491	-0.0005	0.007	0.9477	C	T	0.878014	0.0845505	0.282621	0.764814	C	T	0.123	0.267474	0.197378	0.196756
18	59881654	rs12150701	NA	NA	T	C	0.1888	-0.0662	0.0456	0.1471	T	C	0.1822	0.0072	0.8425	T	C	0.3178	0.0079	0.3662	T	C	0.3192	0.0163	0.0069	0.01892	T	C	0.138298	-0.29141	0.2568	0.25647	C	T	0.1637	0.23054	0.170155	0.196843
18	60718603	rs150377214	0	0.0006	A	G	0.9108	-0.071	0.0659	0.2815	G	A	0.0986	0.079	0.1024	A	G	0.9179	0.0021	0.8858	A	G	0.9223	-0.0218	0.0126	0.08425	G	A	0.0851064	-0.173753	0.311322	0.576766	A	G	0.0723	-0.32992	0.243523	0.196878
18	61152361	rs554335705	NA	NA	A	G	0.9965	-0.3525	0.4425	0.4257	NA	NA	NA	NA	NA	NA	NA	NA	NA	NA	NA	NA	NA	NA	NA	NA	G	A	0.00283688	-1.1133	2.02936	0.583282	A	G	0.0054	-1.16631	0.861436	0.197178
18	60186977	rs114627465	0	0.0014	A	G	0.9473	-0.1432	0.0848	0.09138	G	A	0.0588	0.0467	0.446	A	G	0.9902	0.0642	0.1434	NA	NA	NA	NA	NA	NA	G	A	0.0723404	-0.00328838	0.350844	0.992522	A	G	0.0416	-0.433551	0.320378	0.19741
18	60126176	rs115026676	0.0019	0	T	C	0.0361	-0.0585	0.1033	0.5713	T	C	0.0406	0.0268	0.7382	NA	NA	NA	NA	NA	NA	NA	NA	NA	NA	NA	T	C	0.051773	-0.499597	0.404751	0.217079	C	T	0.0398	-0.465895	0.359824	0.197645
18	60110168	rs59469065	0.0028	0.0005	A	G	0.1058	0.0132	0.0625	0.833	A	G	0.1037	-0.0018	0.9706	A	G	0.0015	0.0518	0.7564	NA	NA	NA	NA	NA	NA	A	G	0.13617	0.165951	0.265519	0.531966	G	A	0.1076	0.14563	0.372425	0.198548
18	61166048	rs12457485	NA	NA	A	G	0.2416	-0.0139	0.0431	0.7474	A	G	0.237	-0.0147	0.6685	A	G	0.4868	0.0075	0.3594	A	G	0.4984	-0.0041	0.0079	0.6008	A	G	0.160993	-0.0128262	0.257397	0.960257	G	A	0.1709	0.226533	0.167827	0.19861
18	60200978	rs12958166	0	0.0206	T	G	0.1248	-0.0089	0.0561	0.8743	T	G	0.1152	-0.0178	0.6959	T	G	0.2823	0.0155	0.08741	T	G	0.2674	0.0082	0.0073	0.2588	T	G	0.0914894	0.191873	0.288727	0.50634	G	T	0.1112	0.29301	0.217093	0.198644
18	61115976	rs7241640	NA	NA	T	C	0.1915	0.009	0.046	0.8443	T	C	0.1986	0.0025	0.9429	T	C	0.1943	-0.0037	0.7172	T	C	0.1914	0.0128	0.0082	0.1166	T	C	0.18156	0.0369229	0.229236	0.872039	C	T	0.2676	0.197197	0.160675	0.198779
18	60269095	rs60362930	0.0006	0.0013	A	G	0.9821	0.0234	0.1526	0.8783	NA	NA	NA	NA	NA	NA	NA	NA	NA	NA	NA	NA	NA	NA	NA	NA	G	A	0.0283688	-0.309159	0.557823	0.579426	A	G	0.0262	-0.552801	0.40975	0.198847
18	59688790	rs144841846	NA	NA	NA	NA	NA	NA	NA	NA	NA	NA	NA	NA	NA	NA	NA	NA	NA	NA	NA	NA	NA	NA	NA	NA	NA	NA	NA	NA	NA	NA	C	T	0.0099	0.973802	0.812112	0.198917
18	61070478	rs7234319	NA	NA	T	C	0.0997	0.038	0.0623	0.5415	T	C	0.1057	0.0997	0.03337	T	C	0.0017	0.1307	0.3777	NA	NA	NA	NA	NA	NA	T	C	0.110638	0.107138	0.302986	0.723633	C	T	0.1076	0.209981	0.597699	0.200003
18	61070032	rs77584848	NA	NA	A	G	0.9008	-0.0371	0.0624	0.5522	G	A	0.1058	0.0995	0.03387	A	G	0.9982	-0.1207	0.4046	NA	NA	NA	NA	NA	NA	G	A	0.110638	0.107138	0.302986	0.723633	A	G	0.1076	0.209981	0.597699	0.200003
18	61057495	rs111447468	NA	NA	T	C	0.0998	0.0361	0.0624	0.563	T	C	0.106	0.104	0.02617	T	C	0.0019	0.1301	0.3612	NA	NA	NA	NA	NA	NA	T	C	0.110638	0.107138	0.302986	0.723633	C	T	0.1076	0.209981	0.597699	0.200003
18	61061896	rs113903999	NA	NA	T	C	0.8994	-0.0367	0.062	0.5541	C	T	0.1071	0.1106	0.01761	T	C	0.9983	-0.1311	0.3748	NA	NA	NA	NA	NA	NA	C	T	0.111348	0.0983216	0.302343	0.745031	T	C	0.1076	0.209981	0.597699	0.200003
18	60829940	rs75680833	0	0.0005	T	C	0.0231	-0.2613	0.1353	0.05346	T	C	0.0419	0.0654	0.4555	NA	NA	NA	NA	NA	NA	NA	NA	NA	NA	NA	T	C	0.0248227	-0.639124	0.563488	0.256699	C	T	0.0217	-0.585664	0.435467	0.200318
18	60833640	rs75953129	0	0.0005	A	G	0.0234	-0.2424	0.135	0.07244	A	G	0.0484	0.0449	0.5957	NA	NA	NA	NA	NA	NA	NA	NA	NA	NA	NA	A	G	0.0248227	-0.639124	0.563488	0.256699	G	A	0.0217	-0.585664	0.435467	0.200318
18	60835436	rs78294268	0	0.0005	A	C	0.0233	-0.2405	0.1352	0.0752	A	C	0.0428	0.0483	0.5832	NA	NA	NA	NA	NA	NA	NA	NA	NA	NA	NA	A	C	0.0248227	-0.639124	0.563488	0.256699	C	A	0.0217	-0.585664	0.435467	0.200318
18	60839810	rs143238094	0	0.0005	T	C	0.0232	-0.2378	0.1354	0.07911	T	C	0.0454	0.0687	0.4231	NA	NA	NA	NA	NA	NA	NA	NA	NA	NA	NA	T	C	0.0248227	-0.639124	0.563488	0.256699	C	T	0.0217	-0.585664	0.435467	0.200318
18	60538813	rs139182005	0	0.0017	A	G	0.0207	0.0385	0.132	0.7703	A	G	0.0226	0.1096	0.2789	NA	NA	NA	NA	NA	NA	NA	NA	NA	NA	NA	A	G	0.0304965	-0.96505	0.524068	0.0655543	G	A	0.0208	0.776163	0.666136	0.200367
18	60489808	rs147801619	0	0.0017	T	C	0.021	0.0743	0.1323	0.574	T	C	0.0222	0.0992	0.3286	NA	NA	NA	NA	NA	NA	NA	NA	NA	NA	NA	T	C	0.0297872	-0.950214	0.533977	0.0751575	C	T	0.0208	0.776163	0.666136	0.200367
18	60441766	rs115548058	0.0007	0.0015	A	T	0.9799	-0.0643	0.1344	0.6323	NA	NA	NA	NA	NA	NA	NA	NA	NA	NA	NA	NA	NA	NA	NA	NA	T	A	0.0297872	-0.950214	0.533977	0.0751575	A	T	0.0208	0.776163	0.666136	0.200367
18	60440447	rs115388981	0.0008	0.0016	C	G	0.9798	-0.0562	0.1341	0.6751	NA	NA	NA	NA	NA	NA	NA	NA	NA	NA	NA	NA	NA	NA	NA	NA	G	C	0.0297872	-0.950214	0.533977	0.0751575	C	G	0.0208	0.776163	0.666136	0.200367
18	60431044	rs79854599	0.0007	0.0015	A	G	0.0202	0.0531	0.134	0.6922	A	G	0.0221	0.0339	0.7433	NA	NA	NA	NA	NA	NA	NA	NA	NA	NA	NA	A	G	0.0297872	-0.950214	0.533977	0.0751575	G	A	0.0208	0.776163	0.666136	0.200367
18	60485687	rs140801278	0	0.0017	A	G	0.0206	0.0466	0.1328	0.7256	A	G	0.0221	0.1042	0.3063	NA	NA	NA	NA	NA	NA	NA	NA	NA	NA	NA	A	G	0.0297872	-0.950214	0.533977	0.0751575	G	A	0.0208	0.776163	0.666136	0.200367
18	60497078	rs115361162	0	0.0017	A	T	0.0206	0.0458	0.1325	0.7297	NA	NA	NA	NA	NA	NA	NA	NA	NA	NA	NA	NA	NA	NA	NA	NA	A	T	0.0297872	-0.950214	0.533977	0.0751575	T	A	0.0208	0.776163	0.666136	0.200367
18	60511549	rs139459572	0.0007	0.0015	A	G	0.0206	0.0448	0.1325	0.7353	A	G	0.0221	0.0919	0.3729	NA	NA	NA	NA	NA	NA	NA	NA	NA	NA	NA	A	G	0.0297872	-0.950214	0.533977	0.0751575	G	A	0.0208	0.776163	0.666136	0.200367
18	60505824	rs116348889	0.0007	0.0015	T	C	0.0206	0.0443	0.1326	0.7381	T	C	0.0219	0.0904	0.3827	NA	NA	NA	NA	NA	NA	NA	NA	NA	NA	NA	T	C	0.0297872	-0.950214	0.533977	0.0751575	C	T	0.0208	0.776163	0.666136	0.200367
18	60539100	rs113873882	0	0.0017	A	C	0.9792	-0.0408	0.1316	0.7563	C	A	0.0226	0.1099	0.2775	NA	NA	NA	NA	NA	NA	NA	NA	NA	NA	NA	C	A	0.0297872	-0.950214	0.533977	0.0751575	A	C	0.0208	0.776163	0.666136	0.200367
18	60519645	rs147655730	0	0.0016	T	C	0.0207	0.0373	0.1322	0.778	T	C	0.0243	0.1114	0.2568	NA	NA	NA	NA	NA	NA	NA	NA	NA	NA	NA	T	C	0.0297872	-0.950214	0.533977	0.0751575	C	T	0.0208	0.776163	0.666136	0.200367
18	60968194	rs1977971	NA	NA	T	C	0.8403	0.0153	0.0508	0.7635	C	T	0.1465	0.0317	0.4407	T	C	0.4606	0.0136	0.1013	T	C	0.4445	0.0098	0.0066	0.1377	C	T	0.041844	-0.309658	0.458497	0.499436	T	C	0.0995	0.286121	0.212982	0.200846
18	60189914	rs2943797	0.0011	0.021	A	G	0.0264	-0.068	0.1164	0.5592	A	G	0.0249	0.1323	0.2132	NA	NA	NA	NA	NA	NA	NA	NA	NA	NA	NA	A	G	0.0255319	-0.309901	0.564117	0.582761	G	A	0.0353	0.483288	0.359815	0.200933
18	60175455	rs35816809	0.001	0.0227	T	G	0.0262	-0.0587	0.1176	0.6177	T	G	0.0237	0.1351	0.2176	NA	NA	NA	NA	NA	NA	NA	NA	NA	NA	NA	T	G	0.0255319	-0.309901	0.564117	0.582761	G	T	0.0353	0.483288	0.359815	0.200933
18	61046090	rs9954127	NA	NA	A	G	0.1185	0.008	0.0587	0.8919	A	G	0.1125	-0.0277	0.5703	A	G	0.0019	-0.0406	0.8456	NA	NA	NA	NA	NA	NA	A	G	0.151773	0.156019	0.250486	0.533373	G	A	0.1456	-0.248376	0.18505	0.201265
18	60387604	rs34326632	0.0033	0.0009	A	G	0.0251	-0.0194	0.1234	0.8752	A	G	0.0231	-0.0026	0.9828	A	G	0.0544	-0.055	0.002111	A	G	0.0535	0.0116	0.0144	0.4212	A	G	0.00851064	-0.123867	1.01616	0.902981	G	A	0.0208	0.668725	0.498351	0.201383
18	60386682	rs78022548	0.0033	0.0009	T	C	0.9749	0.0188	0.1234	0.8791	C	T	0.0232	-0.0069	0.9535	T	C	0.9456	0.0547	0.002198	T	C	0.9465	-0.0001	0.0145	0.9959	C	T	0.00851064	-0.123867	1.01616	0.902981	T	C	0.0208	0.668725	0.498351	0.201383
18	60037368	rs78325991	NA	NA	T	C	0.8605	-0.0139	0.0526	0.7911	C	T	0.136	0.0808	0.0533	T	C	0.9636	0.0144	0.5137	T	C	0.9529	0.0005	0.0157	0.9769	C	T	0.153191	0.0780843	0.235842	0.740578	T	C	0.1646	0.23415	0.174539	0.201505
18	60149532	rs186480225	0.0008	0.0016	T	C	0.0214	0.0892	0.1373	0.5162	T	C	0.0261	0.0055	0.9596	NA	NA	NA	NA	NA	NA	NA	NA	NA	NA	NA	T	C	0.0198582	-0.103266	0.628654	0.869523	C	T	0.0235	0.573445	0.427813	0.201902
18	60950891	rs147885848	NA	NA	C	G	0.0208	0.2108	0.1593	0.1856	NA	NA	NA	NA	NA	NA	NA	NA	NA	NA	NA	NA	NA	NA	NA	NA	C	G	0.0141844	-0.350457	0.705448	0.61934	G	C	0.0226	0.596323	0.44508	0.202114
18	60895402	rs71353381	0.0002	0.0001	T	C	0.8595	0.0106	0.0538	0.8433	C	T	0.1844	0.0394	0.2966	T	C	0.8121	-0.0156	0.138	T	C	0.8098	-0.0189	0.0084	0.02399	C	T	0.107092	-0.516671	0.281835	0.0667668	T	C	0.1365	-0.328469	0.47602	0.202177
18	60895919	rs12970504	0.0002	0.0001	T	C	0.8601	0.0104	0.0539	0.847	C	T	0.1833	0.0386	0.3085	T	C	0.8122	-0.0156	0.138	T	C	0.8099	-0.0182	0.0084	0.02951	C	T	0.107092	-0.516671	0.281835	0.0667668	T	C	0.1365	-0.328469	0.47602	0.202177
18	60894307	rs12964435	0.0002	0.0001	T	C	0.8582	-0.0125	0.0548	0.8196	C	T	0.1851	0.0367	0.3321	T	C	0.8122	-0.0181	0.0923	NA	NA	NA	NA	NA	NA	NA	NA	NA	NA	NA	NA	T	C	0.1365	-0.328469	0.47602	0.202177
18	60848639	rs4940576	0.0012	0.0004	T	C	0.3867	-0.0555	0.038	0.1441	C	T	0.6114	0.0275	0.3517	T	C	0.2598	0.007	0.4691	T	C	0.2678	-0.0024	0.0078	0.7613	C	T	0.574468	-0.278877	0.177506	0.116164	C	T	0.3924	-0.175499	0.13119	0.202847
18	60924613	rs1944419	NA	NA	A	T	0.7225	0.0865	0.0428	0.04325	NA	NA	NA	NA	NA	A	T	0.5366	0.0079	0.3475	A	T	0.5473	0.0023	0.0067	0.731	T	A	0.222695	0.105654	0.216006	0.624751	A	T	0.264	0.177692	0.179934	0.203026
18	60697101	rs74379161	0.0067	0.0029	T	C	0.8651	-0.0444	0.0532	0.4048	C	T	0.1517	-0.0009	0.9828	T	C	0.9977	0.0582	0.6517	NA	NA	NA	NA	NA	NA	C	T	0.177305	0.299675	0.229321	0.191282	T	C	0.1347	0.248782	0.186142	0.203284
18	60719357	rs115017909	0.0011	0.0671	A	G	0.9786	0.0214	0.137	0.8756	NA	NA	NA	NA	NA	NA	NA	NA	NA	NA	NA	NA	NA	NA	NA	NA	G	A	0.0319149	0.678066	0.527805	0.198901	A	G	0.0407	-0.4246	0.317888	0.203578
18	60724870	rs73465401	0.0002	0.0093	T	C	0.0077	-0.1613	0.2425	0.5059	NA	NA	NA	NA	NA	NA	NA	NA	NA	NA	NA	NA	NA	NA	NA	NA	T	C	0.0113475	-0.761942	0.760443	0.316357	C	T	0.009	-0.952566	0.713759	0.203975
18	60727984	rs73467704	0.0002	0.0093	A	G	0.9923	0.16	0.2419	0.5084	NA	NA	NA	NA	NA	NA	NA	NA	NA	NA	NA	NA	NA	NA	NA	NA	G	A	0.0113475	-0.761942	0.760443	0.316357	A	G	0.009	-0.952566	0.713759	0.203975
18	60954696	rs76471562	NA	NA	A	G	0.012	-0.1073	0.2376	0.6514	NA	NA	NA	NA	NA	A	G	0.0178	0.0034	0.9131	A	G	0.0181	0.0142	0.0293	0.6278	A	G	0.0035461	-1.11562	1.76223	0.526685	G	A	0.0063	-1.03408	0.775132	0.204157
18	60167137	rs11152347	0.0001	0	A	G	0.0904	0.1022	0.0635	0.1078	A	G	0.0923	0.0416	0.4014	A	G	0.108	0.0198	0.1307	A	G	0.1173	0.0202	0.0102	0.04667	A	G	0.0673759	0.501942	0.338731	0.138385	G	A	0.0741	-0.29021	0.299599	0.204288
18	60166793	rs1396731227	NA	NA	T	C	0.0892	0.0841	0.0644	0.1915	NA	NA	NA	NA	NA	NA	NA	NA	NA	NA	T	C	0.1065	0.0137	0.0121	0.256	T	C	0.0666667	0.400017	0.340013	0.239405	C	T	0.0741	-0.29021	0.299599	0.204288
18	60163608	rs11661936	0.0013	0	A	G	0.9042	-0.0714	0.0624	0.253	G	A	0.0971	0.0312	0.5225	A	G	0.8706	-0.0196	0.1062	A	G	0.8578	-0.0117	0.0095	0.2161	G	A	0.0666667	0.400017	0.340013	0.239405	A	G	0.0741	-0.29021	0.299599	0.204288
18	61163925	rs1396782	NA	NA	T	C	0.5852	0.015	0.0366	0.6824	C	T	0.4093	0.0268	0.3631	T	C	0.385	-0.007	0.4099	T	C	0.3805	0.0022	0.0069	0.7534	C	T	0.37305	0.0408738	0.193193	0.832443	T	C	0.3481	0.177336	0.133003	0.204423
18	60123488	rs8091252	0.0007	0	T	C	0.1262	-0.0267	0.0547	0.6255	T	C	0.1214	-0.0254	0.5833	T	C	0.0934	-0.0018	0.8998	T	C	0.0942	-0.0014	0.0113	0.9026	T	C	0.141844	-0.272353	0.248896	0.273848	C	T	0.1248	0.266577	0.200113	0.204849
18	60063584	rs1942858	NA	NA	A	G	0.7682	0.0308	0.0437	0.4816	G	A	0.2244	-0.0146	0.6627	A	G	0.8536	-0.0077	0.5037	A	G	0.8557	0.0183	0.0091	0.04554	NA	NA	NA	NA	NA	NA	A	G	0.2206	0.0875967	0.323639	0.204972
18	60121794	rs17070018	0.0019	0.0016	A	G	0.0731	-0.078	0.0741	0.2922	A	G	0.0739	0.0143	0.804	A	G	0.0299	-0.0502	0.03791	A	G	0.0277	0.0304	0.0208	0.1433	A	G	0.0602837	0.811488	0.360329	0.0243176	G	A	0.0922	-0.300459	0.225611	0.204981
18	59732840	rs35516065	NA	NA	NA	NA	NA	NA	NA	NA	NA	NA	NA	NA	NA	T	C	0.951	0.0085	0.6626	T	C	0.9549	0.0092	0.0163	0.5717	C	T	0.00283688	-1.12019	1.89962	0.555397	T	C	0.009	-0.137827	1.6091	0.205025
18	59748397	rs115618360	NA	NA	T	C	0.9934	0.2649	0.2675	0.322	NA	NA	NA	NA	NA	NA	NA	NA	NA	NA	NA	NA	NA	NA	NA	NA	C	T	0.00992908	0.949107	0.857494	0.268364	T	C	0.0054	0.122495	2.03017	0.20509
18	59998047	rs114241147	NA	NA	T	C	0.0075	0.057	0.2419	0.8137	NA	NA	NA	NA	NA	NA	NA	NA	NA	NA	NA	NA	NA	NA	NA	NA	T	C	0.0106383	0.888057	0.84496	0.293257	C	T	0.0054	0.122495	2.03017	0.20509
18	59999499	rs115724278	NA	NA	A	G	0.9925	-0.057	0.2419	0.8137	NA	NA	NA	NA	NA	NA	NA	NA	NA	NA	NA	NA	NA	NA	NA	NA	G	A	0.0106383	0.888057	0.84496	0.293257	A	G	0.0054	0.122495	2.03017	0.20509
18	60820439	rs28603232	0.0009	0	A	G	0.9448	-0.0654	0.0862	0.4476	G	A	0.0844	0.1343	0.02479	A	G	0.9991	-0.3909	0.0916	NA	NA	NA	NA	NA	NA	G	A	0.0304965	0.224759	0.502972	0.654975	A	G	0.0651	0.430795	0.384703	0.205212
18	59963251	rs2939418	NA	NA	A	G	0.1294	-0.0523	0.0538	0.3317	A	G	0.1318	-0.0364	0.3934	A	G	0.3105	-0.0072	0.4132	A	G	0.3151	-0.0137	0.007	0.04883	A	G	0.0893617	0.548887	0.314165	0.0806155	G	A	0.0967	-0.3001	0.225461	0.205234
18	59956696	rs2980982	NA	NA	A	G	0.8692	0.0517	0.0537	0.3361	G	A	0.1335	-0.0308	0.467	A	G	0.6837	0.0062	0.4792	A	G	0.6781	0.0088	0.007	0.2086	G	A	0.0893617	0.548887	0.314165	0.0806155	A	G	0.0967	-0.3001	0.225461	0.205234
18	59975440	rs12456275	NA	NA	A	G	0.8686	0.0513	0.0536	0.3389	G	A	0.1332	-0.0312	0.4622	A	G	0.6824	0.0045	0.6068	A	G	0.6774	0.0098	0.0069	0.1583	G	A	0.0893617	0.548887	0.314165	0.0806155	A	G	0.0967	-0.3001	0.225461	0.205234
18	59944985	rs2980979	NA	NA	A	G	0.8696	0.0508	0.0539	0.3461	G	A	0.1327	-0.0241	0.5706	NA	NA	NA	NA	NA	A	G	0.677	0.0088	0.0069	0.2071	G	A	0.0893617	0.548887	0.314165	0.0806155	A	G	0.0967	-0.3001	0.225461	0.205234
18	59958678	rs2980983	NA	NA	A	G	0.1305	-0.0505	0.0537	0.3472	A	G	0.1326	-0.0287	0.4983	A	G	0.3163	-0.0065	0.4554	A	G	0.3219	-0.012	0.0069	0.08221	A	G	0.0893617	0.548887	0.314165	0.0806155	G	A	0.0967	-0.3001	0.225461	0.205234
18	59978625	rs2980994	NA	NA	A	T	0.8686	0.0503	0.0537	0.3486	NA	NA	NA	NA	NA	A	T	0.6816	0.0056	0.5164	A	T	0.6762	0.0093	0.0069	0.1797	T	A	0.0893617	0.548887	0.314165	0.0806155	A	T	0.0967	-0.3001	0.225461	0.205234
18	59959991	rs2939421	NA	NA	T	C	0.8692	0.0496	0.0536	0.355	C	T	0.1328	-0.0311	0.4637	T	C	0.6834	0.006	0.4898	T	C	0.6777	0.0091	0.0069	0.1878	C	T	0.0893617	0.548887	0.314165	0.0806155	T	C	0.0967	-0.3001	0.225461	0.205234
18	59982902	rs2981007	NA	NA	T	C	0.1284	-0.0434	0.054	0.4218	T	C	0.1279	-0.0337	0.4341	T	C	0.3155	-0.005	0.5695	T	C	0.3208	-0.0118	0.0069	0.09056	T	C	0.0893617	0.548887	0.314165	0.0806155	C	T	0.0967	-0.3001	0.225461	0.205234
18	59986240	rs4375763	NA	NA	T	C	0.1287	-0.0395	0.054	0.4637	T	C	0.1276	-0.04	0.3557	T	C	0.316	-0.0042	0.6302	T	C	0.3218	-0.0118	0.007	0.09066	T	C	0.0893617	0.548887	0.314165	0.0806155	C	T	0.0967	-0.3001	0.225461	0.205234
18	60267567	rs654606	0.0002	0.0018	A	G	0.7614	-0.0304	0.042	0.4686	A	G	0.7632	0.0279	0.408	A	G	0.7832	-0.0196	0.05128	A	G	0.777	-0.0047	0.0085	0.5822	A	G	0.760993	-0.117122	0.200466	0.559054	A	G	0.2333	0.201795	0.151606	0.205237
18	61120605	rs9966821	NA	NA	T	C	0.8252	-0.0309	0.0508	0.5438	C	T	0.1789	0.0863	0.02503	T	C	0.9972	-0.1239	0.3171	NA	NA	NA	NA	NA	NA	C	T	0.209929	0.130238	0.220343	0.554472	T	C	0.1881	0.138871	0.466635	0.205248
18	60533928	rs115177572	0.0001	0.0023	T	G	0.0285	0.0217	0.1144	0.8494	T	G	0.03	0.0578	0.4936	NA	NA	NA	NA	NA	NA	NA	NA	NA	NA	NA	T	G	0.0340426	-0.985248	0.503408	0.0503289	G	T	0.0298	0.80202	0.742263	0.205537
18	60803693	rs8092560	0.0044	0.0004	A	T	0.4864	0.0501	0.0367	0.1723	NA	NA	NA	NA	NA	A	T	0.1729	-0.0045	0.6905	A	T	0.1718	-0.0169	0.0089	0.05726	T	A	0.453191	-0.126264	0.183632	0.491709	A	T	0.4376	-0.173261	0.130462	0.206309
18	60917380	rs6567334	NA	NA	A	C	0.6375	0.0625	0.0384	0.1031	C	A	0.3489	-0.0262	0.3773	A	C	0.2531	-0.0261	0.007504	A	C	0.24	0.0135	0.0084	0.1083	C	A	0.260284	0.205112	0.198284	0.300933	A	C	0.3409	0.171275	0.200183	0.206627
18	60920481	rs8096380	NA	NA	A	G	0.5154	-0.0276	0.0365	0.4488	A	G	0.5047	-0.0602	0.03461	A	G	0.8424	0.0153	0.1921	A	G	0.8668	-0.0191	0.0107	0.0744	A	G	0.405674	-0.00569119	0.186208	0.975618	G	A	0.4982	0.145247	0.212554	0.206693
18	60112456	rs73963424	0.0015	0.0006	C	G	0.0769	0.2049	0.0744	0.005856	NA	NA	NA	NA	NA	NA	NA	NA	NA	NA	NA	NA	NA	NA	NA	NA	C	G	0.0992908	0.349125	0.303923	0.250668	G	C	0.0669	-0.323089	0.24357	0.206878
18	60702408	rs146357134	0.001	0.0017	T	G	0.0398	-0.1717	0.0981	0.08005	T	G	0.0586	-0.0031	0.9621	T	G	0.0007	-0.2763	0.2508	NA	NA	NA	NA	NA	NA	T	G	0.0553191	0.0482442	0.406422	0.905509	G	T	0.0479	0.373906	0.282	0.207081
18	60395289	rs148204535	0.0002	0.0003	T	G	0.0036	-0.6601	0.4005	0.09926	NA	NA	NA	NA	NA	NA	NA	NA	NA	NA	NA	NA	NA	NA	NA	NA	T	G	0.00283688	2.53082	1.90993	0.185144	G	T	0.0072	1.01136	1.10926	0.207322
18	60388974	rs148149759	0.0002	0.0003	A	G	0.0036	-0.6577	0.4009	0.1009	NA	NA	NA	NA	NA	NA	NA	NA	NA	NA	NA	NA	NA	NA	NA	NA	A	G	0.00283688	2.53082	1.90993	0.185144	G	A	0.0072	1.01136	1.10926	0.207322
18	60397146	rs144833348	0.0002	0.0003	A	G	0.0036	-0.6566	0.4013	0.1018	NA	NA	NA	NA	NA	NA	NA	NA	NA	NA	NA	NA	NA	NA	NA	NA	A	G	0.00283688	2.53082	1.90993	0.185144	G	A	0.0072	1.01136	1.10926	0.207322
18	60397493	rs148516518	0.0002	0.0003	T	C	0.0036	-0.6566	0.4013	0.1018	NA	NA	NA	NA	NA	NA	NA	NA	NA	NA	NA	NA	NA	NA	NA	NA	T	C	0.00283688	2.53082	1.90993	0.185144	C	T	0.0072	1.01136	1.10926	0.207322
18	60401282	rs146328745	0.0002	0.0003	A	C	0.9964	0.6566	0.4013	0.1018	NA	NA	NA	NA	NA	NA	NA	NA	NA	NA	NA	NA	NA	NA	NA	NA	C	A	0.00283688	2.53082	1.90993	0.185144	A	C	0.0072	1.01136	1.10926	0.207322
18	60402396	rs142178730	0.0002	0.0003	C	G	0.0036	-0.6566	0.4013	0.1018	NA	NA	NA	NA	NA	NA	NA	NA	NA	NA	NA	NA	NA	NA	NA	NA	C	G	0.00283688	2.53082	1.90993	0.185144	G	C	0.0072	1.01136	1.10926	0.207322
18	60402628	rs151187093	0.0002	0.0003	T	C	0.9964	0.6566	0.4013	0.1018	NA	NA	NA	NA	NA	NA	NA	NA	NA	NA	NA	NA	NA	NA	NA	NA	C	T	0.00283688	2.53082	1.90993	0.185144	T	C	0.0072	1.01136	1.10926	0.207322
18	60404302	rs141197849	0.0002	0.0003	A	G	0.9964	0.6566	0.4013	0.1018	NA	NA	NA	NA	NA	NA	NA	NA	NA	NA	NA	NA	NA	NA	NA	NA	G	A	0.00283688	2.53082	1.90993	0.185144	A	G	0.0072	1.01136	1.10926	0.207322
18	60404635	rs142010174	0.0002	0.0003	A	G	0.0036	-0.6566	0.4013	0.1018	NA	NA	NA	NA	NA	NA	NA	NA	NA	NA	NA	NA	NA	NA	NA	NA	A	G	0.00283688	2.53082	1.90993	0.185144	G	A	0.0072	1.01136	1.10926	0.207322
18	60405376	rs146294050	0.0002	0.0003	A	G	0.9964	0.6566	0.4013	0.1018	NA	NA	NA	NA	NA	NA	NA	NA	NA	NA	NA	NA	NA	NA	NA	NA	G	A	0.00283688	2.53082	1.90993	0.185144	A	G	0.0072	1.01136	1.10926	0.207322
18	60410834	rs147352941	0.0002	0.0003	A	G	0.9964	0.6123	0.4032	0.1289	NA	NA	NA	NA	NA	NA	NA	NA	NA	NA	NA	NA	NA	NA	NA	NA	G	A	0.00283688	2.53082	1.90993	0.185144	A	G	0.0072	1.01136	1.10926	0.207322
18	60410979	rs114487383	0.0002	0.0003	T	C	0.0036	-0.6123	0.4032	0.1289	NA	NA	NA	NA	NA	NA	NA	NA	NA	NA	NA	NA	NA	NA	NA	NA	T	C	0.00283688	2.53082	1.90993	0.185144	C	T	0.0072	1.01136	1.10926	0.207322
18	60415771	rs151109824	0.0002	0.0003	A	G	0.0036	-0.611	0.4027	0.1292	NA	NA	NA	NA	NA	NA	NA	NA	NA	NA	NA	NA	NA	NA	NA	NA	A	G	0.00283688	2.53082	1.90993	0.185144	G	A	0.0072	1.01136	1.10926	0.207322
18	60414620	rs116136481	0.0002	0.0004	T	C	0.004	-0.5002	0.3767	0.1842	NA	NA	NA	NA	NA	NA	NA	NA	NA	NA	NA	NA	NA	NA	NA	NA	T	C	0.00283688	2.53082	1.90993	0.185144	C	T	0.0072	1.01136	1.10926	0.207322
18	60421959	rs114297442	0.0001	0.0003	A	G	0.9976	0.4052	0.5982	0.4982	NA	NA	NA	NA	NA	NA	NA	NA	NA	NA	NA	NA	NA	NA	NA	NA	G	A	0.00283688	2.53082	1.90993	0.185144	A	G	0.0072	1.01136	1.10926	0.207322
18	60424251	rs141505067	0.0001	0.0003	T	C	0.9976	0.3978	0.6045	0.5104	NA	NA	NA	NA	NA	NA	NA	NA	NA	NA	NA	NA	NA	NA	NA	NA	C	T	0.00283688	2.53082	1.90993	0.185144	T	C	0.0072	1.01136	1.10926	0.207322
18	60422776	rs141535775	0.0001	0.0003	T	C	0.9976	0.378	0.6021	0.5302	NA	NA	NA	NA	NA	NA	NA	NA	NA	NA	NA	NA	NA	NA	NA	NA	C	T	0.00283688	2.53082	1.90993	0.185144	T	C	0.0072	1.01136	1.10926	0.207322
18	60437644	rs370983681	0.0001	0.0003	A	C	0.9975	0.1425	0.5852	0.8076	NA	NA	NA	NA	NA	NA	NA	NA	NA	NA	NA	NA	NA	NA	NA	NA	C	A	0.00283688	2.53082	1.90993	0.185144	A	C	0.0072	1.01136	1.10926	0.207322
18	60444704	rs142742553	0.0001	0.0003	A	G	0.9975	0.1333	0.5803	0.8183	NA	NA	NA	NA	NA	NA	NA	NA	NA	NA	NA	NA	NA	NA	NA	NA	G	A	0.00283688	2.53082	1.90993	0.185144	A	G	0.0072	1.01136	1.10926	0.207322
18	60452930	rs145270623	0.0001	0.0003	T	C	0.9975	0.1276	0.5798	0.8258	NA	NA	NA	NA	NA	NA	NA	NA	NA	NA	NA	NA	NA	NA	NA	NA	C	T	0.00283688	2.53082	1.90993	0.185144	T	C	0.0072	1.01136	1.10926	0.207322
18	60454498	rs148117255	0.0001	0.0003	T	C	0.9975	0.1276	0.5798	0.8258	NA	NA	NA	NA	NA	NA	NA	NA	NA	NA	NA	NA	NA	NA	NA	NA	C	T	0.00283688	2.53082	1.90993	0.185144	T	C	0.0072	1.01136	1.10926	0.207322
18	60454539	rs141869905	0.0001	0.0003	A	G	0.9975	0.1276	0.5798	0.8258	NA	NA	NA	NA	NA	NA	NA	NA	NA	NA	NA	NA	NA	NA	NA	NA	G	A	0.00283688	2.53082	1.90993	0.185144	A	G	0.0072	1.01136	1.10926	0.207322
18	60456181	rs149250988	0.0001	0.0003	A	T	0.9974	0.1184	0.582	0.8388	NA	NA	NA	NA	NA	A	T	0.9995	0.3562	0.4379	NA	NA	NA	NA	NA	NA	T	A	0.00283688	2.53082	1.90993	0.185144	A	T	0.0072	1.01136	1.10926	0.207322
18	60457028	rs114489545	0.0001	0.0003	A	G	0.0026	-0.1184	0.582	0.8388	NA	NA	NA	NA	NA	NA	NA	NA	NA	NA	NA	NA	NA	NA	NA	NA	A	G	0.00283688	2.53082	1.90993	0.185144	G	A	0.0072	1.01136	1.10926	0.207322
18	60457201	rs115553576	0.0001	0.0003	T	C	0.9974	0.1184	0.582	0.8388	NA	NA	NA	NA	NA	NA	NA	NA	NA	NA	NA	NA	NA	NA	NA	NA	C	T	0.00283688	2.53082	1.90993	0.185144	T	C	0.0072	1.01136	1.10926	0.207322
18	60481960	rs140159271	0.0001	0.0003	A	C	0.0027	-0.105	0.5759	0.8553	NA	NA	NA	NA	NA	NA	NA	NA	NA	NA	NA	NA	NA	NA	NA	NA	A	C	0.00283688	2.53082	1.90993	0.185144	C	A	0.0072	1.01136	1.10926	0.207322
18	60471168	rs142374291	0.0001	0.0003	T	C	0.0027	-0.086	0.5761	0.8814	NA	NA	NA	NA	NA	NA	NA	NA	NA	NA	NA	NA	NA	NA	NA	NA	T	C	0.00283688	2.53082	1.90993	0.185144	C	T	0.0072	1.01136	1.10926	0.207322
18	60471408	rs114112703	0.0001	0.0003	A	G	0.0027	-0.086	0.5761	0.8814	NA	NA	NA	NA	NA	NA	NA	NA	NA	NA	NA	NA	NA	NA	NA	NA	A	G	0.00283688	2.53082	1.90993	0.185144	G	A	0.0072	1.01136	1.10926	0.207322
18	60475871	rs142620997	0.0001	0.0003	A	G	0.0027	-0.086	0.5761	0.8814	NA	NA	NA	NA	NA	NA	NA	NA	NA	NA	NA	NA	NA	NA	NA	NA	A	G	0.00283688	2.53082	1.90993	0.185144	G	A	0.0072	1.01136	1.10926	0.207322
18	60505227	rs143851792	NA	NA	NA	NA	NA	NA	NA	NA	NA	NA	NA	NA	NA	NA	NA	NA	NA	NA	NA	NA	NA	NA	NA	NA	T	C	0.00283688	2.53082	1.90993	0.185144	C	T	0.0072	1.01136	1.10926	0.207322
18	60382816	rs113217057	0.0173	0.0005	T	C	0.0208	-0.3504	0.148	0.01788	NA	NA	NA	NA	NA	T	C	0.0772	-0.0015	0.9244	T	C	0.0798	0.0022	0.0126	0.8636	T	C	0.0035461	1.59351	1.64769	0.333485	C	T	0.0072	1.01136	1.10926	0.207322
18	60381881	rs111954798	0.0001	0.0002	A	G	0.9956	0.5733	0.3414	0.09309	NA	NA	NA	NA	NA	NA	NA	NA	NA	NA	NA	NA	NA	NA	NA	NA	G	A	0.0035461	1.59351	1.64769	0.333485	A	G	0.0072	1.01136	1.10926	0.207322
18	60382428	rs372099192	0.0001	0.0002	A	G	0.0044	-0.5733	0.3414	0.09309	NA	NA	NA	NA	NA	NA	NA	NA	NA	NA	NA	NA	NA	NA	NA	NA	A	G	0.0035461	1.59351	1.64769	0.333485	G	A	0.0072	1.01136	1.10926	0.207322
18	60400645	rs112745107	0.0002	0.0003	A	G	0.0048	-0.4456	0.3444	0.1958	NA	NA	NA	NA	NA	NA	NA	NA	NA	NA	NA	NA	NA	NA	NA	NA	A	G	0.0035461	1.59351	1.64769	0.333485	G	A	0.0072	1.01136	1.10926	0.207322
18	60456619	rs113638142	0.0001	0.0003	A	G	0.9974	0.3487	0.5275	0.5086	NA	NA	NA	NA	NA	NA	NA	NA	NA	NA	NA	NA	NA	NA	NA	NA	G	A	0.0035461	1.59351	1.64769	0.333485	A	G	0.0072	1.01136	1.10926	0.207322
18	60451898	rs150846588	0.0001	0.0003	A	G	0.0025	-0.4043	0.6091	0.5068	NA	NA	NA	NA	NA	NA	NA	NA	NA	NA	NA	NA	NA	NA	NA	NA	NA	NA	NA	NA	NA	NA	G	A	0.0072	1.01136	1.10926	0.207322
18	61051611	rs143279772	NA	NA	A	G	0.0166	0.1994	0.1617	0.2176	NA	NA	NA	NA	NA	A	G	0.0088	-0.0398	0.4393	NA	NA	NA	NA	NA	NA	A	G	0.0198582	-0.11289	0.628716	0.857501	G	A	0.0217	-0.305782	1.53613	0.207847
18	60307633	rs148363596	0.0005	0.0008	A	T	0.9882	0.1016	0.1852	0.5833	NA	NA	NA	NA	NA	A	T	0.9988	0.2789	0.1061	NA	NA	NA	NA	NA	NA	T	A	0.00780142	0.695502	0.976628	0.476374	A	T	0.019	-0.714986	0.633063	0.208005
18	60569097	rs635838	0.5237	0.0028	A	G	0.0889	-0.1507	0.0657	0.02189	A	G	0.083	-0.054	0.331	A	G	0.361	0.0023	0.7843	A	G	0.3487	-0.0077	0.0072	0.2864	A	G	0.00283688	2.78803	1.41948	0.0495169	G	A	0.0181	0.682991	0.516157	0.208047
18	60593784	rs623755	0.5237	0.0028	T	C	0.087	-0.1448	0.066	0.02822	T	C	0.0921	-0.0716	0.1669	T	C	0.362	0.0011	0.8944	T	C	0.3541	-0.008	0.0071	0.2578	T	C	0.00283688	2.78803	1.41948	0.0495169	C	T	0.0181	0.682991	0.516157	0.208047
18	60766049	rs537442758	0	0.0001	A	G	0.9973	0.0613	0.8726	0.944	NA	NA	NA	NA	NA	A	G	0.9994	-0.4065	0.0922	NA	NA	NA	NA	NA	NA	NA	NA	NA	NA	NA	NA	A	G	0.0054	0.0414549	2.19817	0.208416
18	60774943	rs549242093	0	0.0001	C	G	0.0027	-0.0185	0.7704	0.9809	NA	NA	NA	NA	NA	C	G	0.0006	0.3531	0.1472	NA	NA	NA	NA	NA	NA	NA	NA	NA	NA	NA	NA	G	C	0.0054	0.0414549	2.19817	0.208416
18	60711155	rs9955906	0.0014	0.0005	A	G	0.9645	-0.14	0.1083	0.1964	G	A	0.0488	0.0825	0.2354	NA	NA	NA	NA	NA	NA	NA	NA	NA	NA	NA	G	A	0.0567376	0.123008	0.382914	0.748027	A	G	0.0325	-0.466582	0.352893	0.20843
18	60990022	rs2551402	NA	NA	A	C	0.5533	-0.0008	0.036	0.983	A	C	0.5686	-0.032	0.2634	A	C	0.477	0.0055	0.5017	A	C	0.469	0.0082	0.0066	0.2134	A	C	0.587943	-0.157624	0.175274	0.368495	A	C	0.4186	-0.173107	0.131024	0.208784
18	60898980	rs9965425	0.0001	0.0001	T	C	0.906	-0.0669	0.0624	0.2834	C	T	0.1003	0.0038	0.9361	T	C	0.9268	0.0364	0.02289	T	C	0.9211	0.0055	0.0123	0.6541	C	T	0.0971631	-0.143004	0.312137	0.646848	T	C	0.0958	0.298557	0.226059	0.208957
18	60899126	rs28669125	0.0001	0.0003	T	C	0.9063	-0.0662	0.0624	0.2888	C	T	0.0983	-0.0211	0.6632	NA	NA	NA	NA	NA	T	C	0.921	0.0072	0.0123	0.5595	C	T	0.0971631	-0.143004	0.312137	0.646848	T	C	0.0958	0.298557	0.226059	0.208957
18	60895275	rs28662060	0.0001	0.0003	A	G	0.0935	0.0643	0.0626	0.3043	A	G	0.098	-0.0224	0.6459	A	G	0.0731	-0.0357	0.02544	A	G	0.0791	-0.0016	0.0123	0.8991	A	G	0.0964539	-0.131524	0.313231	0.674562	G	A	0.0958	0.298557	0.226059	0.208957
18	60893045	rs78650102	0.0001	0.0001	A	G	0.0936	0.0638	0.0626	0.3085	A	G	0.0979	-0.0243	0.6193	NA	NA	NA	NA	NA	A	G	0.079	-0.0024	0.0123	0.8476	A	G	0.0964539	-0.131524	0.313231	0.674562	G	A	0.0958	0.298557	0.226059	0.208957
18	60893680	rs1893506	0.0001	0.0001	A	G	0.9062	-0.0628	0.0625	0.3156	G	A	0.0974	-0.0249	0.6127	A	G	0.9269	0.0361	0.0242	A	G	0.9209	0.0075	0.0124	0.5466	G	A	0.0964539	-0.131524	0.313231	0.674562	A	G	0.0958	0.298557	0.226059	0.208957
18	60894546	rs9959874	0.0001	0	A	G	0.0934	0.0615	0.0627	0.3272	A	G	0.0971	-0.0212	0.6664	A	G	0.073	-0.0364	0.02294	A	G	0.0789	0.0001	0.0122	0.9926	A	G	0.0957447	-0.122277	0.31409	0.69705	G	A	0.0958	0.298557	0.226059	0.208957
18	61103263	rs8091080	NA	NA	T	C	0.7118	-0.0226	0.0406	0.5788	C	T	0.2864	0.0113	0.721	T	C	0.8149	0.005	0.6335	T	C	0.8193	-0.0196	0.0084	0.01903	C	T	0.313475	-0.151261	0.191196	0.428868	T	C	0.3788	0.186399	0.141137	0.20896
18	60267201	rs7239702	0.0007	0.0015	A	G	0.0204	0.0131	0.1429	0.927	NA	NA	NA	NA	NA	NA	NA	NA	NA	NA	NA	NA	NA	NA	NA	NA	A	G	0.0312057	-0.372399	0.538369	0.489115	G	A	0.0325	-0.493888	0.373979	0.208985
18	61067209	rs59028982	NA	NA	A	G	0.1876	-0.0404	0.0467	0.3879	A	G	0.1862	0.0137	0.7067	A	G	0.0034	-0.1011	0.3218	NA	NA	NA	NA	NA	NA	A	G	0.214184	-0.00707987	0.208478	0.972909	G	A	0.1926	-0.217721	0.164873	0.209017
18	61073910	rs59288692	NA	NA	T	C	0.1877	-0.0397	0.0469	0.3975	T	C	0.1849	0.0196	0.5905	T	C	0.0034	-0.1	0.3277	NA	NA	NA	NA	NA	NA	T	C	0.213475	-0.00616323	0.20869	0.97644	C	T	0.1926	-0.217721	0.164873	0.209017
18	60819383	rs17070739	0.0112	0.0002	T	G	0.756	-0.0424	0.0423	0.3169	G	T	0.2524	0.0101	0.7581	T	G	0.9579	-0.0187	0.3657	T	G	0.9643	0.0355	0.0179	0.04807	G	T	0.313475	0.370891	0.189118	0.0498601	T	G	0.2441	-0.197948	0.149936	0.209135
18	61009273	rs144875473	NA	NA	A	G	0.0822	-0.0652	0.0667	0.3282	A	G	0.0878	0.0251	0.6111	A	G	0.0013	-0.1562	0.4869	NA	NA	NA	NA	NA	NA	A	G	0.093617	-0.361612	0.306139	0.237522	G	A	0.0615	-0.356094	0.269801	0.209271
18	60822885	rs4987812	0.0002	0.0004	C	G	0.0071	-0.1877	0.2964	0.5266	NA	NA	NA	NA	NA	NA	NA	NA	NA	NA	NA	NA	NA	NA	NA	NA	C	G	0.00567376	0.833236	1.02678	0.417078	G	C	0.0118	-0.817528	0.619532	0.209362
18	60441832	rs9962085	0.003	0.0063	T	G	0.9323	-0.0213	0.0728	0.7701	G	T	0.0745	0.0167	0.7577	NA	NA	NA	NA	NA	NA	NA	NA	NA	NA	NA	G	T	0.0822695	0.115109	0.341497	0.736063	T	G	0.0931	-0.300591	0.234035	0.209481
18	60456841	rs28685827	0.003	0.0063	A	C	0.9323	-0.0229	0.0728	0.7534	C	A	0.0753	0.0151	0.7801	NA	NA	NA	NA	NA	NA	NA	NA	NA	NA	NA	C	A	0.0829787	0.109055	0.340917	0.749055	A	C	0.0931	-0.300591	0.234035	0.209481
18	61069289	rs73472626	NA	NA	A	C	0.185	-0.0422	0.0472	0.371	A	C	0.1838	0.0173	0.6359	A	C	0.0035	-0.1011	0.3216	NA	NA	NA	NA	NA	NA	A	C	0.212057	0.00723017	0.209364	0.972451	C	A	0.1899	-0.218044	0.165313	0.209583
18	60653417	rs28482151	0.0116	0.0149	A	G	0.7999	-0.036	0.0458	0.4319	G	A	0.2154	0.0139	0.685	A	G	0.9971	-0.0382	0.7402	NA	NA	NA	NA	NA	NA	G	A	0.229787	0.130979	0.214776	0.541969	A	G	0.2505	-0.250304	0.277554	0.210085
18	60653320	rs28394499	0.0115	0.0148	A	G	0.7997	-0.0354	0.0458	0.4396	G	A	0.215	0.0162	0.637	A	G	0.9971	-0.0353	0.7589	NA	NA	NA	NA	NA	NA	G	A	0.229787	0.130979	0.214776	0.541969	A	G	0.2505	-0.250304	0.277554	0.210085
18	60280690	rs148834734	0.0002	0.0003	A	G	0.0073	0.0391	0.2354	0.8681	NA	NA	NA	NA	NA	NA	NA	NA	NA	NA	NA	NA	NA	NA	NA	NA	A	G	0.00638298	0.543871	1.0493	0.604235	G	A	0.009	-0.890237	0.67596	0.210303
18	61154351	rs2271253	NA	NA	T	C	0.7051	-0.0486	0.0398	0.2213	C	T	0.297	0.0302	0.3308	T	C	0.9702	-0.0085	0.7386	T	C	0.9758	-0.0197	0.0229	0.3902	C	T	0.365957	0.185942	0.180148	0.301996	T	C	0.3273	-0.181632	0.137959	0.21046
18	60918159	rs4987750	NA	NA	A	G	0.8904	-0.0292	0.0584	0.6172	G	A	0.1156	-0.0405	0.3723	A	G	0.927	0.0367	0.02224	A	G	0.9201	-0.0002	0.0126	0.9899	G	A	0.107092	-0.171742	0.301153	0.568486	A	G	0.1121	0.277572	0.210912	0.210644
18	60696609	rs8084217	0.0023	0.002	A	G	0.0467	0.0222	0.0886	0.802	A	G	0.062	-0.0313	0.625	A	G	0.001	0.1213	0.5141	NA	NA	NA	NA	NA	NA	A	G	0.0567376	-0.198783	0.384629	0.605284	G	A	0.0389	0.430361	0.327128	0.210819
18	61037738	rs8084371	NA	NA	A	C	0.0481	0.0171	0.0881	0.846	A	C	0.0687	0.0216	0.7209	NA	NA	NA	NA	NA	NA	NA	NA	NA	NA	NA	A	C	0.0631206	0.406191	0.372098	0.274998	C	A	0.0452	-0.576328	0.535021	0.211365
18	60176023	rs112356004	0.0001	0.0021	T	C	0.0574	0.1204	0.0813	0.1387	T	C	0.0609	0.0624	0.3048	T	C	0.0099	-0.0664	0.1295	NA	NA	NA	NA	NA	NA	T	C	0.0744681	0.0726792	0.341946	0.831681	C	T	0.0452	-0.405421	0.308589	0.21147
18	59954811	rs12969851	NA	NA	A	G	0.014	-0.069	0.168	0.6815	NA	NA	NA	NA	NA	A	G	0.0507	0.0027	0.8852	A	G	0.0463	-0.0047	0.0159	0.7677	A	G	0.00283688	-1.12019	1.89962	0.555397	G	A	0.0063	-0.195674	1.82135	0.211572
18	60018391	rs142601517	NA	NA	A	G	0.9801	-0.3083	0.1453	0.03389	NA	NA	NA	NA	NA	A	G	0.981	0.0848	0.008482	A	G	0.9826	-0.0388	0.0331	0.2417	G	A	0.00992908	-0.429528	0.887928	0.628569	A	G	0.0226	-0.576862	0.439189	0.211585
18	60112756	rs150354536	0.001	0.0001	T	C	0.0244	-0.0529	0.1282	0.6801	T	C	0.0246	0.1792	0.1111	T	C	0.0008	0.1526	0.4964	NA	NA	NA	NA	NA	NA	T	C	0.0219858	-0.48896	0.615276	0.426788	C	T	0.0271	0.478108	0.503079	0.211803
18	61060337	rs8088124	NA	NA	T	C	0.8136	0.0413	0.0467	0.3762	C	T	0.1847	0.0209	0.5668	T	C	0.9966	0.0948	0.3558	NA	NA	NA	NA	NA	NA	C	T	0.213475	-0.00616323	0.20869	0.97644	T	C	0.1899	-0.218489	0.166436	0.211848
18	61057793	rs1055002	NA	NA	A	T	0.1864	-0.0428	0.0468	0.3604	NA	NA	NA	NA	NA	A	T	0.0034	-0.0952	0.3546	NA	NA	NA	NA	NA	NA	A	T	0.212766	-0.00439733	0.208701	0.98319	T	A	0.1899	-0.218489	0.166436	0.211848
18	61057689	rs1055004	NA	NA	A	G	0.8135	0.0421	0.0467	0.368	G	A	0.1848	0.0224	0.5393	A	G	0.9966	0.0944	0.3589	NA	NA	NA	NA	NA	NA	G	A	0.212766	-0.00439733	0.208701	0.98319	A	G	0.1899	-0.218489	0.166436	0.211848
18	60144995	rs35030335	0.0131	0.0003	T	C	0.0354	0.03	0.1081	0.7813	T	C	0.0319	-0.0083	0.9286	T	C	0.1708	0.0111	0.3121	T	C	0.156	-0.0072	0.0096	0.4525	NA	NA	NA	NA	NA	NA	C	T	0.0072	1.2039	1.34369	0.211895
18	60146897	rs34462376	0.0131	0.0003	C	G	0.0354	0.03	0.1081	0.7813	NA	NA	NA	NA	NA	C	G	0.1708	0.0116	0.2941	C	G	0.156	-0.0064	0.0096	0.5054	NA	NA	NA	NA	NA	NA	G	C	0.0072	1.2039	1.34369	0.211895
18	60721694	rs35018702	0.0249	0.0147	A	G	0.4039	-0.0087	0.0373	0.8154	A	G	0.4194	0.0206	0.48	A	G	0.033	0.016	0.4941	A	G	0.0341	0.0327	0.018	0.06877	A	G	0.505674	0.04582	0.174516	0.792894	G	A	0.4819	0.169516	0.129246	0.212276
18	61036146	rs12457911	NA	NA	T	C	0.068	-0.1554	0.075	0.03837	T	C	0.1394	0.0217	0.6519	T	C	0.0841	0.0021	0.8858	T	C	0.0811	0.029	0.0121	0.01668	T	C	0.0531915	0.141807	0.384193	0.712051	C	T	0.066	-0.352314	0.268705	0.212431
18	59698641	rs610244	NA	NA	A	C	0.1576	0.0319	0.0503	0.5254	A	C	0.1561	0.0283	0.4724	A	C	0.0025	-0.328	0.04488	NA	NA	NA	NA	NA	NA	A	C	0.187943	0.121769	0.22599	0.59001	C	A	0.1501	0.227916	0.173833	0.212441
18	60619302	rs189367759	0.0001	0.0002	NA	NA	NA	NA	NA	NA	NA	NA	NA	NA	NA	T	C	0.0008	-0.2052	0.3316	NA	NA	NA	NA	NA	NA	T	C	0.0035461	-1.11499	1.69482	0.510615	C	T	0.0063	1.08873	0.830417	0.212463
18	60113547	rs115463557	0.0012	0.0003	T	C	0.0236	0.1954	0.1445	0.1764	NA	NA	NA	NA	NA	NA	NA	NA	NA	NA	NA	NA	NA	NA	NA	NA	T	C	0.0219858	-0.570129	0.599957	0.341969	C	T	0.0389	-0.446543	0.340681	0.212584
18	60366216	rs79838127	0.0056	0.012	T	C	0.8925	-0.0789	0.0594	0.1843	C	T	0.1236	0.0472	0.2834	T	C	0.9984	-0.045	0.7644	NA	NA	NA	NA	NA	NA	C	T	0.123404	-0.0860034	0.272858	0.752614	T	C	0.1203	-0.253485	0.193427	0.212672
18	60268804	rs77497821	0.0015	0.0083	A	G	0.0415	-0.0719	0.0976	0.4617	A	G	0.0501	0.0736	0.3012	NA	NA	NA	NA	NA	NA	NA	NA	NA	NA	NA	A	G	0.0468085	0.162118	0.40641	0.689964	G	A	0.0624	0.339546	0.259271	0.212994
18	60797314	rs554893222	0.0003	0.0015	T	G	0.0088	0.1081	0.2723	0.6912	NA	NA	NA	NA	NA	NA	NA	NA	NA	NA	NA	NA	NA	NA	NA	NA	T	G	0.0113475	0.212356	0.852973	0.803392	G	T	0.009	1.16669	1.06816	0.212995
18	59789019	rs72941846	NA	NA	T	C	0.7868	0.0573	0.0441	0.1937	C	T	0.2039	-0.0301	0.3884	T	C	0.7197	-0.0117	0.192	T	C	0.7315	-0.0134	0.0073	0.06637	C	T	0.176596	-0.0681507	0.234637	0.771471	T	C	0.1609	0.221611	0.169281	0.21317
18	60585418	rs59969757	0.0091	0.0172	C	G	0.1652	0.0902	0.0484	0.06237	NA	NA	NA	NA	NA	NA	NA	NA	NA	NA	NA	NA	NA	NA	NA	NA	C	G	0.202128	0.386626	0.226873	0.0883531	G	C	0.1863	0.215193	0.164427	0.213312
18	61163669	rs12455969	NA	NA	C	G	0.4366	-0.0082	0.0365	0.8228	NA	NA	NA	NA	NA	C	G	0.6154	0.007	0.4057	C	G	0.6198	-0.0006	0.0069	0.9337	C	G	0.403546	-0.0777477	0.18934	0.681347	G	C	0.3807	0.175639	0.134207	0.213323
18	60106123	rs111933545	0.001	0.0001	T	G	0.9794	-0.0633	0.153	0.6793	NA	NA	NA	NA	NA	NA	NA	NA	NA	NA	NA	NA	NA	NA	NA	NA	G	T	0.012766	-0.643916	0.78283	0.410765	T	G	0.0325	-0.208573	0.790658	0.213365
18	60109425	rs116015945	0.001	0.0001	A	G	0.0202	0.0951	0.154	0.5367	NA	NA	NA	NA	NA	NA	NA	NA	NA	NA	NA	NA	NA	NA	NA	NA	A	G	0.0120567	-0.61483	0.804174	0.44454	G	A	0.0325	-0.208573	0.790658	0.213365
18	60110141	rs113832899	0.001	0.0001	C	G	0.0211	0.1133	0.1564	0.4687	NA	NA	NA	NA	NA	NA	NA	NA	NA	NA	NA	NA	NA	NA	NA	NA	NA	NA	NA	NA	NA	NA	G	C	0.0325	-0.208573	0.790658	0.213365
18	60213243	rs73963445	0.0005	0.0012	A	G	0.9854	0.0527	0.1666	0.7517	NA	NA	NA	NA	NA	NA	NA	NA	NA	NA	NA	NA	NA	NA	NA	NA	G	A	0.029078	-0.329544	0.551968	0.550484	A	G	0.0217	-0.576888	0.440911	0.213438
18	60979013	rs949037	NA	NA	A	G	0.4808	-0.0212	0.0359	0.5541	A	G	0.4816	-0.022	0.4341	A	G	0.4299	0.0049	0.5506	A	G	0.4213	0.008	0.0067	0.229	A	G	0.525532	-0.145156	0.173981	0.404101	G	A	0.4946	0.165158	0.126327	0.21381
18	60668246	rs11661169	0.5128	0.0029	A	G	0.1032	-0.1784	0.0629	0.004581	A	G	0.0991	-0.1183	0.01883	A	G	0.3717	-0.0076	0.3663	A	G	0.3707	-0.0013	0.007	0.8567	A	G	0.00851064	-0.163521	0.997835	0.869829	G	A	0.0262	0.560214	0.428649	0.213978
18	60166010	rs34619816	0.0197	0.0005	T	C	0.9413	0.0204	0.081	0.8009	C	T	0.0528	-0.0386	0.5679	T	C	0.7167	-0.0139	0.1239	T	C	0.7312	-0.0125	0.0072	0.08448	NA	NA	NA	NA	NA	NA	T	C	0.009	1.12546	1.06783	0.214135
18	60166427	rs1473981	0.0197	0.0005	A	G	0.9415	0.0204	0.081	0.8015	G	A	0.0528	-0.0395	0.5589	A	G	0.7165	-0.0139	0.1255	A	G	0.7314	-0.0123	0.0073	0.09092	NA	NA	NA	NA	NA	NA	A	G	0.009	1.12546	1.06783	0.214135
18	60166260	rs17729447	0.0197	0.0005	T	C	0.9413	0.0198	0.081	0.8069	C	T	0.0527	-0.0383	0.5708	T	C	0.7165	-0.0138	0.1278	T	C	0.7312	-0.0124	0.0072	0.08627	NA	NA	NA	NA	NA	NA	T	C	0.009	1.12546	1.06783	0.214135
18	60165636	rs34170196	0.0197	0.0005	T	C	0.0586	-0.0189	0.081	0.8151	T	C	0.0527	-0.0363	0.5918	T	C	0.2835	0.015	0.09715	T	C	0.2685	0.0104	0.0072	0.1524	NA	NA	NA	NA	NA	NA	C	T	0.009	1.12546	1.06783	0.214135
18	60163025	rs1108167	0.0197	0.0005	A	G	0.9412	0.0149	0.0807	0.854	G	A	0.053	-0.0419	0.5348	A	G	0.7168	-0.0139	0.1236	A	G	0.7315	-0.0121	0.0073	0.09698	NA	NA	NA	NA	NA	NA	A	G	0.009	1.12546	1.06783	0.214135
18	60161365	rs62100895	0.0197	0.0005	A	G	0.9399	0.0078	0.0791	0.9217	G	A	0.0539	-0.0577	0.3899	A	G	0.7103	-0.0159	0.0777	A	G	0.7296	-0.0124	0.0073	0.08805	NA	NA	NA	NA	NA	NA	A	G	0.009	1.12546	1.06783	0.214135
18	60160345	rs34862266	0.0197	0.0005	T	C	0.06	-0.0058	0.079	0.9413	T	C	0.0539	-0.0582	0.3847	T	C	0.2893	0.0167	0.06318	T	C	0.2702	0.0095	0.0073	0.1894	NA	NA	NA	NA	NA	NA	C	T	0.009	1.12546	1.06783	0.214135
18	60145933	rs67920318	0.0292	0.0006	A	T	0.9384	-0.0034	0.0787	0.9654	NA	NA	NA	NA	NA	A	T	0.7084	-0.0156	0.08238	A	T	0.7284	-0.0127	0.0073	0.07979	NA	NA	NA	NA	NA	NA	A	T	0.009	1.12546	1.06783	0.214135
18	60155750	rs12954590	0.0197	0.0005	T	C	0.0603	-0.0022	0.0788	0.9773	T	C	0.0552	-0.0478	0.4685	T	C	0.2898	0.0167	0.06333	T	C	0.2706	0.01	0.0072	0.1679	NA	NA	NA	NA	NA	NA	C	T	0.009	1.12546	1.06783	0.214135
18	60154316	rs17667515	0.0197	0.0005	A	T	0.0602	-0.002	0.079	0.9797	NA	NA	NA	NA	NA	A	T	0.2893	0.0167	0.06337	A	T	0.2703	0.0099	0.0073	0.1728	NA	NA	NA	NA	NA	NA	T	A	0.009	1.12546	1.06783	0.214135
18	60153329	rs13381710	0.0292	0.0006	A	G	0.9385	0.0007	0.0786	0.9931	G	A	0.056	-0.0604	0.358	A	G	0.7075	-0.0147	0.101	A	G	0.7278	-0.0119	0.0072	0.1004	NA	NA	NA	NA	NA	NA	A	G	0.009	1.12546	1.06783	0.214135
18	60530570	rs7237533	0.0113	0.0219	A	G	0.791	-0.0676	0.0443	0.1267	G	A	0.2194	-0.0252	0.4662	A	G	0.9968	0.0248	0.8208	NA	NA	NA	NA	NA	NA	G	A	0.263121	0.373897	0.209978	0.0749703	A	G	0.236	0.181351	0.185203	0.214174
18	59926625	rs12165084	NA	NA	T	C	0.8379	0.0641	0.0485	0.1857	C	T	0.1542	-0.0172	0.6622	T	C	0.6832	-0.009	0.3033	T	C	0.681	-0.0137	0.0069	0.0482	C	T	0.0978723	-0.225037	0.287897	0.434415	T	C	0.1275	0.24449	0.187174	0.21424
18	60717211	rs10503076	0.0147	0.0173	C	G	0.7205	-0.0354	0.0411	0.3888	NA	NA	NA	NA	NA	C	G	0.9687	-0.0207	0.3837	C	G	0.9663	-0.0175	0.0183	0.3403	G	C	0.340426	0.044104	0.185406	0.811976	C	G	0.3101	0.180078	0.137866	0.214255
18	60717507	rs7244113	0.0144	0.0169	A	T	0.2776	0.0332	0.0412	0.4196	NA	NA	NA	NA	NA	A	T	0.0313	0.0206	0.3844	A	T	0.0336	0.033	0.0183	0.07193	A	T	0.341135	0.0432849	0.185294	0.815295	T	A	0.3101	0.180078	0.137866	0.214255
18	60721642	rs17070627	0.0142	0.0183	T	C	0.2799	0.0293	0.0405	0.4691	T	C	0.2861	0.0327	0.3001	T	C	0.0314	0.0193	0.4152	T	C	0.0337	0.0342	0.0181	0.05797	T	C	0.341844	0.0340239	0.184285	0.853522	C	T	0.3101	0.180078	0.137866	0.214255
18	60722045	rs1563734	0.0141	0.0164	T	C	0.2778	0.0197	0.0405	0.6268	T	C	0.287	0.0295	0.3483	T	C	0.0313	0.0198	0.4034	T	C	0.0338	0.0337	0.0184	0.06677	T	C	0.339716	0.0130364	0.185421	0.943949	C	T	0.3101	0.180078	0.137866	0.214255
18	60849015	rs981553197	NA	NA	T	C	0.9972	-0.1113	0.465	0.8108	NA	NA	NA	NA	NA	NA	NA	NA	NA	NA	NA	NA	NA	NA	NA	NA	NA	NA	NA	NA	NA	NA	T	C	0.0054	1.04442	0.799619	0.214268
18	60129420	rs10503072	0.0292	0.0006	T	C	0.939	-0.0086	0.0789	0.913	C	T	0.057	-0.1055	0.115	T	C	0.7135	-0.0157	0.08253	T	C	0.7324	-0.0132	0.0073	0.06937	NA	NA	NA	NA	NA	NA	T	C	0.0099	0.907154	0.764784	0.214349
18	60133128	rs12962910	0.0292	0.0006	A	G	0.0611	0.0071	0.0788	0.9278	A	G	0.057	-0.1044	0.1179	A	G	0.2879	0.0152	0.09234	A	G	0.2684	0.0108	0.0073	0.1391	NA	NA	NA	NA	NA	NA	G	A	0.0099	0.907154	0.764784	0.214349
18	60136574	rs13381840	0.0292	0.0006	A	C	0.9383	-0.0057	0.0787	0.9423	C	A	0.0577	-0.0877	0.1839	A	C	0.7082	-0.0153	0.08878	A	C	0.7284	-0.013	0.0073	0.07261	NA	NA	NA	NA	NA	NA	A	C	0.0099	0.907154	0.764784	0.214349
18	60139378	rs28879769	0.0292	0.0006	A	T	0.9386	-0.0029	0.0788	0.9707	NA	NA	NA	NA	NA	A	T	0.7084	-0.0155	0.08433	A	T	0.7285	-0.013	0.0072	0.07188	NA	NA	NA	NA	NA	NA	A	T	0.0099	0.907154	0.764784	0.214349
18	60141655	rs34646530	0.0292	0.0006	T	C	0.0614	0.0027	0.0788	0.9724	T	C	0.0574	-0.083	0.2077	T	C	0.2915	0.0156	0.0828	T	C	0.2715	0.0106	0.0073	0.1438	NA	NA	NA	NA	NA	NA	C	T	0.0099	0.907154	0.764784	0.214349
18	59991850	rs78882470	NA	NA	A	G	0.1353	0.0111	0.0539	0.8374	A	G	0.1362	0.0286	0.5088	A	G	0.002	0.0092	0.9499	NA	NA	NA	NA	NA	NA	A	G	0.180851	-0.0524199	0.221409	0.812846	G	A	0.151	0.29379	0.422906	0.214366
18	60762803	rs77967442	0.0011	0.001	A	G	0.0379	0.0705	0.1005	0.483	A	G	0.0429	0.0474	0.5309	A	G	0.001	0.4677	0.005385	NA	NA	NA	NA	NA	NA	A	G	0.0304965	-0.698244	0.523707	0.182443	G	A	0.057	0.371056	0.284396	0.214791
18	60710961	rs114807831	0.0021	0.0029	T	C	0.0451	0.061	0.0909	0.5019	T	C	0.0559	-0.0579	0.3855	NA	NA	NA	NA	NA	NA	NA	NA	NA	NA	NA	T	C	0.0624113	0.403369	0.381341	0.290162	C	T	0.0805	-0.31253	0.239688	0.21509
18	60711250	rs79354003	0.0021	0.0029	T	C	0.0451	0.061	0.0909	0.5019	T	C	0.0558	-0.0558	0.4027	NA	NA	NA	NA	NA	NA	NA	NA	NA	NA	NA	T	C	0.0624113	0.403369	0.381341	0.290162	C	T	0.0805	-0.31253	0.239688	0.21509
18	60716568	rs75259976	0.0022	0.003	A	G	0.9546	-0.054	0.0905	0.5508	G	A	0.0573	-0.053	0.4192	NA	NA	NA	NA	NA	NA	NA	NA	NA	NA	NA	G	A	0.0624113	0.403369	0.381341	0.290162	A	G	0.0805	-0.31253	0.239688	0.21509
18	60717226	rs75467610	0.0022	0.003	A	C	0.9545	-0.0525	0.0904	0.5619	C	A	0.0565	-0.037	0.5737	NA	NA	NA	NA	NA	NA	NA	NA	NA	NA	NA	C	A	0.0624113	0.403369	0.381341	0.290162	A	C	0.0805	-0.31253	0.239688	0.21509
18	60722224	rs75258847	0.0022	0.003	T	C	0.0455	0.0498	0.0897	0.5788	T	C	0.0545	-0.0247	0.7116	NA	NA	NA	NA	NA	NA	NA	NA	NA	NA	NA	T	C	0.0624113	0.403369	0.381341	0.290162	C	T	0.0805	-0.31253	0.239688	0.21509
18	60726672	rs79864570	0.0022	0.003	T	C	0.9542	-0.0495	0.0893	0.5791	C	T	0.0546	-0.0255	0.7024	NA	NA	NA	NA	NA	NA	NA	NA	NA	NA	NA	C	T	0.0624113	0.403369	0.381341	0.290162	T	C	0.0805	-0.31253	0.239688	0.21509
18	60721390	rs79070404	0.0022	0.003	T	C	0.0453	0.0468	0.0901	0.6039	T	C	0.0549	-0.0284	0.6709	NA	NA	NA	NA	NA	NA	NA	NA	NA	NA	NA	T	C	0.0624113	0.403369	0.381341	0.290162	C	T	0.0805	-0.31253	0.239688	0.21509
18	60725203	rs183346038	0.0022	0.003	T	C	0.0457	0.0453	0.0893	0.6118	T	C	0.0547	-0.0289	0.6647	NA	NA	NA	NA	NA	NA	NA	NA	NA	NA	NA	T	C	0.0624113	0.403369	0.381341	0.290162	C	T	0.0805	-0.31253	0.239688	0.21509
18	59996853	rs73467616	NA	NA	A	G	0.0154	-0.0112	0.1624	0.9451	NA	NA	NA	NA	NA	A	G	0.0042	-0.0191	0.796	NA	NA	NA	NA	NA	NA	A	G	0.00283688	2.62519	1.40152	0.0610537	G	A	0.0145	0.67411	0.732182	0.215235
18	60760580	rs75228760	0.0012	0.0037	A	G	0.0896	0.0302	0.0658	0.6457	A	G	0.0914	0.0058	0.9089	A	G	0.0015	0.0132	0.9354	NA	NA	NA	NA	NA	NA	A	G	0.129078	0.0662723	0.250867	0.791647	G	A	0.1004	0.259872	0.199442	0.215427
18	60758721	rs74815776	0.0012	0.0037	A	G	0.0897	0.0293	0.0657	0.6562	A	G	0.092	0.0126	0.8024	A	G	0.0023	0.0675	0.5205	NA	NA	NA	NA	NA	NA	A	G	0.129078	0.0662723	0.250867	0.791647	G	A	0.1004	0.259872	0.199442	0.215427
18	61164132	rs1509478	NA	NA	C	G	0.6042	0.0192	0.0371	0.6043	NA	NA	NA	NA	NA	C	G	0.3812	-0.0066	0.4342	C	G	0.3755	-0.0012	0.0069	0.8582	G	C	0.348936	0.0454375	0.195469	0.816186	C	G	0.3309	0.175111	0.134418	0.215525
18	60236676	rs75468922	0.001	0	A	G	0.0321	-0.1112	0.112	0.3206	A	G	0.0312	-0.0156	0.8663	A	G	0.0901	0.0123	0.3866	A	G	0.0874	0.0134	0.0115	0.2455	A	G	0.0134752	-0.276642	0.72058	0.70104	G	A	0.0325	-0.4872	0.374038	0.215596
18	60236211	rs182019926	0.0002	0.0003	C	G	0.9928	0.0168	0.2443	0.9452	NA	NA	NA	NA	NA	NA	NA	NA	NA	NA	NA	NA	NA	NA	NA	NA	G	C	0.0070922	0.00563089	1.0795	0.995838	C	G	0.0063	-1.06597	0.8184	0.215608
18	59884458	rs73964848	NA	NA	C	G	0.122	0.0909	0.0563	0.1066	NA	NA	NA	NA	NA	NA	NA	NA	NA	NA	NA	NA	NA	NA	NA	NA	C	G	0.178723	-0.0873889	0.224655	0.697283	G	C	0.151	-0.298484	0.284174	0.215952
18	60668270	rs10469140	0.0151	0.0167	A	G	0.558	-0.0171	0.0364	0.6385	G	A	0.4499	-0.0409	0.158	NA	NA	NA	NA	NA	A	G	0.51	0.0078	0.0065	0.2304	G	A	0.41844	0.309962	0.1781	0.0817922	A	G	0.4096	0.165716	0.12735	0.216069
18	60736326	rs377282462	0	0.0001	NA	NA	NA	NA	NA	NA	NA	NA	NA	NA	NA	NA	NA	NA	NA	NA	NA	NA	NA	NA	NA	NA	A	G	0.00638298	1.86749	1.02129	0.0674664	G	A	0.0054	1.12197	0.862628	0.216303
18	60995825	rs144569535	NA	NA	T	C	0.0476	-0.0004	0.0887	0.9965	T	C	0.0713	-0.011	0.8543	NA	NA	NA	NA	NA	NA	NA	NA	NA	NA	NA	T	C	0.0531915	-0.272491	0.412088	0.508456	C	T	0.0497	-0.794498	0.999999	0.21687
18	61018083	rs76278802	NA	NA	T	C	0.0473	0.0015	0.0884	0.9865	T	C	0.0679	0.0246	0.6777	NA	NA	NA	NA	NA	NA	NA	NA	NA	NA	NA	T	C	0.0524823	-0.250792	0.415458	0.546074	C	T	0.0497	-0.794498	0.999999	0.21687
18	60216542	rs9954701	0.0001	0.0041	A	G	0.8352	-0.0542	0.0494	0.2727	G	A	0.1664	0.05	0.1908	A	G	0.9732	0.0298	0.2465	A	G	0.9743	-0.02	0.0231	0.3867	G	A	0.202128	0.0453427	0.227076	0.84173	A	G	0.1781	-0.220075	0.169459	0.217028
18	60173799	rs77842670	0.0003	0.0006	A	G	0.007	-0.2356	0.2719	0.3863	NA	NA	NA	NA	NA	NA	NA	NA	NA	NA	NA	NA	NA	NA	NA	NA	A	G	0.00638298	-0.176702	1.02193	0.862722	G	A	0.0072	-0.958375	0.737989	0.217052
18	60778904	rs7230761	0.0212	0.0005	T	G	0.2781	-0.0668	0.0406	0.09965	G	T	0.738	0.011	0.7428	T	G	0.5706	-0.0013	0.8786	T	G	0.5562	-0.0066	0.0068	0.3342	G	T	0.802128	0.314439	0.225292	0.162806	G	T	0.2559	-0.188842	0.145484	0.217274
18	60767684	rs115162886	0.0015	0.0001	C	G	0.0328	-0.1142	0.1072	0.2867	NA	NA	NA	NA	NA	NA	NA	NA	NA	NA	NA	NA	NA	NA	NA	NA	C	G	0.0397163	-0.55948	0.480432	0.244207	G	C	0.0307	0.640843	0.847182	0.217394
18	59712471	rs641055	NA	NA	T	C	0.9845	-0.0653	0.1572	0.678	NA	NA	NA	NA	NA	NA	NA	NA	NA	NA	NA	NA	NA	NA	NA	NA	C	T	0.0156028	2.04805	0.688702	0.00294149	T	C	0.0118	-0.340341	1.62498	0.217437
18	59733947	rs654159	NA	NA	A	G	0.0156	0.0559	0.1557	0.7196	NA	NA	NA	NA	NA	NA	NA	NA	NA	NA	NA	NA	NA	NA	NA	NA	A	G	0.0156028	2.04805	0.688702	0.00294149	G	A	0.0118	-0.340341	1.62498	0.217437
18	61001114	rs2850767	NA	NA	T	G	0.3361	-0.0112	0.0386	0.7724	T	G	0.3281	0.0323	0.2841	T	G	0.6332	0.0017	0.8449	T	G	0.6362	-0.0234	0.0068	0.000549	T	G	0.265248	-0.0628407	0.204651	0.758795	G	T	0.2477	-0.192166	0.148148	0.217614
18	60093982	rs146695915	NA	NA	T	C	0.9856	-0.1209	0.1827	0.5082	NA	NA	NA	NA	NA	NA	NA	NA	NA	NA	NA	NA	NA	NA	NA	NA	C	T	0.0134752	-0.0794911	0.772202	0.91801	T	C	0.0199	-0.418573	1.52156	0.217773
18	60752200	rs141285945	0.0011	0.0009	C	G	0.9667	0.1441	0.1096	0.1886	NA	NA	NA	NA	NA	NA	NA	NA	NA	NA	NA	NA	NA	NA	NA	NA	G	C	0.0390071	-0.0705169	0.485803	0.884588	C	G	0.0226	-0.58129	0.448363	0.217857
18	61118198	rs1473590	NA	NA	A	G	0.8018	-0.01	0.0455	0.8267	G	A	0.2046	0.0069	0.844	A	G	0.8095	0.005	0.6277	A	G	0.8121	-0.0205	0.0083	0.01343	G	A	0.191489	-0.00684297	0.225611	0.975803	A	G	0.2776	0.163057	0.201782	0.218157
18	61118512	rs4343386	NA	NA	NA	NA	NA	NA	NA	NA	NA	NA	NA	NA	NA	T	G	0.1901	-0.0042	0.6927	NA	NA	NA	NA	NA	NA	T	G	0.191489	-0.00684297	0.225611	0.975803	G	T	0.2776	0.163057	0.201782	0.218157
18	60819132	rs8099140	0.0002	0.0005	A	G	0.8412	0.0121	0.051	0.8129	G	A	0.1578	-0.0003	0.9944	A	G	0.958	0.0088	0.6689	A	G	0.9619	0.003	0.0183	0.8696	G	A	0.193617	0.0441242	0.225871	0.845118	A	G	0.2215	0.205073	0.158354	0.218397
18	60002376	rs535875343	NA	NA	T	G	0.9868	-0.0781	0.1871	0.6763	NA	NA	NA	NA	NA	NA	NA	NA	NA	NA	NA	NA	NA	NA	NA	NA	G	T	0.0198582	-0.888881	0.658668	0.177173	T	G	0.0118	-0.770249	0.594789	0.218409
18	60086092	rs8085917	NA	NA	A	C	0.0401	0.1196	0.1084	0.2697	NA	NA	NA	NA	NA	NA	NA	NA	NA	NA	NA	NA	NA	NA	NA	NA	A	C	0.0510638	0.236989	0.385551	0.538768	C	A	0.0524	0.374838	0.289485	0.218466
18	60778664	rs58365922	0.0067	0.0037	T	C	0.5924	-0.0293	0.0377	0.437	C	T	0.4316	-0.0025	0.9337	T	C	0.7626	0.015	0.1232	T	C	0.7641	-0.0108	0.0079	0.1706	C	T	0.448936	-0.0218307	0.170372	0.898042	T	C	0.387	0.140325	0.163802	0.218592
18	60330815	rs8099818	0.024	0.0735	A	T	0.4281	0.0102	0.0371	0.7835	NA	NA	NA	NA	NA	A	T	0.108	-0.0324	0.01415	A	T	0.1058	-0.0153	0.0106	0.1511	A	T	0.509929	-0.175519	0.179493	0.328143	A	T	0.4702	0.216856	0.212122	0.218642
18	60283947	rs1305877773	NA	NA	T	G	0.3992	-0.0077	0.0367	0.8343	NA	NA	NA	NA	NA	NA	NA	NA	NA	NA	T	G	0.676	0.0165	0.0072	0.02227	T	G	0.360993	0.111561	0.183157	0.542459	G	T	0.3391	0.127362	0.221379	0.218825
18	60310842	rs9959918	0.0137	0.003	T	C	0.6124	-0.0111	0.0372	0.7665	C	T	0.4054	-0.0223	0.4408	T	C	0.8845	0.0057	0.6581	T	C	0.8704	-0.0218	0.0097	0.02499	C	T	0.424113	-0.115417	0.177734	0.516093	T	C	0.4349	-0.197562	0.181223	0.219119
18	61018567	rs17071018	NA	NA	T	G	0.9228	0.0449	0.0688	0.5139	G	T	0.0861	0.0279	0.5766	T	G	0.9987	0.1429	0.5277	NA	NA	NA	NA	NA	NA	G	T	0.0865248	-0.285585	0.3166	0.367037	T	G	0.0561	-0.363625	0.28121	0.21913
18	60098545	rs4439854	NA	NA	T	C	0.3814	-0.0468	0.0378	0.215	T	C	0.384	-0.0396	0.202	T	C	0.5174	-0.0028	0.7353	T	C	0.5008	-0.0005	0.0067	0.9456	T	C	0.339716	-0.40898	0.187893	0.0295055	C	T	0.3481	-0.172228	0.133257	0.219362
18	60119725	rs60426222	0	0	T	C	0.1389	-0.0481	0.0525	0.36	T	C	0.1405	-0.0363	0.3881	T	C	0.1511	-0.0077	0.4974	T	C	0.1639	-0.0038	0.0088	0.6654	T	C	0.14539	-0.40456	0.249997	0.105606	C	T	0.1311	0.210107	0.270744	0.21941
18	60114861	rs59803456	0	0	T	C	0.1399	-0.0611	0.0519	0.2399	T	C	0.1441	-0.028	0.4995	T	C	0.1511	-0.0081	0.4769	T	C	0.1639	-0.002	0.0088	0.8172	T	C	0.14539	-0.402151	0.250057	0.107783	C	T	0.1311	0.210107	0.270744	0.21941
18	60115629	rs117443944	0	0	A	G	0.1392	-0.057	0.0522	0.2742	A	G	0.1441	-0.0289	0.486	A	G	0.1511	-0.008	0.4821	A	G	0.1639	-0.0023	0.0088	0.791	A	G	0.14539	-0.402151	0.250057	0.107783	G	A	0.1311	0.210107	0.270744	0.21941
18	60115619	rs56841748	0	0	C	G	0.8607	0.0562	0.0522	0.2815	NA	NA	NA	NA	NA	C	G	0.8488	0.0082	0.4718	C	G	0.8361	0.0023	0.0088	0.7983	G	C	0.14539	-0.402151	0.250057	0.107783	C	G	0.1311	0.210107	0.270744	0.21941
18	61109568	rs11662606	NA	NA	T	C	0.015	-0.1496	0.1851	0.4189	NA	NA	NA	NA	NA	T	C	0.0677	0.0237	0.1563	T	C	0.0625	-0.0091	0.0151	0.545	NA	NA	NA	NA	NA	NA	C	T	0.0081	-1.00569	0.77822	0.219419
18	60013640	rs12956925	NA	NA	A	G	0.1127	-0.14	0.0572	0.01441	A	G	0.1115	-0.0266	0.5739	A	G	0.1605	-0.0087	0.4332	A	G	0.1751	-0.0039	0.0086	0.6477	A	G	0.0858156	-0.236333	0.324032	0.465788	G	A	0.0995	-0.276498	0.214091	0.219721
18	60467800	rs75653183	0.0038	0.008	A	G	0.0816	0.0779	0.0685	0.2558	A	G	0.0918	-0.0138	0.7872	A	G	0.0016	-0.0812	0.5656	NA	NA	NA	NA	NA	NA	A	G	0.0943262	-0.141401	0.301884	0.639503	G	A	0.0922	-0.354708	0.339606	0.220239
18	60491054	rs141118222	0.3414	0.0008	T	C	0.0066	-0.3921	0.2831	0.1661	NA	NA	NA	NA	NA	T	C	0.0017	-0.1458	0.2998	NA	NA	NA	NA	NA	NA	T	C	0.00212766	2.15806	1.81715	0.234986	C	T	0.0072	1.15525	0.988575	0.220504
18	60594342	rs138580301	0.3184	0.0008	A	G	0.9948	0.3281	0.2896	0.2572	NA	NA	NA	NA	NA	A	G	0.9989	0.1639	0.4269	NA	NA	NA	NA	NA	NA	G	A	0.00212766	2.15806	1.81715	0.234986	A	G	0.0072	1.15525	0.988575	0.220504
18	60652327	rs145269782	0.3184	0.0008	C	G	0.0052	-0.3233	0.2919	0.268	NA	NA	NA	NA	NA	C	G	0.0013	-0.0592	0.7598	NA	NA	NA	NA	NA	NA	C	G	0.00212766	2.15806	1.81715	0.234986	G	C	0.0072	1.15525	0.988575	0.220504
18	60404099	rs145898483	0.3184	0.0008	A	G	0.0058	-0.2081	0.2834	0.4627	NA	NA	NA	NA	NA	A	G	0.0013	-0.0756	0.6871	NA	NA	NA	NA	NA	NA	A	G	0.00212766	2.15806	1.81715	0.234986	G	A	0.0072	1.15525	0.988575	0.220504
18	60917056	rs17070904	NA	NA	T	C	0.0299	0.0925	0.1124	0.4104	T	C	0.0316	-0.2056	0.03077	T	C	0.0243	-0.0052	0.8483	T	C	0.0448	0.0312	0.0188	0.09729	T	C	0.0198582	-0.831776	0.64991	0.200603	C	T	0.0262	-0.537377	0.417132	0.220937
18	60663392	rs508702	0.0071	0.0132	A	C	0.8241	-0.0062	0.0468	0.8947	C	A	0.1841	0.0223	0.5391	A	C	0.8207	0.0158	0.1368	A	C	0.826	0.0087	0.0086	0.3146	C	A	0.15461	-0.494762	0.253616	0.0510771	A	C	0.1826	-0.223474	0.173505	0.221038
18	60661228	rs572631	0.007	0.013	A	G	0.173	-0.0018	0.0474	0.9689	A	G	0.1789	0.0116	0.7528	A	G	0.1678	-0.0167	0.126	A	G	0.1634	-0.0092	0.0093	0.3201	A	G	0.15461	-0.494762	0.253616	0.0510771	G	A	0.1826	-0.223474	0.173505	0.221038
18	60663668	rs507754	0.0065	0.012	T	C	0.1815	0.0092	0.0464	0.8427	T	C	0.1862	0.0315	0.3838	T	C	0.2655	-0.0221	0.01615	T	C	0.2605	-0.0017	0.0074	0.8206	T	C	0.151064	-0.474711	0.254507	0.0621507	C	T	0.1745	-0.223516	0.173628	0.221291
18	60753196	rs111892589	0.0002	0.0746	A	G	0.0069	-0.017	0.2451	0.9446	NA	NA	NA	NA	NA	NA	NA	NA	NA	NA	NA	NA	NA	NA	NA	NA	A	G	0.00851064	-0.13602	1.01999	0.893913	G	A	0.0136	0.486481	0.993037	0.221314
18	60711870	rs111835585	0.0002	0.064	A	G	0.0067	-0.0993	0.254	0.6959	NA	NA	NA	NA	NA	NA	NA	NA	NA	NA	NA	NA	NA	NA	NA	NA	A	G	0.00780142	-0.0961254	1.041	0.926429	G	A	0.0136	0.486481	0.993037	0.221314
18	60695352	rs74321939	0.0002	0.064	A	G	0.0071	-0.0462	0.2459	0.8509	NA	NA	NA	NA	NA	NA	NA	NA	NA	NA	NA	NA	NA	NA	NA	NA	A	G	0.00780142	-0.0961254	1.041	0.926429	G	A	0.0136	0.486481	0.993037	0.221314
18	60411890	rs140720226	0.0002	0.0746	A	T	0.009	-0.2083	0.216	0.3349	NA	NA	NA	NA	NA	NA	NA	NA	NA	NA	NA	NA	NA	NA	NA	NA	A	T	0.00780142	-0.0611596	1.05368	0.953714	T	A	0.0136	0.486481	0.993037	0.221314
18	60451693	rs142080304	0.0002	0.0746	T	C	0.991	0.2083	0.2161	0.3351	NA	NA	NA	NA	NA	NA	NA	NA	NA	NA	NA	NA	NA	NA	NA	NA	C	T	0.00780142	-0.0611596	1.05368	0.953714	T	C	0.0136	0.486481	0.993037	0.221314
18	60487088	rs560828953	0.0002	0.0639	A	G	0.0089	-0.2051	0.2161	0.3425	NA	NA	NA	NA	NA	NA	NA	NA	NA	NA	NA	NA	NA	NA	NA	NA	A	G	0.00780142	-0.0611596	1.05368	0.953714	G	A	0.0136	0.486481	0.993037	0.221314
18	60466905	rs79341685	0.0002	0.0746	A	G	0.9911	0.2053	0.2165	0.343	NA	NA	NA	NA	NA	NA	NA	NA	NA	NA	NA	NA	NA	NA	NA	NA	G	A	0.00780142	-0.0611596	1.05368	0.953714	A	G	0.0136	0.486481	0.993037	0.221314
18	60706088	rs17070597	0.0334	0.0877	C	G	0.9183	0.1693	0.0711	0.01725	NA	NA	NA	NA	NA	C	G	0.8205	-0.0151	0.1572	C	G	0.8044	0.013	0.0083	0.118	G	C	0.0524823	0.637391	0.408762	0.118921	C	G	0.0597	-0.345705	0.268732	0.221629
18	60813581	rs557659407	0.0003	0.0006	A	G	0.0078	0.2717	0.2647	0.3047	NA	NA	NA	NA	NA	NA	NA	NA	NA	NA	NA	NA	NA	NA	NA	NA	A	G	0.0035461	-1.11738	1.84695	0.54519	G	A	0.0118	0.710242	0.552158	0.221677
18	59877839	rs73456661	NA	NA	T	C	0.9935	0.1357	0.3048	0.656	NA	NA	NA	NA	NA	NA	NA	NA	NA	NA	NA	NA	NA	NA	NA	NA	C	T	0.00638298	1.86435	1.2323	0.130303	T	C	0.0054	-1.09135	0.848449	0.22168
18	59993511	rs79372404	NA	NA	A	G	0.0263	0.1173	0.1237	0.3431	A	G	0.027	0.1295	0.2188	NA	NA	NA	NA	NA	NA	NA	NA	NA	NA	NA	A	G	0.0319149	-0.280327	0.504873	0.578729	G	A	0.0235	-0.654686	0.605047	0.221804
18	60767834	rs73965822	0.0012	0.0037	T	C	0.0897	0.0208	0.0661	0.7537	T	C	0.0974	0.0154	0.7518	T	C	0.0023	-0.0527	0.6273	NA	NA	NA	NA	NA	NA	T	C	0.128369	0.0785157	0.253592	0.756854	C	T	0.0995	0.25659	0.199577	0.221918
18	61161612	rs7236524	NA	NA	T	C	0.1743	0.0139	0.0482	0.7733	C	T	0.815	0.0543	0.1533	T	C	0.314	-0.0064	0.472	T	C	0.329	0.0033	0.0071	0.6433	C	T	0.876596	0.330927	0.268822	0.218313	C	T	0.141	0.243721	0.189582	0.221955
18	59753679	rs148612345	NA	NA	A	G	0.0137	0.1005	0.1733	0.5619	NA	NA	NA	NA	NA	NA	NA	NA	NA	NA	NA	NA	NA	NA	NA	NA	A	G	0.0283688	-0.332386	0.552722	0.547599	G	A	0.0136	0.666424	0.518736	0.22228
18	60254789	rs2282551	0	0.031	T	C	0.7325	0.0321	0.0409	0.4334	C	T	0.2682	-0.0323	0.3081	T	C	0.6837	0.0273	0.001855	T	C	0.6784	0.0211	0.0069	0.002411	C	T	0.275887	0.0915463	0.203125	0.652213	T	C	0.3029	0.186215	0.144998	0.222447
18	60255151	rs6567291	0	0.031	T	C	0.2676	-0.0314	0.0409	0.4435	T	C	0.2679	-0.0308	0.3306	T	C	0.3159	-0.0273	0.001898	T	C	0.3219	-0.0157	0.0069	0.02178	T	C	0.275887	0.0915463	0.203125	0.652213	C	T	0.3029	0.186215	0.144998	0.222447
18	60798015	rs1982673	0.0005	0.0054	A	C	0.8285	-0.0138	0.0477	0.7717	C	A	0.1957	0.0028	0.936	A	C	0.8501	0.0098	0.3934	A	C	0.834	0.0045	0.0087	0.6081	C	A	0.160993	0.125994	0.244854	0.606857	A	C	0.1338	0.247307	0.192742	0.222888
18	61147491	rs115428629	NA	NA	A	G	0.9822	0.0611	0.1518	0.6876	NA	NA	NA	NA	NA	NA	NA	NA	NA	NA	NA	NA	NA	NA	NA	NA	G	A	0.0191489	-0.0425452	0.639875	0.946988	A	G	0.0172	0.783027	0.704195	0.223107
18	61118990	rs73472684	NA	NA	T	C	0.6186	0.0144	0.0388	0.7109	C	T	0.3852	0.0597	0.04621	NA	NA	NA	NA	NA	NA	NA	NA	NA	NA	NA	C	T	0.42766	-0.155538	0.18073	0.389452	T	C	0.3888	-0.182573	0.144615	0.223299
18	60051375	rs77143703	NA	NA	T	G	0.8568	-0.0295	0.0533	0.5803	G	T	0.1423	0.08	0.05522	T	G	0.9462	0.0255	0.1703	T	G	0.9282	-0.0094	0.0129	0.4675	G	T	0.169504	0.169839	0.231874	0.463885	T	G	0.1673	0.221048	0.172465	0.22342
18	59703384	rs74607575	NA	NA	T	G	0.8942	-0.0604	0.0605	0.3181	G	T	0.106	-0.0077	0.8691	NA	NA	NA	NA	NA	NA	NA	NA	NA	NA	NA	G	T	0.133333	0.148486	0.264075	0.57392	T	G	0.094	0.276061	0.215388	0.223421
18	59823678	rs112334134	NA	NA	T	C	0.1122	0.0465	0.0586	0.4272	T	C	0.1159	0.0435	0.3257	NA	NA	NA	NA	NA	NA	NA	NA	NA	NA	NA	T	C	0.131206	-0.0553567	0.260711	0.83185	C	T	0.1103	0.250047	0.195163	0.223601
18	60349135	rs74774782	0.0005	0.011	A	T	0.127	-0.101	0.0561	0.07195	NA	NA	NA	NA	NA	A	T	0.1028	-0.0012	0.9281	A	T	0.114	0.0118	0.0117	0.3096	A	T	0.112766	-0.337298	0.274377	0.21895	T	A	0.1275	-0.253533	0.197946	0.223752
18	59806664	rs77659402	NA	NA	A	G	0.0581	0.0495	0.076	0.5149	A	G	0.0565	0.1205	0.04367	A	G	0.006	-0.0291	0.6127	NA	NA	NA	NA	NA	NA	A	G	0.0666667	-0.0289299	0.353754	0.934822	G	A	0.0723	0.35409	0.311209	0.223859
18	59767198	rs4281823	NA	NA	T	G	0.0576	0.0389	0.0764	0.6103	T	G	0.0552	0.1127	0.06858	T	G	0.0062	-0.0343	0.5455	NA	NA	NA	NA	NA	NA	T	G	0.0666667	-0.0289299	0.353754	0.934822	G	T	0.0723	0.35409	0.311209	0.223859
18	59755370	rs114669883	NA	NA	T	C	0.0577	0.0357	0.0765	0.641	T	C	0.057	0.1134	0.057	T	C	0.0061	-0.0353	0.5344	NA	NA	NA	NA	NA	NA	T	C	0.0666667	-0.0289299	0.353754	0.934822	C	T	0.0723	0.35409	0.311209	0.223859
18	59714102	rs113623941	NA	NA	T	C	0.0566	0.0405	0.0775	0.6011	T	C	0.0573	0.1102	0.0662	T	C	0.0062	-0.032	0.5734	NA	NA	NA	NA	NA	NA	T	C	0.0659574	-0.0244208	0.354404	0.945064	C	T	0.0723	0.35409	0.311209	0.223859
18	60541612	rs111893772	0.0012	0.0026	T	C	0.042	-0.0197	0.0925	0.8314	T	C	0.0417	-0.0654	0.3869	T	C	0.0846	0.0076	0.6023	T	C	0.09	-0.0003	0.0114	0.9822	T	C	0.0333333	-0.281979	0.50344	0.575408	C	T	0.0425	0.404329	0.315798	0.223934
18	60661700	rs7245256	0.0184	0.009	T	C	0.6613	-0.0459	0.0388	0.2375	C	T	0.3535	-0.0066	0.826	T	C	0.7911	-0.0332	0.000942	T	C	0.7835	-0.0191	0.0079	0.01601	C	T	0.433333	0.257354	0.175356	0.142211	T	C	0.3291	0.174899	0.136605	0.223943
18	60112764	rs545655920	0.0001	0.0002	A	G	0.9936	-1.7641	1.1032	0.1098	NA	NA	NA	NA	NA	NA	NA	NA	NA	NA	NA	NA	NA	NA	NA	NA	G	A	0.00283688	0.909262	1.46885	0.535896	A	G	0.0063	1.0428	0.815269	0.224412
18	60652169	rs510867	0.0003	0.0006	T	C	0.9901	0.0424	0.2032	0.8346	NA	NA	NA	NA	NA	NA	NA	NA	NA	NA	NA	NA	NA	NA	NA	NA	C	T	0.0141844	-0.606566	0.676058	0.369607	T	C	0.009	-0.325048	1.32024	0.224757
18	60229703	rs11877529	0.0017	0.0003	T	C	0.9617	-0.0607	0.0938	0.5173	C	T	0.0376	0.0089	0.9101	NA	NA	NA	NA	NA	NA	NA	NA	NA	NA	NA	C	T	0.0375887	0.218638	0.491878	0.656684	T	C	0.0298	-0.527158	0.430239	0.225135
18	60681724	rs4941170	0.7189	0.0021	T	C	0.088	-0.2407	0.0674	0.000356	T	C	0.0867	-0.0855	0.1112	T	C	0.3569	-0.0095	0.2611	T	C	0.3651	-0.0104	0.0067	0.1232	T	C	0.00212766	2.15806	1.81715	0.234986	C	T	0.0154	0.703583	0.551006	0.225241
18	60676589	rs55840748	NA	NA	A	T	0.9149	0.2309	0.0685	0.000748	NA	NA	NA	NA	NA	A	T	0.6358	0.0061	0.4698	A	T	0.6378	0.0156	0.0071	0.02793	T	A	0.00212766	2.15806	1.81715	0.234986	A	T	0.0154	0.703583	0.551006	0.225241
18	60683378	rs4940568	0.6456	0.0023	T	C	0.0888	-0.2371	0.067	0.000399	T	C	0.0891	-0.0751	0.1541	T	C	0.3561	-0.0101	0.2333	T	C	0.3629	-0.0099	0.0066	0.1351	T	C	0.00283688	1.39284	1.59225	0.381703	C	T	0.0154	0.703583	0.551006	0.225241
18	60669414	rs12052013	0.6804	0.0022	A	G	0.0855	-0.2158	0.0683	0.001576	A	G	0.0804	-0.0895	0.108	A	G	0.3641	-0.0054	0.5235	A	G	0.3589	-0.0108	0.0067	0.1078	A	G	0.00283688	1.39284	1.59225	0.381703	G	A	0.0154	0.703583	0.551006	0.225241
18	60669437	rs12052015	0.6804	0.0022	C	G	0.9144	0.2158	0.0683	0.001578	NA	NA	NA	NA	NA	C	G	0.6351	0.0048	0.574	C	G	0.6406	0.0131	0.0067	0.05143	G	C	0.00283688	1.39284	1.59225	0.381703	C	G	0.0154	0.703583	0.551006	0.225241
18	60299538	rs73463936	0.0026	0.0004	T	C	0.9371	-0.0222	0.0769	0.7728	C	T	0.0723	-0.0763	0.1828	T	C	0.9989	0.0991	0.5802	NA	NA	NA	NA	NA	NA	C	T	0.0808511	0.208207	0.314241	0.507605	T	C	0.075	0.0728084	0.573317	0.225596
18	60309330	rs73467843	0.0026	0.0004	T	C	0.0607	0.0168	0.0787	0.8306	T	C	0.0715	-0.0671	0.2453	T	C	0.0011	-0.0779	0.6684	NA	NA	NA	NA	NA	NA	T	C	0.0808511	0.208207	0.314241	0.507605	C	T	0.075	0.0728084	0.573317	0.225596
18	60000425	rs7235256	NA	NA	T	C	0.2246	0.1031	0.0433	0.01731	T	C	0.2235	-0.0095	0.7867	T	C	0.0151	-0.0397	0.2652	NA	NA	NA	NA	NA	NA	T	C	0.292908	0.0465269	0.189822	0.806372	C	T	0.2966	-0.179995	0.14132	0.22648
18	60653221	rs28654431	0.0115	0.0147	C	G	0.8013	-0.0318	0.0469	0.498	NA	NA	NA	NA	NA	C	G	0.9971	-0.0352	0.7597	NA	NA	NA	NA	NA	NA	NA	NA	NA	NA	NA	NA	C	G	0.2495	-0.242949	0.285468	0.227116
18	59763452	rs62095307	NA	NA	T	C	0.1272	-0.0373	0.0542	0.4915	T	C	0.1298	-0.0362	0.4019	T	C	0.3297	-0.0093	0.2826	T	C	0.334	-0.0101	0.0069	0.1418	T	C	0.077305	0.381816	0.343312	0.266071	C	T	0.0859	-0.302085	0.237554	0.22725
18	59945423	rs74746097	NA	NA	T	C	0.8965	-0.0606	0.0605	0.317	C	T	0.1017	0.0117	0.8023	NA	NA	NA	NA	NA	NA	NA	NA	NA	NA	NA	C	T	0.12695	0.075488	0.271054	0.78063	T	C	0.0913	0.271186	0.226159	0.227315
18	59946248	rs78696891	NA	NA	T	G	0.1035	0.0599	0.0605	0.3227	T	G	0.1016	0.0117	0.8023	NA	NA	NA	NA	NA	NA	NA	NA	NA	NA	NA	T	G	0.12695	0.075488	0.271054	0.78063	G	T	0.0913	0.271186	0.226159	0.227315
18	59965059	rs75446665	NA	NA	A	G	0.8958	-0.0585	0.0605	0.3339	G	A	0.1013	0.031	0.5084	NA	NA	NA	NA	NA	NA	NA	NA	NA	NA	NA	G	A	0.12695	0.075488	0.271054	0.78063	A	G	0.0913	0.271186	0.226159	0.227315
18	61142112	rs767567	NA	NA	A	G	0.7788	-0.025	0.0443	0.5726	A	G	0.7876	0.008	0.8185	A	G	0.6558	-0.0087	0.3169	A	G	0.6411	0.0001	0.007	0.9912	A	G	0.805674	0.0186202	0.219053	0.932259	A	G	0.1772	-0.215987	0.169877	0.227335
18	61129481	rs56104151	NA	NA	T	G	0.3639	0.0292	0.0389	0.4524	T	G	0.3656	0.0189	0.5491	T	G	0.1565	0.0003	0.979	T	G	0.1556	0.0036	0.0091	0.6898	T	G	0.434752	0.462793	0.177242	0.00902562	G	T	0.3743	-0.154134	0.154766	0.22735
18	61127433	rs8092768	NA	NA	A	G	0.2253	0.02	0.0461	0.664	A	G	0.2277	0.0241	0.5092	A	G	0.0042	-0.0893	0.3138	NA	NA	NA	NA	NA	NA	A	G	0.299291	0.181513	0.193947	0.349331	G	A	0.2152	-0.217129	0.182423	0.227489
18	60670315	rs2135473	0.0046	0.0097	A	G	0.1022	0.0302	0.0604	0.6172	A	G	0.1101	-0.015	0.7416	NA	NA	NA	NA	NA	NA	NA	NA	NA	NA	NA	A	G	0.119858	0.493926	0.276348	0.0738837	G	A	0.1465	-0.248345	0.209318	0.227606
18	60115083	rs146891679	0.0004	0.0009	A	G	0.9875	0.2284	0.2084	0.2733	NA	NA	NA	NA	NA	A	G	0.9991	0.3226	0.07827	NA	NA	NA	NA	NA	NA	G	A	0.0198582	-1.18734	0.671693	0.0771128	A	G	0.0181	0.626562	0.493405	0.227931
18	60796533	rs536702954	0.0009	0	T	C	0.9794	-0.2323	0.1376	0.09138	NA	NA	NA	NA	NA	NA	NA	NA	NA	NA	NA	NA	NA	NA	NA	NA	C	T	0.0269504	0.657231	0.526782	0.212166	T	C	0.0208	0.570432	0.449246	0.227977
18	61090159	rs115440057	NA	NA	A	T	0.0958	0.0298	0.0647	0.6455	NA	NA	NA	NA	NA	A	T	0.0017	0.1295	0.3832	NA	NA	NA	NA	NA	NA	A	T	0.0992908	0.174575	0.321555	0.587193	T	A	0.1076	0.0680184	0.553433	0.228178
18	60688645	rs72949657	0.0002	0.0004	A	G	0.0228	0.107	0.1291	0.4072	NA	NA	NA	NA	NA	A	G	0.0998	-0.0185	0.1717	A	G	0.1007	0.0073	0.0106	0.4934	NA	NA	NA	NA	NA	NA	G	A	0.0145	-0.770765	0.689517	0.228683
18	60619387	rs55642841	0.0069	0.0116	A	G	0.2056	0.0344	0.0454	0.449	A	G	0.2174	-0.0034	0.9214	A	G	0.0849	-0.0549	0.000181	A	G	0.0902	0.0066	0.0112	0.5564	A	G	0.214184	-0.00936201	0.22039	0.966117	G	A	0.2495	-0.220585	0.213013	0.229314
18	60618924	rs11872204	0.0069	0.013	A	G	0.2057	0.0339	0.0454	0.4551	A	G	0.2164	-0.0023	0.9477	A	G	0.0849	-0.0545	0.000201	A	G	0.0903	0.0068	0.0112	0.5438	A	G	0.214184	-0.00936201	0.22039	0.966117	G	A	0.2495	-0.220585	0.213013	0.229314
18	60269996	rs79402304	0.0006	0.0012	T	C	0.0174	-0.0017	0.1533	0.9911	NA	NA	NA	NA	NA	NA	NA	NA	NA	NA	NA	NA	NA	NA	NA	NA	T	C	0.0283688	-0.309159	0.557823	0.579426	C	T	0.028	-0.513593	0.40569	0.229431
18	60114753	rs58498262	0.0024	0.0001	A	G	0.0932	0.2029	0.0698	0.003638	A	G	0.09	-0.036	0.5059	NA	NA	NA	NA	NA	NA	NA	NA	NA	NA	NA	NA	NA	NA	NA	NA	NA	G	A	0.0949	-0.267088	0.211141	0.229816
18	60715759	rs72933600	0.0003	0.0002	A	G	0.911	-0.056	0.066	0.3961	G	A	0.1024	0.0683	0.1532	A	G	0.9176	0.0023	0.8758	A	G	0.922	-0.0243	0.0126	0.05347	G	A	0.0851064	-0.173753	0.311322	0.576766	A	G	0.0732	-0.306662	0.242502	0.229971
18	59802540	rs75972354	NA	NA	A	T	0.9922	-0.056	0.2425	0.8173	NA	NA	NA	NA	NA	A	T	0.9928	-0.0832	0.273	NA	NA	NA	NA	NA	NA	T	A	0.00921986	-1.23049	0.907757	0.17525	A	T	0.0063	-1.01111	0.799685	0.230045
18	59801387	rs143276726	NA	NA	A	G	0.0078	0.0548	0.2424	0.8212	NA	NA	NA	NA	NA	A	G	0.0072	0.0834	0.2718	NA	NA	NA	NA	NA	NA	A	G	0.00921986	-1.23049	0.907757	0.17525	G	A	0.0063	-1.01111	0.799685	0.230045
18	60768409	rs150475651	0.0004	0.0008	A	G	0.989	0.0414	0.1958	0.8324	NA	NA	NA	NA	NA	NA	NA	NA	NA	NA	NA	NA	NA	NA	NA	NA	G	A	0.0163121	-0.683043	0.715343	0.339655	A	G	0.0081	1.07062	1.07355	0.230065
18	60771765	rs184642865	0.0004	0.0008	A	T	0.011	-0.0414	0.1958	0.8324	NA	NA	NA	NA	NA	NA	NA	NA	NA	NA	NA	NA	NA	NA	NA	NA	A	T	0.0163121	-0.683043	0.715343	0.339655	T	A	0.0081	1.07062	1.07355	0.230065
18	60766229	rs148815943	0.0004	0.0008	A	G	0.0112	-0.0328	0.196	0.8671	NA	NA	NA	NA	NA	NA	NA	NA	NA	NA	NA	NA	NA	NA	NA	NA	A	G	0.0163121	-0.683043	0.715343	0.339655	G	A	0.0081	1.07062	1.07355	0.230065
18	60766828	rs145348537	0.0004	0.0008	A	G	0.9888	0.0328	0.196	0.8671	NA	NA	NA	NA	NA	NA	NA	NA	NA	NA	NA	NA	NA	NA	NA	NA	G	A	0.0163121	-0.683043	0.715343	0.339655	A	G	0.0081	1.07062	1.07355	0.230065
18	60088551	rs3897942	NA	NA	C	G	0.544	0.0076	0.0374	0.84	NA	NA	NA	NA	NA	C	G	0.5292	0.0083	0.3156	C	G	0.5084	0.0002	0.0064	0.9694	C	G	0.553191	-0.201285	0.178542	0.259581	C	G	0.4693	0.20346	0.199256	0.230195
18	60225194	rs8097720	0.0001	0.0041	T	C	0.1638	0.0514	0.0489	0.2938	T	C	0.1653	0.0569	0.1363	T	C	0.0265	-0.0235	0.3619	T	C	0.0245	0.011	0.0237	0.6439	T	C	0.202128	0.0453427	0.227076	0.84173	C	T	0.1763	-0.21455	0.169761	0.230257
18	60335136	rs73457599	0.0027	0.7326	C	G	0.0583	-0.1003	0.0798	0.2087	NA	NA	NA	NA	NA	C	G	0.0011	-0.059	0.7483	NA	NA	NA	NA	NA	NA	NA	NA	NA	NA	NA	NA	G	C	0.085	0.299417	0.236935	0.230307
18	60787033	rs115140608	0.0015	0	C	G	0.0338	-0.0313	0.1145	0.7844	NA	NA	NA	NA	NA	NA	NA	NA	NA	NA	NA	NA	NA	NA	NA	NA	C	G	0.0468085	0.971875	0.432599	0.0246657	G	C	0.0398	-0.47698	0.415873	0.230463
18	60851132	rs529823307	0.0001	0.0016	T	C	0.9943	0.0771	0.7115	0.9137	NA	NA	NA	NA	NA	NA	NA	NA	NA	NA	NA	NA	NA	NA	NA	NA	C	T	0.00780142	0.216944	0.860378	0.800925	T	C	0.0054	-1.07941	0.854638	0.230583
18	60526162	rs115900836	0.0011	0.4031	A	G	0.0219	-0.0601	0.1309	0.6461	NA	NA	NA	NA	NA	NA	NA	NA	NA	NA	NA	NA	NA	NA	NA	NA	A	G	0.0319149	-0.288348	0.497811	0.562432	G	A	0.0253	-0.521237	0.412728	0.23062
18	60523270	rs115397407	0.0011	0.4031	T	C	0.9784	0.0581	0.1315	0.659	NA	NA	NA	NA	NA	NA	NA	NA	NA	NA	NA	NA	NA	NA	NA	NA	C	T	0.0319149	-0.288348	0.497811	0.562432	T	C	0.0253	-0.521237	0.412728	0.23062
18	60124262	rs116684533	0.0013	0.0032	A	T	0.971	-0.0938	0.1246	0.4519	NA	NA	NA	NA	NA	A	T	0.9993	0.2788	0.2678	NA	NA	NA	NA	NA	NA	T	A	0.0375887	-0.375528	0.463461	0.417787	A	T	0.0362	0.43124	0.341533	0.230716
18	60301905	rs56039483	0.014	0.0037	T	C	0.2322	0.0757	0.0422	0.07307	T	C	0.2499	-0.0039	0.9051	T	C	0.0035	-0.0112	0.9152	NA	NA	NA	NA	NA	NA	T	C	0.280851	0.132378	0.197775	0.503282	C	T	0.2523	-0.189705	0.150256	0.230759
18	60114004	rs878662	0	0	A	G	0.1376	-0.0691	0.0522	0.1854	A	G	0.1428	-0.0241	0.5617	A	G	0.1514	-0.0081	0.4752	A	G	0.1637	-0.001	0.0088	0.9072	A	G	0.137589	-0.338312	0.256277	0.1868	G	A	0.1257	0.190514	0.310432	0.230816
18	61063153	rs71353390	NA	NA	T	C	0.8946	0.0547	0.0591	0.355	C	T	0.111	-0.0216	0.6416	T	C	0.8448	0.009	0.4246	T	C	0.8518	-0.0226	0.0091	0.01268	C	T	0.0978723	0.0727072	0.309218	0.814106	T	C	0.1085	0.252067	0.199861	0.23128
18	60610554	rs517665	0.4842	0.0032	T	C	0.1104	-0.1415	0.0599	0.01823	C	T	0.9	0.0792	0.1149	T	C	0.4777	0.0126	0.1244	T	C	0.4698	0.0041	0.0067	0.5386	C	T	0.997163	-2.78803	1.41948	0.0495169	C	T	0.0199	0.62929	0.49903	0.231353
18	60264337	rs7244005	0	0.0025	T	C	0.1629	0.054	0.0494	0.2747	T	C	0.1687	0.0686	0.06807	T	C	0.0269	-0.0226	0.3807	T	C	0.024	0.0012	0.0244	0.9612	T	C	0.2	0.0748244	0.230755	0.745742	C	T	0.1754	-0.212914	0.168912	0.231558
18	60774089	rs138588764	0.0005	0.0011	T	G	0.015	0.0022	0.1755	0.9898	NA	NA	NA	NA	NA	NA	NA	NA	NA	NA	NA	NA	NA	NA	NA	NA	NA	NA	NA	NA	NA	NA	G	T	0.0145	1.09069	1.08614	0.231675
18	59998311	rs28755780	NA	NA	T	C	0.1162	0.0335	0.0572	0.5583	T	C	0.1181	-0.0095	0.831	T	C	0.0215	0.0038	0.894	T	C	0.0447	0.005	0.0193	0.7951	T	C	0.13617	0.0367965	0.256784	0.886056	C	T	0.1148	0.15568	0.358298	0.23179
18	60946547	rs150074397	NA	NA	T	C	0.0127	-0.1223	0.2321	0.5983	NA	NA	NA	NA	NA	NA	NA	NA	NA	NA	NA	NA	NA	NA	NA	NA	T	C	0.0070922	0.76728	1.00504	0.445204	C	T	0.0154	0.671098	0.53293	0.232042
18	59998419	rs145678509	NA	NA	C	G	0.0231	0.2139	0.13	0.09982	NA	NA	NA	NA	NA	NA	NA	NA	NA	NA	NA	NA	NA	NA	NA	NA	C	G	0.0198582	0.500918	0.653335	0.443254	G	C	0.0108	-0.795876	0.632106	0.23211
18	60592911	rs17070418	0.0093	0.014	A	G	0.8333	-0.0722	0.0491	0.1413	G	A	0.1763	-0.0096	0.7971	A	G	0.9971	-0.0681	0.5532	NA	NA	NA	NA	NA	NA	NA	NA	NA	NA	NA	NA	A	G	0.1935	0.20184	0.160323	0.232161
18	60091792	rs79560587	NA	NA	T	C	0.0259	0.1386	0.1248	0.2668	T	C	0.0241	0.1496	0.2047	NA	NA	NA	NA	NA	NA	NA	NA	NA	NA	NA	T	C	0.0319149	-0.0582129	0.50018	0.907348	C	T	0.0289	0.144946	1.19607	0.232442
18	60470161	rs79420351	0.0005	0.0011	T	C	0.0202	-0.0997	0.1414	0.4806	T	C	0.0227	-0.2232	0.06819	NA	NA	NA	NA	NA	NA	NA	NA	NA	NA	NA	T	C	0.0319149	0.00975356	0.478076	0.983723	C	T	0.0316	-0.509521	0.48056	0.23289
18	60478620	rs76240568	0.0005	0.0011	T	G	0.9798	0.0997	0.1414	0.4806	G	T	0.0226	-0.2615	0.03676	NA	NA	NA	NA	NA	NA	NA	NA	NA	NA	NA	G	T	0.0319149	0.00975356	0.478076	0.983723	T	G	0.0316	-0.509521	0.48056	0.23289
18	60902385	rs60094934	NA	NA	A	T	0.038	0.0646	0.0986	0.5121	NA	NA	NA	NA	NA	NA	NA	NA	NA	NA	NA	NA	NA	NA	NA	NA	A	T	0.0460993	-0.146566	0.428841	0.732522	T	A	0.0235	-0.536814	0.427063	0.23293
18	60908366	rs4987761	NA	NA	T	C	0.0387	0.0449	0.0978	0.6466	T	C	0.0479	0.0973	0.1476	NA	NA	NA	NA	NA	NA	NA	NA	NA	NA	NA	T	C	0.0432624	-0.0579803	0.450766	0.897653	C	T	0.0235	-0.536814	0.427063	0.23293
18	60974094	rs141377825	NA	NA	NA	NA	NA	NA	NA	NA	NA	NA	NA	NA	NA	NA	NA	NA	NA	NA	NA	NA	NA	NA	NA	NA	NA	NA	NA	NA	NA	NA	T	G	0.0217	0.529558	0.421765	0.233484
18	60689228	rs11872327	0.0118	0	A	G	0.2266	0.0319	0.0433	0.4612	A	G	0.2381	-0.0295	0.3763	A	G	0.102	-0.0165	0.2198	A	G	0.1011	0.007	0.0106	0.5084	A	G	0.234043	0.020677	0.20602	0.920055	G	A	0.274	-0.179958	0.143406	0.233756
18	60654908	rs140900651	0.0003	0.0005	A	T	0.9949	-0.3577	0.3456	0.3006	NA	NA	NA	NA	NA	NA	NA	NA	NA	NA	NA	NA	NA	NA	NA	NA	T	A	0.00212766	3.49255	2.14678	0.103763	A	T	0.0063	-0.982295	0.782989	0.233888
18	60716387	rs12959225	0.0118	0.0157	C	G	0.2493	0.0719	0.0446	0.1072	NA	NA	NA	NA	NA	C	G	0.0311	0.0283	0.2348	C	G	0.0337	0.0374	0.0183	0.04155	NA	NA	NA	NA	NA	NA	G	C	0.2939	0.172413	0.137581	0.234427
18	60697485	rs143335864	0.0007	0.0015	A	G	0.9831	-0.0357	0.153	0.8153	NA	NA	NA	NA	NA	NA	NA	NA	NA	NA	NA	NA	NA	NA	NA	NA	G	A	0.0241135	-0.192999	0.589572	0.7434	A	G	0.0235	0.518273	0.413589	0.234451
18	60802797	rs74354585	0.0038	0.0082	T	C	0.8944	-0.0395	0.059	0.5032	C	T	0.112	0.0015	0.9737	T	C	0.9981	-0.0514	0.7189	NA	NA	NA	NA	NA	NA	C	T	0.12766	-0.141301	0.260998	0.588242	T	C	0.0995	0.270386	0.232614	0.234624
18	60554459	rs114797193	0	0.0017	A	G	0.0209	0.0511	0.1317	0.6983	A	G	0.023	0.0763	0.4511	NA	NA	NA	NA	NA	NA	NA	NA	NA	NA	NA	A	G	0.029078	-0.947426	0.536411	0.077357	G	A	0.0199	0.766012	0.70102	0.234717
18	60562640	rs114789792	0	0.0017	A	G	0.0207	0.0493	0.1322	0.709	A	G	0.0231	0.0775	0.4394	NA	NA	NA	NA	NA	NA	NA	NA	NA	NA	NA	A	G	0.029078	-0.947426	0.536411	0.077357	G	A	0.0199	0.766012	0.70102	0.234717
18	60564414	rs78671619	0	0.0017	T	C	0.979	-0.049	0.1321	0.7108	C	T	0.0229	0.0733	0.4718	NA	NA	NA	NA	NA	NA	NA	NA	NA	NA	NA	C	T	0.029078	-0.947426	0.536411	0.077357	T	C	0.0199	0.766012	0.70102	0.234717
18	60559688	rs112952539	0	0.0017	A	G	0.0216	0.027	0.1302	0.8357	A	G	0.023	0.0723	0.4761	NA	NA	NA	NA	NA	NA	NA	NA	NA	NA	NA	A	G	0.029078	-0.947426	0.536411	0.077357	G	A	0.0199	0.766012	0.70102	0.234717
18	60549056	rs114851056	0	0.0017	A	G	0.9793	-0.0204	0.1336	0.8786	G	A	0.023	0.0727	0.4727	NA	NA	NA	NA	NA	NA	NA	NA	NA	NA	NA	G	A	0.029078	-0.947426	0.536411	0.077357	A	G	0.0199	0.766012	0.70102	0.234717
18	60047483	rs369550157	NA	NA	A	T	0.8572	-0.0354	0.0533	0.5069	NA	NA	NA	NA	NA	A	T	0.9467	0.0246	0.1967	NA	NA	NA	NA	NA	NA	T	A	0.170922	0.159923	0.231763	0.490176	A	T	0.1673	0.215999	0.172523	0.234888
18	60432475	rs8085189	0.0055	0.0117	A	G	0.1037	0.0736	0.0609	0.2266	A	G	0.1176	0.0769	0.08735	A	G	0.0016	0.1241	0.4188	NA	NA	NA	NA	NA	NA	A	G	0.11844	-0.0550918	0.273845	0.840558	G	A	0.1166	-0.255376	0.204011	0.234978
18	61093444	rs9955160	NA	NA	T	C	0.0112	-0.0583	0.194	0.7636	NA	NA	NA	NA	NA	NA	NA	NA	NA	NA	NA	NA	NA	NA	NA	NA	T	C	0.00638298	1.18984	1.09923	0.279064	C	T	0.0063	-0.918228	1.22331	0.235293
18	61091249	rs9947765	NA	NA	A	G	0.0106	0.0096	0.2005	0.9617	NA	NA	NA	NA	NA	NA	NA	NA	NA	NA	NA	NA	NA	NA	NA	NA	A	G	0.00638298	1.18984	1.09923	0.279064	G	A	0.0063	-0.918228	1.22331	0.235293
18	59713661	rs4941101	NA	NA	NA	NA	NA	NA	NA	NA	NA	NA	NA	NA	NA	A	G	0.6587	0.0098	0.2614	NA	NA	NA	NA	NA	NA	NA	NA	NA	NA	NA	NA	A	G	0.2098	-0.201477	0.161064	0.235317
18	60043205	rs28428927	NA	NA	T	C	0.9369	-0.0694	0.0767	0.3652	C	T	0.0611	0.1463	0.01444	NA	NA	NA	NA	NA	NA	NA	NA	NA	NA	NA	C	T	0.104255	0.143592	0.30387	0.636538	T	C	0.0696	-0.316665	0.255415	0.235356
18	60848689	rs557574943	0.0011	0.0005	T	C	0.005	-0.3264	0.4251	0.4426	NA	NA	NA	NA	NA	NA	NA	NA	NA	NA	NA	NA	NA	NA	NA	NA	T	C	0.00921986	-0.0540556	1.04891	0.958899	C	T	0.0054	-1.07139	0.856711	0.235448
18	61130642	rs9956589	NA	NA	A	C	0.8915	-0.0283	0.0632	0.6543	C	A	0.103	0.0436	0.3949	A	C	0.9978	-0.0743	0.5837	NA	NA	NA	NA	NA	NA	C	A	0.134043	-0.115188	0.258738	0.656182	A	C	0.1374	-0.229405	0.183457	0.235496
18	60266715	rs150136138	0.0003	0.0005	A	G	0.9935	-0.4006	0.2909	0.1684	NA	NA	NA	NA	NA	NA	NA	NA	NA	NA	NA	NA	NA	NA	NA	NA	G	A	0.00992908	2.35098	1.08138	0.0297016	A	G	0.0063	0.995463	0.79608	0.235497
18	60112246	rs1515684	0.0002	0.0053	A	G	0.1573	-0.0418	0.0505	0.4073	A	G	0.1639	0.0025	0.95	A	G	0.1645	-0.0046	0.6773	A	G	0.1754	0.0022	0.0085	0.7978	A	G	0.159574	-0.357371	0.242834	0.14111	G	A	0.1492	0.233182	0.186765	0.236255
18	59726853	rs377240427	NA	NA	T	C	0.0059	0.5422	0.2755	0.04902	NA	NA	NA	NA	NA	NA	NA	NA	NA	NA	NA	NA	NA	NA	NA	NA	T	C	0.00567376	-0.266848	1.05595	0.800492	C	T	0.0054	-1.07193	0.859043	0.236535
18	59768254	rs373631945	NA	NA	A	T	0.0069	0.4227	0.2581	0.1016	NA	NA	NA	NA	NA	NA	NA	NA	NA	NA	NA	NA	NA	NA	NA	NA	A	T	0.00567376	-0.266848	1.05595	0.800492	T	A	0.0054	-1.07193	0.859043	0.236535
18	59796696	rs374923705	NA	NA	A	G	0.9928	-0.3741	0.2539	0.1406	NA	NA	NA	NA	NA	NA	NA	NA	NA	NA	NA	NA	NA	NA	NA	NA	G	A	0.00567376	-0.266848	1.05595	0.800492	A	G	0.0054	-1.07193	0.859043	0.236535
18	59865301	rs537209055	NA	NA	A	G	0.9932	-0.3006	0.2619	0.2512	NA	NA	NA	NA	NA	NA	NA	NA	NA	NA	NA	NA	NA	NA	NA	NA	G	A	0.00567376	-0.266848	1.05595	0.800492	A	G	0.0054	-1.07193	0.859043	0.236535
18	59915266	rs531679798	NA	NA	A	G	0.9946	-0.4051	0.2904	0.163	NA	NA	NA	NA	NA	NA	NA	NA	NA	NA	NA	NA	NA	NA	NA	NA	G	A	0.00496454	-0.197409	1.10016	0.857595	A	G	0.0054	-1.07193	0.859043	0.236535
18	60003356	rs4371263	NA	NA	A	G	0.9515	0.1875	0.0884	0.03398	G	A	0.0415	-0.0674	0.3813	A	G	0.7779	-0.015	0.1263	A	G	0.7867	-0.0124	0.0079	0.1188	NA	NA	NA	NA	NA	NA	A	G	0.0217	0.612432	0.491084	0.23682
18	60002837	rs62098350	NA	NA	A	G	0.9513	0.1851	0.0884	0.03634	G	A	0.0419	-0.0688	0.3697	A	G	0.7774	-0.015	0.1274	A	G	0.7863	-0.0116	0.0079	0.145	NA	NA	NA	NA	NA	NA	A	G	0.0217	0.612432	0.491084	0.23682
18	60408038	rs115381815	0.0003	0.0006	A	G	0.0101	0.0512	0.2095	0.8069	NA	NA	NA	NA	NA	NA	NA	NA	NA	NA	NA	NA	NA	NA	NA	NA	A	G	0.0070922	0.183931	1.15237	0.873188	G	A	0.0154	0.738103	0.592407	0.23728
18	60382530	rs138563207	0.0003	0.0006	T	C	0.9888	0.0631	0.1971	0.7487	NA	NA	NA	NA	NA	NA	NA	NA	NA	NA	NA	NA	NA	NA	NA	NA	C	T	0.00780142	0.0374879	1.08786	0.97251	T	C	0.0154	0.738103	0.592407	0.23728
18	60381704	rs111679889	0.0002	0.0004	A	G	0.0109	-0.0533	0.199	0.7886	NA	NA	NA	NA	NA	NA	NA	NA	NA	NA	NA	NA	NA	NA	NA	NA	A	G	0.00780142	0.0374879	1.08786	0.97251	G	A	0.0154	0.738103	0.592407	0.23728
18	61128938	rs7226465	NA	NA	A	T	0.9706	0.0002	0.1192	0.9984	NA	NA	NA	NA	NA	A	T	0.9983	-0.0868	0.5015	NA	NA	NA	NA	NA	NA	T	A	0.0425532	0.141988	0.444005	0.749127	A	T	0.0353	-0.32718	0.483683	0.237443
18	59681687	rs138404907	NA	NA	NA	NA	NA	NA	NA	NA	NA	NA	NA	NA	NA	NA	NA	NA	NA	NA	NA	NA	NA	NA	NA	NA	NA	NA	NA	NA	NA	NA	T	C	0.0552	-0.12981	0.581622	0.237601
18	59683418	rs78812614	NA	NA	NA	NA	NA	NA	NA	NA	NA	NA	NA	NA	NA	NA	NA	NA	NA	NA	NA	NA	NA	NA	NA	NA	NA	NA	NA	NA	NA	NA	T	C	0.0552	-0.12981	0.581622	0.237601
18	60915745	rs78869462	NA	NA	T	C	0.0923	0.0484	0.0632	0.4441	T	C	0.1126	0.0705	0.1099	T	C	0.0237	0.0092	0.7318	T	C	0.0223	0.0205	0.0232	0.3768	T	C	0.10922	-0.502327	0.282225	0.0750955	C	T	0.0859	-0.294701	0.236714	0.237666
18	61062722	rs145408869	NA	NA	T	C	0.9891	-0.0364	0.1881	0.8464	NA	NA	NA	NA	NA	NA	NA	NA	NA	NA	NA	NA	NA	NA	NA	NA	C	T	0.0156028	0.0166529	0.666636	0.980071	T	C	0.0118	-1.01679	1.23423	0.237709
18	61004669	rs554343457	NA	NA	A	G	0.9973	-0.2029	1.5	0.8924	NA	NA	NA	NA	NA	NA	NA	NA	NA	NA	NA	NA	NA	NA	NA	NA	NA	NA	NA	NA	NA	NA	A	G	0.0099	-0.838303	0.673702	0.237921
18	61013690	rs574819284	NA	NA	T	C	0.0027	0.2029	1.5	0.8924	NA	NA	NA	NA	NA	NA	NA	NA	NA	NA	NA	NA	NA	NA	NA	NA	NA	NA	NA	NA	NA	NA	C	T	0.0099	-0.838303	0.673702	0.237921
18	60171604	rs12963963	0.0197	0.0005	T	C	0.0582	-0.011	0.081	0.8915	T	C	0.0533	-0.0331	0.6243	T	C	0.2826	0.0152	0.09267	T	C	0.2683	0.0091	0.0072	0.2107	NA	NA	NA	NA	NA	NA	C	T	0.0118	0.953074	1.74527	0.237941
18	60186060	rs35498422	0.0197	0.0005	T	C	0.0581	-0.0088	0.0811	0.9136	T	C	0.0536	-0.046	0.4963	T	C	0.2826	0.0152	0.0938	T	C	0.268	0.0093	0.0073	0.2016	NA	NA	NA	NA	NA	NA	C	T	0.0118	0.953074	1.74527	0.237941
18	60176527	rs17729560	0.0197	0.0005	T	C	0.058	-0.0063	0.081	0.9383	T	C	0.0533	-0.0364	0.5899	T	C	0.2827	0.0156	0.08464	T	C	0.2683	0.0091	0.0073	0.2091	NA	NA	NA	NA	NA	NA	C	T	0.0118	0.953074	1.74527	0.237941
18	60115718	rs17070008	0.0001	0.0044	T	C	0.1565	-0.0156	0.0514	0.7614	T	C	0.1516	0.0019	0.9628	T	C	0.0314	-0.0421	0.07412	T	C	0.0279	0.024	0.0209	0.2518	T	C	0.178014	0.288913	0.23622	0.221305	C	T	0.198	-0.195096	0.202378	0.237949
18	59779049	rs11878168	NA	NA	A	G	0.9808	-0.2937	0.1457	0.04377	NA	NA	NA	NA	NA	NA	NA	NA	NA	NA	NA	NA	NA	NA	NA	NA	G	A	0.0297872	-0.359589	0.544327	0.508861	A	G	0.0136	0.644574	0.518241	0.238138
18	59931571	rs116630507	NA	NA	T	C	0.0197	0.2828	0.146	0.05276	NA	NA	NA	NA	NA	NA	NA	NA	NA	NA	NA	NA	NA	NA	NA	NA	T	C	0.0297872	-0.359589	0.544327	0.508861	C	T	0.0136	0.644574	0.518241	0.238138
18	59955048	rs77027467	NA	NA	A	G	0.9803	-0.2834	0.1464	0.05289	NA	NA	NA	NA	NA	NA	NA	NA	NA	NA	NA	NA	NA	NA	NA	NA	G	A	0.0297872	-0.359589	0.544327	0.508861	A	G	0.0136	0.644574	0.518241	0.238138
18	59849570	rs367571389	NA	NA	A	C	0.9804	-0.2814	0.146	0.05393	NA	NA	NA	NA	NA	NA	NA	NA	NA	NA	NA	NA	NA	NA	NA	NA	C	A	0.0297872	-0.359589	0.544327	0.508861	A	C	0.0136	0.644574	0.518241	0.238138
18	59966751	rs79478865	NA	NA	A	G	0.9803	-0.2727	0.1467	0.06305	NA	NA	NA	NA	NA	NA	NA	NA	NA	NA	NA	NA	NA	NA	NA	NA	G	A	0.0297872	-0.359589	0.544327	0.508861	A	G	0.0136	0.644574	0.518241	0.238138
18	59719718	rs562731458	NA	NA	NA	NA	NA	NA	NA	NA	NA	NA	NA	NA	NA	NA	NA	NA	NA	NA	NA	NA	NA	NA	NA	NA	C	T	0.0297872	-0.359589	0.544327	0.508861	T	C	0.0136	0.644574	0.518241	0.238138
18	60058031	rs139934751	NA	NA	A	C	0.9809	-0.0059	0.1391	0.9662	NA	NA	NA	NA	NA	NA	NA	NA	NA	NA	NA	NA	NA	NA	NA	NA	C	A	0.0234043	-0.0995498	0.613601	0.871118	A	C	0.019	-0.602332	0.484398	0.23826
18	60734962	rs114190669	0.0022	0.0031	T	C	0.9523	-0.0549	0.0872	0.5289	C	T	0.0549	-0.0285	0.6702	NA	NA	NA	NA	NA	NA	NA	NA	NA	NA	NA	C	T	0.0631206	0.383144	0.379287	0.312414	T	C	0.0814	-0.296461	0.238417	0.238263
18	60317598	rs9945178	0.0137	0.0345	C	G	0.5755	-0.0035	0.0376	0.9251	NA	NA	NA	NA	NA	C	G	0.7728	0.0199	0.04584	C	G	0.7576	-0.0055	0.0078	0.4866	G	C	0.47305	-0.102033	0.177227	0.564806	C	G	0.4873	-0.16185	0.130213	0.238459
18	60302678	rs190273241	0.0002	0.0535	C	G	0.9933	0.5174	0.2416	0.03224	NA	NA	NA	NA	NA	NA	NA	NA	NA	NA	NA	NA	NA	NA	NA	NA	G	C	0.00780142	-1.16672	1.05586	0.269161	C	G	0.0118	0.743802	0.598427	0.238473
18	60309256	rs78544028	0.001	0.1719	C	G	0.0165	-0.0557	0.1497	0.7099	NA	NA	NA	NA	NA	NA	NA	NA	NA	NA	NA	NA	NA	NA	NA	NA	C	G	0.0297872	-0.419431	0.490767	0.392749	G	C	0.0108	-0.470392	1.05139	0.238687
18	60301692	rs77535432	0.001	0.1719	T	G	0.0165	-0.0502	0.1496	0.737	NA	NA	NA	NA	NA	NA	NA	NA	NA	NA	NA	NA	NA	NA	NA	NA	T	G	0.0297872	-0.419431	0.490767	0.392749	G	T	0.0108	-0.470392	1.05139	0.238687
18	60302473	rs114678670	0.001	0.1719	A	G	0.0165	-0.0502	0.1496	0.737	NA	NA	NA	NA	NA	NA	NA	NA	NA	NA	NA	NA	NA	NA	NA	NA	A	G	0.0297872	-0.419431	0.490767	0.392749	G	A	0.0108	-0.470392	1.05139	0.238687
18	60310555	rs115425824	0.0008	0.2284	A	G	0.0149	-0.1155	0.1596	0.4694	NA	NA	NA	NA	NA	NA	NA	NA	NA	NA	NA	NA	NA	NA	NA	NA	A	G	0.029078	-0.415672	0.492215	0.398394	G	A	0.0108	-0.470392	1.05139	0.238687
18	60306598	rs190742564	0.0008	0.2284	T	G	0.985	0.106	0.1591	0.5051	NA	NA	NA	NA	NA	T	G	0.9993	-0.131	0.5581	NA	NA	NA	NA	NA	NA	G	T	0.029078	-0.415672	0.492215	0.398394	T	G	0.0108	-0.470392	1.05139	0.238687
18	60243876	rs11557713	0.0128	0.0004	A	G	0.0915	-0.0871	0.0655	0.1832	A	G	0.1041	-0.1005	0.04668	A	G	0.2759	-0.0314	0.000613	A	G	0.2834	-0.0171	0.0072	0.01756	A	G	0.0404255	0.682636	0.470052	0.14643	G	A	0.0461	0.391227	0.31548	0.239597
18	61077406	rs73472640	NA	NA	A	C	0.1841	-0.0399	0.0475	0.401	A	C	0.1829	0.0257	0.4823	A	C	0.0033	-0.092	0.3712	NA	NA	NA	NA	NA	NA	A	C	0.207801	-0.0539323	0.212392	0.799551	C	A	0.1908	-0.204398	0.164968	0.24003
18	61126825	rs9963557	NA	NA	T	C	0.9757	-0.0023	0.1316	0.9861	NA	NA	NA	NA	NA	NA	NA	NA	NA	NA	NA	NA	NA	NA	NA	NA	C	T	0.0163121	0.806425	0.710212	0.256178	T	C	0.0217	-0.872332	1.54037	0.240092
18	60042456	rs375434099	NA	NA	NA	NA	NA	NA	NA	NA	NA	NA	NA	NA	NA	NA	NA	NA	NA	NA	NA	NA	NA	NA	NA	NA	NA	NA	NA	NA	NA	NA	C	G	0.0154	0.706184	0.686551	0.240099
18	60169447	rs620225	0.0013	0.0204	A	G	0.9647	0.0872	0.103	0.3972	G	A	0.0289	0.0518	0.5842	NA	NA	NA	NA	NA	NA	NA	NA	NA	NA	NA	G	A	0.0283688	-0.455267	0.527497	0.388099	A	G	0.0506	0.384472	0.310601	0.240501
18	60620849	rs78202028	0.0029	0.0062	T	C	0.061	0.0508	0.0786	0.5178	T	C	0.0682	-0.0055	0.9248	T	C	0.0011	0.004	0.9811	NA	NA	NA	NA	NA	NA	T	C	0.0531915	-0.272092	0.390361	0.485786	C	T	0.0678	-0.316752	0.255967	0.240644
18	60620791	rs7228188	0.0029	0.0062	A	G	0.061	0.0444	0.0787	0.5726	A	G	0.0682	-0.0053	0.9267	A	G	0.0011	0.002	0.9907	NA	NA	NA	NA	NA	NA	A	G	0.0531915	-0.272092	0.390361	0.485786	G	A	0.0678	-0.316752	0.255967	0.240644
18	60640997	rs7241035	0.0029	0.0062	A	G	0.0612	0.0483	0.0786	0.5387	A	G	0.0671	0.0039	0.9463	A	G	0.0011	-0.0094	0.9552	NA	NA	NA	NA	NA	NA	A	G	0.0531915	-0.248441	0.393712	0.528025	G	A	0.0678	-0.316752	0.255967	0.240644
18	61071380	rs73472632	NA	NA	T	C	0.8122	0.0393	0.0469	0.402	C	T	0.1847	0.0196	0.5902	T	C	0.9965	0.1021	0.3168	NA	NA	NA	NA	NA	NA	C	T	0.213475	-0.00616323	0.20869	0.97644	T	C	0.1935	-0.203537	0.164499	0.240706
18	60656229	rs78578270	0.0008	0.0004	T	C	0.0215	0.0159	0.1316	0.9036	T	C	0.0257	0.071	0.4525	NA	NA	NA	NA	NA	NA	NA	NA	NA	NA	NA	T	C	0.0297872	-0.94848	0.535366	0.076453	C	T	0.0163	1.37777	1.4088	0.241008
18	61166752	rs78930224	NA	NA	A	G	0.9816	0.1513	0.1388	0.2757	NA	NA	NA	NA	NA	NA	NA	NA	NA	NA	NA	NA	NA	NA	NA	NA	G	A	0.0191489	0.089558	0.65726	0.891616	A	G	0.0244	0.510025	0.412509	0.241073
18	60720386	rs79810623	0.0017	0.1078	T	C	0.0324	0.022	0.1111	0.8431	NA	NA	NA	NA	NA	T	C	0.0008	0.0627	0.7611	NA	NA	NA	NA	NA	NA	T	C	0.0475177	0.843459	0.436793	0.05348	C	T	0.0597	-0.33067	0.267497	0.241168
18	60176586	rs113284020	0.0001	0.0024	A	G	0.0579	0.1283	0.0809	0.1127	A	G	0.0609	0.0454	0.4573	A	G	0.0099	-0.0652	0.1364	NA	NA	NA	NA	NA	NA	A	G	0.0744681	0.0726792	0.341946	0.831681	G	A	0.0461	-0.37841	0.306428	0.241669
18	60697977	rs76679136	0.0067	0.0018	A	G	0.9617	0.0926	0.1019	0.3637	G	A	0.0663	-0.0837	0.2725	A	G	0.8715	0.037	0.003106	A	G	0.8877	0.0075	0.0113	0.5085	G	A	0.0184397	-0.256373	0.69481	0.712141	A	G	0.0199	-0.639944	0.553694	0.242209
18	60212171	rs115460212	0.0003	0.0007	A	G	0.0111	0.0678	0.231	0.7691	NA	NA	NA	NA	NA	NA	NA	NA	NA	NA	NA	NA	NA	NA	NA	NA	A	G	0.0255319	0.512103	0.542945	0.345582	G	A	0.0063	1.17554	1.09459	0.242271
18	59808885	rs55984021	NA	NA	A	G	0.2195	-0.0419	0.0436	0.3369	A	G	0.2116	-0.0257	0.4559	A	G	0.2803	0.0117	0.1948	A	G	0.2683	0.0144	0.0073	0.04889	A	G	0.178723	-0.0784093	0.236223	0.739943	G	A	0.1673	0.205795	0.16686	0.242297
18	60820566	rs8099575	0.0087	0.0004	A	G	0.7686	-0.0595	0.043	0.1659	G	A	0.2596	0.0194	0.5446	A	G	0.9711	-0.0254	0.3129	A	G	0.9768	0.043	0.0227	0.05793	G	A	0.3	0.343014	0.191158	0.0727496	A	G	0.2342	-0.184926	0.149968	0.24239
18	60820119	rs8093973	0.0087	0.0004	C	G	0.2282	0.0457	0.0442	0.3012	NA	NA	NA	NA	NA	C	G	0.0288	0.0268	0.2875	C	G	0.0231	-0.0472	0.0227	0.03739	NA	NA	NA	NA	NA	NA	G	C	0.2342	-0.184926	0.149968	0.24239
18	60312953	rs549778606	0.0002	0.0005	A	G	0.0086	-0.3788	0.2096	0.07068	NA	NA	NA	NA	NA	NA	NA	NA	NA	NA	NA	NA	NA	NA	NA	NA	A	G	0.0113475	-0.273015	0.94776	0.773298	G	A	0.0063	1.03213	0.837368	0.242596
18	60305965	rs181649346	0.0002	0.0005	T	C	0.0086	-0.3915	0.2093	0.0614	NA	NA	NA	NA	NA	NA	NA	NA	NA	NA	NA	NA	NA	NA	NA	NA	T	C	0.0106383	-0.255863	0.957389	0.789276	C	T	0.0063	1.03213	0.837368	0.242596
18	60986549	rs1473418	NA	NA	C	G	0.0648	-0.0675	0.0777	0.3853	NA	NA	NA	NA	NA	NA	NA	NA	NA	NA	NA	NA	NA	NA	NA	NA	G	C	0.924113	0.00180648	0.317997	0.995467	G	C	0.0995	-0.0251134	0.499018	0.242755
18	60823554	rs4941185	0.0111	0.0004	A	G	0.84	0.0558	0.0524	0.2874	G	A	0.1538	0.0448	0.2832	A	G	0.6039	0.0065	0.4406	A	G	0.5961	-0.0046	0.0074	0.5368	G	A	0.0617021	-0.343943	0.367969	0.34994	A	G	0.085	-0.266035	0.49478	0.242963
18	60715349	rs56927215	0.0258	0.0697	A	G	0.9142	0.1561	0.0691	0.02392	G	A	0.0921	-0.0472	0.3627	A	G	0.8224	-0.0157	0.1423	A	G	0.8061	0.0133	0.0083	0.1105	G	A	0.0595745	0.728553	0.374328	0.0516194	A	G	0.0669	-0.31457	0.255435	0.24303
18	60699373	rs534985433	0.0001	0.0016	NA	NA	NA	NA	NA	NA	NA	NA	NA	NA	NA	NA	NA	NA	NA	NA	NA	NA	NA	NA	NA	NA	T	C	0.0070922	0.791353	1.0062	0.431587	C	T	0.009	-0.789166	0.640817	0.243034
18	60705960	rs113648998	0.0002	0.0004	T	C	0.9921	0.4366	0.2641	0.0983	NA	NA	NA	NA	NA	NA	NA	NA	NA	NA	NA	NA	NA	NA	NA	NA	C	T	0.00638298	0.0243807	1.11843	0.982608	T	C	0.0054	-1.0661	0.865732	0.243057
18	60706029	rs113037269	0.0002	0.0004	A	T	0.0079	-0.4329	0.2643	0.1015	NA	NA	NA	NA	NA	NA	NA	NA	NA	NA	NA	NA	NA	NA	NA	NA	A	T	0.00638298	0.0243807	1.11843	0.982608	T	A	0.0054	-1.0661	0.865732	0.243057
18	60705953	rs111596684	0.0002	0.0004	C	G	0.008	-0.4115	0.2626	0.1172	NA	NA	NA	NA	NA	NA	NA	NA	NA	NA	NA	NA	NA	NA	NA	NA	C	G	0.00638298	0.0243807	1.11843	0.982608	G	C	0.0054	-1.0661	0.865732	0.243057
18	60723497	rs8098386	0.0149	0.0178	A	G	0.7145	-0.0412	0.0403	0.3062	G	A	0.294	0.0324	0.2972	A	G	0.9686	-0.0236	0.3188	A	G	0.9662	-0.0187	0.0183	0.307	G	A	0.344681	0.0203328	0.184443	0.91222	A	G	0.3183	0.166131	0.135056	0.243599
18	60693533	rs114704817	0.0002	0.0003	A	G	0.995	-0.4236	0.3453	0.2198	NA	NA	NA	NA	NA	NA	NA	NA	NA	NA	NA	NA	NA	NA	NA	NA	G	A	0.00283688	-1.10756	1.77621	0.532923	A	G	0.0054	0.194351	1.92737	0.243778
18	61049487	rs7240029	NA	NA	A	T	0.0243	-0.0885	0.1312	0.5	NA	NA	NA	NA	NA	NA	NA	NA	NA	NA	NA	NA	NA	NA	NA	NA	A	T	0.0234043	-0.283629	0.550222	0.606217	T	A	0.0335	-0.392414	0.468082	0.243874
18	60445774	rs56804950	0.003	0.0063	T	C	0.9317	-0.0167	0.0726	0.8183	C	T	0.0757	0.0095	0.8599	NA	NA	NA	NA	NA	NA	NA	NA	NA	NA	NA	C	T	0.0843972	0.0981638	0.339894	0.772729	T	C	0.094	-0.27651	0.22493	0.243912
18	60902328	rs954954	NA	NA	A	C	0.7907	-0.049	0.0444	0.2695	C	A	0.2281	0.0085	0.7991	A	C	0.8916	0.0244	0.06692	A	C	0.8881	-0.0033	0.0105	0.7512	C	A	0.224113	-0.42616	0.214113	0.0465519	A	C	0.1989	0.200197	0.162934	0.24416
18	60566598	rs145197065	0.0001	0.0001	NA	NA	NA	NA	NA	NA	NA	NA	NA	NA	NA	NA	NA	NA	NA	NA	NA	NA	NA	NA	NA	NA	NA	NA	NA	NA	NA	NA	C	G	0.0054	-1.05524	0.859022	0.24427
18	60345145	rs1318790	0.0218	0.0798	A	G	0.4164	0.0199	0.0377	0.5977	A	G	0.4325	-0.0218	0.4512	A	G	0.1085	-0.0314	0.01723	A	G	0.1052	-0.0208	0.0107	0.05252	NA	NA	NA	NA	NA	NA	A	G	0.4774	0.220321	0.244199	0.244295
18	61123489	rs79238597	NA	NA	T	C	0.0976	0.0297	0.0645	0.6452	T	C	0.1052	0.1338	0.004234	T	C	0.0016	0.144	0.333	NA	NA	NA	NA	NA	NA	T	C	0.100709	0.156845	0.320119	0.624163	C	T	0.1049	0.0877846	0.558217	0.244359
18	60438373	rs144245855	0.0007	0.0015	A	G	0.0181	0.1525	0.1506	0.3112	NA	NA	NA	NA	NA	NA	NA	NA	NA	NA	NA	NA	NA	NA	NA	NA	A	G	0.0184397	1.50702	0.733633	0.0399576	G	A	0.0145	0.666304	0.542571	0.24442
18	60796193	rs4987841	0.0013	0.0081	T	C	0.0326	0.0627	0.114	0.5825	T	C	0.0308	0.0197	0.8276	NA	NA	NA	NA	NA	NA	NA	NA	NA	NA	NA	T	C	0.0588652	-0.0035565	0.358349	0.992081	C	T	0.0335	0.67578	0.69199	0.244707
18	61010652	rs34788965	NA	NA	T	C	0.0273	-0.1378	0.1218	0.2577	T	C	0.0827	0.0342	0.6116	T	C	0.0252	0.0412	0.123	T	C	0.0251	-0.031	0.025	0.2147	T	C	0.0219858	0.376004	0.580441	0.517121	C	T	0.0325	-0.449259	0.366437	0.245238
18	60704412	rs111927639	0.0001	0.0026	A	G	0.0128	0.1479	0.2249	0.5108	NA	NA	NA	NA	NA	A	G	0.0038	0.0131	0.8761	NA	NA	NA	NA	NA	NA	NA	NA	NA	NA	NA	NA	G	A	0.0072	0.919254	0.750008	0.245384
18	60132123	rs146286895	NA	NA	T	C	0.0051	1.3072	1.1498	0.2556	NA	NA	NA	NA	NA	NA	NA	NA	NA	NA	NA	NA	NA	NA	NA	NA	T	C	0.00425532	0.480191	1.30223	0.712318	C	T	0.0054	1.07149	0.87441	0.245492
18	60308057	rs112870855	0.0001	0.0002	A	G	0.9958	0.1741	0.3633	0.6319	NA	NA	NA	NA	NA	NA	NA	NA	NA	NA	NA	NA	NA	NA	NA	NA	G	A	0.0035461	1.88573	1.73644	0.27749	A	G	0.0072	-1.00141	0.817992	0.245962
18	60590366	rs562995306	0.0001	0.0002	A	C	0.0036	-0.2546	0.3988	0.5231	NA	NA	NA	NA	NA	NA	NA	NA	NA	NA	NA	NA	NA	NA	NA	NA	A	C	0.00425532	-1.10737	1.72897	0.52186	C	A	0.0072	-1.00141	0.817992	0.245962
18	60360891	rs564244319	0.0001	0.0001	A	G	0.9967	0.187	0.4125	0.6503	NA	NA	NA	NA	NA	NA	NA	NA	NA	NA	NA	NA	NA	NA	NA	NA	G	A	0.0035461	-1.11197	1.83064	0.543571	A	G	0.0072	-1.00141	0.817992	0.245962
18	60381363	rs562652023	0.0001	0.0001	A	G	0.0034	-0.1853	0.4147	0.655	NA	NA	NA	NA	NA	NA	NA	NA	NA	NA	NA	NA	NA	NA	NA	NA	A	G	0.0035461	-1.11197	1.83064	0.543571	G	A	0.0072	-1.00141	0.817992	0.245962
18	60290294	rs554079929	0.0046	0.0002	T	C	0.0035	-0.1768	0.3967	0.6558	NA	NA	NA	NA	NA	NA	NA	NA	NA	NA	NA	NA	NA	NA	NA	NA	T	C	0.00283688	-1.11909	2.08089	0.590718	C	T	0.0072	-1.00141	0.817992	0.245962
18	60306107	rs186684642	0.0001	0.0002	T	G	0.0033	-0.1522	0.41	0.7105	NA	NA	NA	NA	NA	NA	NA	NA	NA	NA	NA	NA	NA	NA	NA	NA	T	G	0.00283688	-1.11909	2.08089	0.590718	G	T	0.0072	-1.00141	0.817992	0.245962
18	60362403	rs543573000	0.0001	0.0001	T	C	0.9967	0.1375	0.4234	0.7453	NA	NA	NA	NA	NA	NA	NA	NA	NA	NA	NA	NA	NA	NA	NA	NA	NA	NA	NA	NA	NA	NA	T	C	0.0072	-1.00141	0.817992	0.245962
18	59884824	rs75389982	NA	NA	T	C	0.9909	-0.1581	0.2265	0.4852	NA	NA	NA	NA	NA	NA	NA	NA	NA	NA	NA	NA	NA	NA	NA	NA	C	T	0.0191489	-0.718942	0.686801	0.295193	T	C	0.0118	0.677859	0.553706	0.245966
18	59788723	rs542260888	NA	NA	A	G	0.991	-0.1487	0.227	0.5123	NA	NA	NA	NA	NA	NA	NA	NA	NA	NA	NA	NA	NA	NA	NA	NA	G	A	0.0191489	-0.718942	0.686801	0.295193	A	G	0.0118	0.677859	0.553706	0.245966
18	59726647	rs78148715	NA	NA	A	G	0.9909	-0.1047	0.2298	0.6486	NA	NA	NA	NA	NA	NA	NA	NA	NA	NA	NA	NA	NA	NA	NA	NA	G	A	0.0191489	-0.718942	0.686801	0.295193	A	G	0.0118	0.677859	0.553706	0.245966
18	60348559	rs78083302	0.0055	0.0116	T	C	0.8942	-0.0857	0.0598	0.1519	C	T	0.122	0.0417	0.3458	T	C	0.9984	-0.0375	0.8012	NA	NA	NA	NA	NA	NA	C	T	0.124113	-0.088955	0.272638	0.744216	T	C	0.1157	-0.244101	0.199533	0.246317
18	60179000	rs183905155	0.0004	0.0009	T	C	0.9883	-0.0334	0.191	0.8613	NA	NA	NA	NA	NA	NA	NA	NA	NA	NA	NA	NA	NA	NA	NA	NA	C	T	0.00851064	-0.152476	1.00037	0.878856	T	C	0.0127	0.724716	0.592681	0.246554
18	60195617	rs139924408	0.0004	0.0009	C	G	0.0117	0.0129	0.1899	0.9458	NA	NA	NA	NA	NA	NA	NA	NA	NA	NA	NA	NA	NA	NA	NA	NA	C	G	0.00851064	-0.152476	1.00037	0.878856	G	C	0.0127	0.724716	0.592681	0.246554
18	59929529	rs139670216	NA	NA	T	C	0.0177	-0.1509	0.1406	0.2831	NA	NA	NA	NA	NA	T	C	0.0268	0.0008	0.9756	T	C	0.024	-0.0004	0.0218	0.9867	T	C	0.00992908	0.106366	0.8294	0.897955	C	T	0.009	0.774008	0.807842	0.246844
18	60820299	rs8097624	0.0105	0.0004	T	G	0.2271	0.0704	0.0432	0.1034	T	G	0.251	0.0133	0.6822	T	G	0.0259	0.0279	0.2911	T	G	0.0202	-0.0473	0.0242	0.05021	T	G	0.3	0.343014	0.191158	0.0727496	G	T	0.2315	-0.183826	0.150586	0.247386
18	60549606	rs191773141	0.0021	0.0044	A	G	0.955	-0.016	0.0909	0.8605	G	A	0.0647	0.0044	0.9405	NA	NA	NA	NA	NA	NA	NA	NA	NA	NA	NA	G	A	0.0489362	-0.675744	0.431736	0.117541	A	G	0.0579	-0.341864	0.28887	0.247707
18	60777756	rs62100173	0.0082	0.0119	T	C	0.162	0.0782	0.0513	0.1269	T	C	0.1917	-0.0084	0.8225	T	C	0.04	0.0255	0.2327	T	C	0.0417	0.0254	0.0167	0.1286	T	C	0.202128	0.190661	0.222144	0.39074	C	T	0.1781	-0.208191	0.170727	0.247918
18	59717859	rs370124356	NA	NA	NA	NA	NA	NA	NA	NA	NA	NA	NA	NA	NA	NA	NA	NA	NA	NA	NA	NA	NA	NA	NA	NA	A	T	0.0106383	0.259856	0.853123	0.760675	T	A	0.0072	-0.952012	0.781277	0.248288
18	60259579	rs7237097	0.0087	0.0075	A	T	0.3263	-0.0083	0.038	0.8282	NA	NA	NA	NA	NA	A	T	0.5625	0.0216	0.008666	A	T	0.5699	0.0157	0.0065	0.016	T	A	0.747518	-0.0868363	0.194977	0.656054	T	A	0.2414	0.206608	0.183339	0.248425
18	61160827	rs7226891	NA	NA	T	C	0.2811	-0.0618	0.0401	0.123	T	C	0.2685	0.0243	0.4494	T	C	0.6161	0.0041	0.628	T	C	0.619	-0.0029	0.0069	0.6692	T	C	0.206383	-0.0663154	0.229094	0.772223	C	T	0.2007	0.197047	0.161843	0.248702
18	59707887	rs9944550	NA	NA	T	C	0.7784	0.0121	0.043	0.778	C	T	0.2261	0.0303	0.3695	T	C	0.6582	0.0079	0.3545	T	C	0.6427	0.0067	0.0068	0.3214	C	T	0.182979	0.244095	0.229155	0.286787	T	C	0.2052	-0.196557	0.161444	0.248714
18	59708465	rs11152327	NA	NA	A	T	0.2216	-0.0121	0.043	0.778	NA	NA	NA	NA	NA	A	T	0.3417	-0.0079	0.3543	A	T	0.3574	-0.0084	0.0068	0.2156	A	T	0.182979	0.244095	0.229155	0.286787	T	A	0.2052	-0.196557	0.161444	0.248714
18	59710327	rs3829634	NA	NA	T	C	0.7784	0.0121	0.043	0.778	C	T	0.2244	0.0297	0.3776	T	C	0.6584	0.008	0.3525	T	C	0.6427	0.0067	0.0068	0.3206	C	T	0.182979	0.244095	0.229155	0.286787	T	C	0.2052	-0.196557	0.161444	0.248714
18	59710893	rs9967154	NA	NA	T	C	0.7784	0.0121	0.043	0.778	C	T	0.2244	0.0297	0.3787	T	C	0.6584	0.0079	0.353	T	C	0.6427	0.0067	0.0068	0.3226	C	T	0.182979	0.244095	0.229155	0.286787	T	C	0.2052	-0.196557	0.161444	0.248714
18	59709678	rs17069368	NA	NA	A	G	0.222	-0.0112	0.043	0.7944	A	G	0.2244	0.0297	0.3777	A	G	0.3417	-0.008	0.3517	A	G	0.3573	-0.0071	0.0068	0.2909	A	G	0.182979	0.244095	0.229155	0.286787	G	A	0.2052	-0.196557	0.161444	0.248714
18	60777392	rs138016503	0.0004	0.0009	T	C	0.0129	-0.063	0.1832	0.7311	NA	NA	NA	NA	NA	T	C	0.0004	-0.2896	0.3094	NA	NA	NA	NA	NA	NA	T	C	0.0170213	-0.196362	0.705943	0.780893	C	T	0.0099	1.04426	1.06044	0.248726
18	61020409	rs192405806	NA	NA	NA	NA	NA	NA	NA	NA	NA	NA	NA	NA	NA	NA	NA	NA	NA	NA	NA	NA	NA	NA	NA	NA	A	G	0.00496454	-0.185332	1.08515	0.864389	G	A	0.009	-0.753774	0.619223	0.248797
18	60299891	rs73463943	0.0119	0.0036	A	G	0.2321	0.0749	0.0424	0.07698	A	G	0.2511	-0.0018	0.9551	A	G	0.0035	-0.0331	0.7506	NA	NA	NA	NA	NA	NA	A	G	0.28156	0.13095	0.19776	0.507866	G	A	0.2505	-0.18399	0.151239	0.249099
18	59988691	rs7226991	NA	NA	A	G	0.367	0.0116	0.0366	0.752	A	G	0.3705	-0.0345	0.2371	A	G	0.2982	-0.0078	0.3751	A	G	0.2931	0.0005	0.0071	0.9468	A	G	0.404255	-0.115777	0.176249	0.51125	G	A	0.387	-0.159	0.130848	0.249674
18	60003695	rs7504969	NA	NA	A	G	0.0483	-0.1902	0.0887	0.03195	A	G	0.0419	-0.0637	0.4076	A	G	0.2213	0.0148	0.1319	A	G	0.2129	0.0161	0.008	0.04413	NA	NA	NA	NA	NA	NA	G	A	0.0208	0.597798	0.492543	0.250272
18	60003644	rs4436867	NA	NA	A	C	0.0484	-0.1884	0.0885	0.0334	A	C	0.0418	-0.0635	0.4101	A	C	0.2213	0.0147	0.1351	A	C	0.213	0.0146	0.0079	0.06483	NA	NA	NA	NA	NA	NA	C	A	0.0208	0.597798	0.492543	0.250272
18	60003587	rs4524033	NA	NA	A	G	0.0486	-0.1809	0.0884	0.04077	A	G	0.0417	-0.0644	0.4035	A	G	0.2215	0.0148	0.1328	A	G	0.213	0.0156	0.008	0.05086	NA	NA	NA	NA	NA	NA	G	A	0.0208	0.597798	0.492543	0.250272
18	60280201	rs147196998	0.0004	0.0665	T	C	0.0111	-0.4931	0.1796	0.006037	NA	NA	NA	NA	NA	NA	NA	NA	NA	NA	NA	NA	NA	NA	NA	NA	T	C	0.00992908	-1.17439	0.873371	0.178735	C	T	0.0172	0.611254	0.503751	0.250393
18	60328509	rs146211008	0.0003	0.1177	T	G	0.9892	0.4903	0.1788	0.006086	NA	NA	NA	NA	NA	NA	NA	NA	NA	NA	NA	NA	NA	NA	NA	NA	G	T	0.0106383	-1.17182	0.891601	0.188749	T	G	0.0172	0.611254	0.503751	0.250393
18	60877027	rs78386629	0.0002	0.0058	C	G	0.0347	0.0215	0.1076	0.8416	NA	NA	NA	NA	NA	C	G	0.0043	0.0606	0.4173	NA	NA	NA	NA	NA	NA	C	G	0.0546099	0.199337	0.404269	0.621956	G	C	0.028	0.475561	0.392032	0.250532
18	60984964	rs1893806	NA	NA	A	C	0.2267	-0.0083	0.0434	0.8476	A	C	0.2214	0.0228	0.5058	A	C	0.5336	-0.0076	0.3522	A	C	0.5415	-0.0074	0.0069	0.2822	A	C	0.15461	0.39299	0.247459	0.112263	C	A	0.1673	0.209447	0.172959	0.251398
18	60949326	rs75636278	NA	NA	T	C	0.0502	0.0738	0.0933	0.429	T	C	0.2	0.0363	0.4905	T	C	0.001	0.1651	0.4418	NA	NA	NA	NA	NA	NA	T	C	0.0695035	0.900806	0.363879	0.0133026	C	T	0.0552	-0.352079	0.290761	0.251429
18	60949779	rs77314491	NA	NA	T	C	0.05	0.0699	0.0934	0.454	T	C	0.2	0.0364	0.4902	T	C	0.001	0.1518	0.4781	NA	NA	NA	NA	NA	NA	T	C	0.0695035	0.900806	0.363879	0.0133026	C	T	0.0552	-0.352079	0.290761	0.251429
18	60949105	rs79317590	NA	NA	A	G	0.0501	0.0659	0.0933	0.48	A	G	0.2001	0.0337	0.5229	A	G	0.001	0.1504	0.4837	NA	NA	NA	NA	NA	NA	A	G	0.0695035	0.900806	0.363879	0.0133026	G	A	0.0552	-0.352079	0.290761	0.251429
18	60950339	rs77138381	NA	NA	A	C	0.0501	0.0659	0.0933	0.48	A	C	0.1999	0.0375	0.4771	A	C	0.001	0.1418	0.508	NA	NA	NA	NA	NA	NA	A	C	0.0695035	0.900806	0.363879	0.0133026	C	A	0.0552	-0.352079	0.290761	0.251429
18	60950820	rs78069197	NA	NA	A	G	0.05	0.0651	0.0934	0.4858	A	G	0.199	0.0413	0.4323	A	G	0.001	0.1527	0.4764	NA	NA	NA	NA	NA	NA	A	G	0.0695035	0.900806	0.363879	0.0133026	G	A	0.0552	-0.352079	0.290761	0.251429
18	60950691	rs74706308	NA	NA	T	C	0.9499	-0.0647	0.0933	0.4884	C	T	0.1994	0.0406	0.4398	T	C	0.999	-0.1492	0.4846	NA	NA	NA	NA	NA	NA	C	T	0.0695035	0.900806	0.363879	0.0133026	T	C	0.0552	-0.352079	0.290761	0.251429
18	60950481	rs114892030	NA	NA	T	C	0.05	0.0627	0.0936	0.5028	T	C	0.1998	0.0382	0.4686	T	C	0.001	0.1433	0.5032	NA	NA	NA	NA	NA	NA	T	C	0.0695035	0.900806	0.363879	0.0133026	C	T	0.0552	-0.352079	0.290761	0.251429
18	60950483	rs115713011	NA	NA	A	G	0.95	-0.0627	0.0936	0.5028	G	A	0.1998	0.0382	0.468	A	G	0.999	-0.1466	0.493	NA	NA	NA	NA	NA	NA	G	A	0.0695035	0.900806	0.363879	0.0133026	A	G	0.0552	-0.352079	0.290761	0.251429
18	61067122	rs9965766	NA	NA	T	C	0.5477	-0.0639	0.036	0.07606	T	C	0.5479	-0.0297	0.295	T	C	0.487	0.0103	0.2079	T	C	0.486	-0.0035	0.0066	0.5956	T	C	0.548227	-0.0204591	0.181233	0.910119	T	C	0.434	0.181209	0.170881	0.251678
18	61066956	rs9956855	NA	NA	T	C	0.4519	0.0627	0.036	0.08154	C	T	0.5477	-0.0296	0.298	T	C	0.5131	-0.0103	0.2079	T	C	0.5142	-0.0071	0.0065	0.2806	C	T	0.548227	-0.0204591	0.181233	0.910119	C	T	0.434	0.181209	0.170881	0.251678
18	61066463	rs2276317	NA	NA	A	G	0.452	0.062	0.036	0.08518	G	A	0.5478	-0.0298	0.2946	A	G	0.5093	-0.0105	0.1965	A	G	0.5138	-0.0104	0.0066	0.1121	G	A	0.548227	-0.0204591	0.181233	0.910119	G	A	0.434	0.181209	0.170881	0.251678
18	60691902	rs116727424	0.0007	0.0014	A	G	0.0214	0.0985	0.1391	0.479	NA	NA	NA	NA	NA	NA	NA	NA	NA	NA	NA	NA	NA	NA	NA	NA	A	G	0.0262411	0.393108	0.571969	0.491901	G	A	0.0316	-0.459884	0.38015	0.251901
18	60316238	rs147639586	0.0001	0.0003	A	G	0.0029	-0.9802	1.0346	0.3434	NA	NA	NA	NA	NA	A	G	0.002	-0.1355	0.2159	NA	NA	NA	NA	NA	NA	A	G	0.00283688	-1.12768	1.68574	0.503527	G	A	0.0072	-0.950191	0.785452	0.251903
18	60518922	rs568231189	0.0001	0.0003	A	G	0.0027	0.1717	0.7543	0.8199	NA	NA	NA	NA	NA	NA	NA	NA	NA	NA	NA	NA	NA	NA	NA	NA	A	G	0.00283688	-1.12768	1.68574	0.503527	G	A	0.0072	-0.950191	0.785452	0.251903
18	60630622	rs376948457	0.0001	0.0003	T	C	0.9973	0.0428	0.7757	0.956	NA	NA	NA	NA	NA	NA	NA	NA	NA	NA	NA	NA	NA	NA	NA	NA	C	T	0.00283688	-1.12768	1.68574	0.503527	T	C	0.0072	-0.950191	0.785452	0.251903
18	60862735	rs2170295	0.0003	0	T	C	0.0404	0.1198	0.0975	0.2191	T	C	0.0778	-0.0015	0.9816	T	C	0.0198	0.0019	0.9486	T	C	0.0221	-0.0249	0.027	0.3564	T	C	0.0361702	0.390008	0.478785	0.415314	C	T	0.057	-0.32572	0.269478	0.252328
18	60024321	rs76109907	NA	NA	A	G	0.128	0.0696	0.0548	0.2045	A	G	0.1265	0.004	0.9278	A	G	0.0017	-0.0891	0.5725	NA	NA	NA	NA	NA	NA	A	G	0.175177	-0.0614804	0.222864	0.782652	G	A	0.1691	0.239614	0.252861	0.25262
18	60518623	rs115563164	0.0006	0.0014	T	C	0.0237	-0.1323	0.1309	0.3122	T	C	0.0252	-0.0441	0.6772	NA	NA	NA	NA	NA	NA	NA	NA	NA	NA	NA	T	C	0.0361702	-0.151064	0.45192	0.738175	C	T	0.0316	-0.455913	0.377511	0.252752
18	60507118	rs80104082	0.0006	0.0014	A	G	0.0231	-0.1151	0.1327	0.3859	A	G	0.0252	-0.1462	0.201	NA	NA	NA	NA	NA	NA	NA	NA	NA	NA	NA	A	G	0.035461	-0.144105	0.453387	0.750606	G	A	0.0316	-0.455913	0.377511	0.252752
18	60341995	rs150301339	0.0002	0.0004	T	C	0.005	0.0508	0.3291	0.8772	NA	NA	NA	NA	NA	NA	NA	NA	NA	NA	NA	NA	NA	NA	NA	NA	T	C	0.00992908	-0.154398	0.990814	0.876167	C	T	0.0072	-0.97871	0.810711	0.252942
18	60301376	rs60700040	0.0141	0.0036	T	C	0.7673	-0.0769	0.0422	0.06835	C	T	0.2513	-0.0024	0.9415	T	C	0.9965	0.0206	0.844	NA	NA	NA	NA	NA	NA	C	T	0.280851	0.132378	0.197775	0.503282	T	C	0.2532	-0.181149	0.150104	0.253108
18	60301357	rs56026279	0.014	0.0037	T	C	0.2323	0.0748	0.0422	0.07635	T	C	0.2512	-0.0023	0.9439	T	C	0.0035	-0.0203	0.8467	NA	NA	NA	NA	NA	NA	T	C	0.280851	0.132378	0.197775	0.503282	C	T	0.2532	-0.181149	0.150104	0.253108
18	59803850	rs55885271	NA	NA	A	G	0.2149	-0.0533	0.0438	0.2238	A	G	0.204	-0.032	0.3594	A	G	0.2802	0.0118	0.1887	A	G	0.2685	0.0144	0.0073	0.0483	A	G	0.176596	-0.0681507	0.234637	0.771471	G	A	0.1618	0.204026	0.1691	0.253225
18	60404895	rs1280665624	NA	NA	T	C	0.9858	-0.0337	0.176	0.8483	NA	NA	NA	NA	NA	NA	NA	NA	NA	NA	NA	NA	NA	NA	NA	NA	C	T	0.0255319	-0.0487258	0.525958	0.926188	T	C	0.0199	-0.556216	0.461031	0.253257
18	60772494	rs554200233	0.0004	0.0008	A	G	0.0096	-0.0945	0.243	0.6973	NA	NA	NA	NA	NA	NA	NA	NA	NA	NA	NA	NA	NA	NA	NA	NA	A	G	0.00496454	-1.16997	1.29588	0.36661	G	A	0.0136	0.630075	0.522369	0.25337
18	60310035	rs8095877	0.0136	0.003	T	G	0.3974	0.0128	0.0368	0.7273	T	G	0.4099	-0.028	0.3336	T	G	0.1691	-0.018	0.09957	T	G	0.1805	0.0141	0.0085	0.09547	T	G	0.424113	-0.115417	0.177734	0.516093	G	T	0.4376	-0.182704	0.176804	0.253694
18	60057136	rs8095109	NA	NA	T	C	0.7899	0.0256	0.0451	0.5709	C	T	0.1965	-0.0274	0.4446	T	C	0.6914	-0.0127	0.1498	T	C	0.7129	-0.0026	0.0071	0.7152	C	T	0.171631	0.0602645	0.229685	0.793029	T	C	0.1564	0.215416	0.178736	0.253771
18	59913161	rs55870811	NA	NA	A	G	0.185	-0.0798	0.0458	0.08161	A	G	0.1744	0.003	0.935	A	G	0.3174	0.0085	0.3262	A	G	0.3192	0.0174	0.007	0.01238	A	G	0.124823	-0.412847	0.262567	0.11587	G	A	0.1573	0.206536	0.171432	0.253961
18	59917479	rs66653808	NA	NA	T	C	0.8145	0.0793	0.0458	0.08317	C	T	0.1762	-0.0045	0.9031	T	C	0.6825	-0.008	0.356	T	C	0.6809	-0.0149	0.007	0.03241	C	T	0.124823	-0.412847	0.262567	0.11587	T	C	0.1573	0.206536	0.171432	0.253961
18	59920377	rs12326855	NA	NA	T	G	0.8153	0.0786	0.0458	0.08627	G	T	0.1767	-0.0021	0.9543	T	G	0.683	-0.0094	0.2796	T	G	0.6811	-0.0138	0.0069	0.04584	G	T	0.124823	-0.412847	0.262567	0.11587	T	G	0.1573	0.206536	0.171432	0.253961
18	60082486	rs3017344	NA	NA	T	C	0.3946	0.0178	0.0381	0.6409	T	C	0.4076	-0.0252	0.3915	T	C	0.3379	0.0009	0.9148	T	C	0.3254	0.0043	0.0069	0.5358	T	C	0.421986	0.118303	0.180733	0.512744	C	T	0.406	-0.160456	0.133214	0.254073
18	61075018	rs536569735	NA	NA	T	C	0.9979	0.6396	0.6433	0.3202	NA	NA	NA	NA	NA	NA	NA	NA	NA	NA	NA	NA	NA	NA	NA	NA	C	T	0.00141844	-1.14087	2.21143	0.605928	T	C	0.0054	1.09297	0.93613	0.254306
18	60371955	rs8089191	0.0198	0.0304	C	G	0.6646	-0.0509	0.0388	0.1897	NA	NA	NA	NA	NA	C	G	0.9596	-0.0059	0.7802	C	G	0.9589	0.0298	0.0168	0.07611	G	C	0.404965	0.0652864	0.179332	0.715818	C	G	0.4051	-0.231717	0.281063	0.254319
18	61045560	rs368278196	NA	NA	T	C	0.8672	-0.0051	0.0556	0.9268	NA	NA	NA	NA	NA	NA	NA	NA	NA	NA	NA	NA	NA	NA	NA	NA	C	T	0.17234	0.0738582	0.236098	0.754411	T	C	0.16	-0.21158	0.175773	0.254396
18	59699892	rs373695793	NA	NA	A	T	0.8402	-0.0416	0.0512	0.4156	NA	NA	NA	NA	NA	NA	NA	NA	NA	NA	NA	NA	NA	NA	NA	NA	NA	NA	NA	NA	NA	NA	A	T	0.1555	0.209881	0.174415	0.25455
18	60919330	rs9807663	NA	NA	A	T	0.358	0.0347	0.038	0.3607	NA	NA	NA	NA	NA	A	T	0.1028	-0.0239	0.1047	A	T	0.0749	0.0121	0.0139	0.3846	T	A	0.556028	-0.381658	0.189338	0.0438266	T	A	0.3888	-0.15205	0.16705	0.25465
18	59849337	rs924984	NA	NA	T	C	0.1264	-0.0652	0.0545	0.231	T	C	0.1267	-0.0297	0.4955	T	C	0.3074	-0.0062	0.4804	T	C	0.3131	-0.0121	0.007	0.08285	T	C	0.0829787	0.465687	0.326739	0.154084	C	T	0.0958	-0.272377	0.226452	0.254775
18	59843436	rs62096114	NA	NA	A	G	0.8735	0.0631	0.0545	0.2469	G	A	0.1258	-0.0281	0.5214	A	G	0.6924	0.0061	0.4882	A	G	0.6869	0.0103	0.007	0.1406	G	A	0.0829787	0.465687	0.326739	0.154084	A	G	0.0958	-0.272377	0.226452	0.254775
18	59864676	rs12607649	NA	NA	T	G	0.8722	0.0557	0.0544	0.3057	G	T	0.1291	-0.0214	0.6184	T	G	0.6896	0.0072	0.4135	T	G	0.6851	0.0088	0.007	0.2058	G	T	0.0843972	0.444129	0.325054	0.171838	T	G	0.0958	-0.272377	0.226452	0.254775
18	59881964	rs8086580	NA	NA	C	G	0.8715	0.0534	0.0542	0.3245	NA	NA	NA	NA	NA	C	G	0.689	0.0076	0.385	C	G	0.6837	0.01	0.007	0.1497	G	C	0.0843972	0.444129	0.325054	0.171838	C	G	0.0958	-0.272377	0.226452	0.254775
18	59921513	rs72949221	NA	NA	T	G	0.872	0.0496	0.0543	0.3607	G	T	0.1303	-0.0216	0.6126	T	G	0.6889	0.0076	0.3835	T	G	0.6834	0.01	0.007	0.1522	G	T	0.0843972	0.444129	0.325054	0.171838	T	G	0.0958	-0.272377	0.226452	0.254775
18	59918632	rs62094282	NA	NA	T	C	0.8719	0.0474	0.0543	0.3831	C	T	0.1299	-0.0278	0.5172	T	C	0.6913	0.0077	0.3773	T	C	0.6852	0.0101	0.007	0.1492	C	T	0.0843972	0.444129	0.325054	0.171838	T	C	0.0958	-0.272377	0.226452	0.254775
18	60901318	rs114175773	NA	NA	A	T	0.9543	-0.0171	0.097	0.8599	NA	NA	NA	NA	NA	A	T	0.999	0.1766	0.4965	NA	NA	NA	NA	NA	NA	T	A	0.0680851	0.298943	0.364773	0.412484	A	T	0.0425	-0.799973	0.819567	0.254847
18	60251087	rs192684524	0.0001	0.0001	T	C	0.0047	0.1405	0.3409	0.6802	NA	NA	NA	NA	NA	NA	NA	NA	NA	NA	NA	NA	NA	NA	NA	NA	T	C	0.00921986	-0.688153	0.80167	0.390672	C	T	0.0099	-0.641536	0.963379	0.255115
18	60789997	rs200695363	NA	NA	A	T	0.2695	0.0083	0.0419	0.8439	NA	NA	NA	NA	NA	NA	NA	NA	NA	NA	A	T	0.1029	0.0003	0.0109	0.9757	A	T	0.337589	0.0229954	0.189111	0.903218	T	A	0.2577	0.173695	0.144643	0.255585
18	60209119	rs8097285	NA	NA	NA	NA	NA	NA	NA	NA	NA	NA	NA	NA	NA	T	C	0.9624	0.0285	0.2086	T	C	0.9694	0.0074	0.0226	0.745	C	T	0.328369	-0.059578	0.190644	0.754654	T	C	0.2722	-0.171707	0.143016	0.255682
18	60701619	rs573184464	0.0067	0.0029	NA	NA	NA	NA	NA	NA	NA	NA	NA	NA	NA	T	C	0.0024	-0.0222	0.8626	NA	NA	NA	NA	NA	NA	NA	NA	NA	NA	NA	NA	C	T	0.1356	0.223028	0.18584	0.255895
18	60314865	rs13381518	0.0048	0.0054	T	G	0.12	0.0156	0.0565	0.7826	T	G	0.1346	-0.032	0.4506	T	G	0.002	-0.007	0.9611	NA	NA	NA	NA	NA	NA	T	G	0.137589	-0.0888138	0.254088	0.726684	G	T	0.132	-0.222485	0.1854	0.255927
18	60188321	rs78290930	0.0019	0.0048	A	T	0.0495	-0.0233	0.0865	0.7873	NA	NA	NA	NA	NA	NA	NA	NA	NA	NA	NA	NA	NA	NA	NA	NA	A	T	0.0695035	0.191108	0.338817	0.572723	T	A	0.0552	0.150477	0.593968	0.256163
18	60690363	rs72949676	0.0006	0.0013	T	C	0.0356	0.1456	0.103	0.1576	T	C	0.0529	-0.007	0.9328	T	C	0.1003	-0.0172	0.2044	T	C	0.1008	0.0084	0.0107	0.4341	T	C	0.0177305	1.25212	0.711952	0.0786263	C	T	0.0262	-0.501008	0.417716	0.25619
18	60668501	rs73963660	0.0001	0.0001	T	C	0.0042	0.5339	0.3108	0.08584	NA	NA	NA	NA	NA	NA	NA	NA	NA	NA	NA	NA	NA	NA	NA	NA	T	C	0.00638298	-0.375382	0.982812	0.702501	C	T	0.0072	-0.246944	1.82176	0.25623
18	59826305	rs12607564	NA	NA	A	C	0.1303	-0.0481	0.0539	0.3729	A	C	0.1321	-0.0493	0.2567	A	C	0.3109	-0.0048	0.5856	A	C	0.3297	-0.0093	0.0069	0.1764	A	C	0.0787234	0.464303	0.340759	0.173022	C	A	0.0931	-0.267258	0.231932	0.256278
18	59826212	rs56811824	NA	NA	T	C	0.1305	-0.0473	0.0539	0.3807	T	C	0.1308	-0.0729	0.09627	T	C	0.3109	-0.0046	0.5957	T	C	0.3301	-0.0098	0.0069	0.1581	T	C	0.0787234	0.464303	0.340759	0.173022	C	T	0.0931	-0.267258	0.231932	0.256278
18	60909915	rs56707267	NA	NA	T	C	0.0926	0.0593	0.0628	0.3448	T	C	0.0999	0.0452	0.3271	T	C	0.0238	0.01	0.7114	T	C	0.0223	0.0246	0.0228	0.2799	T	C	0.109929	-0.571208	0.280528	0.0417316	C	T	0.0913	-0.276385	0.230494	0.256314
18	60911957	rs76689098	NA	NA	A	G	0.9071	-0.0573	0.0625	0.3593	G	A	0.1021	0.0507	0.267	A	G	0.976	-0.0096	0.7193	A	G	0.9776	-0.0431	0.0231	0.06211	G	A	0.10922	-0.56744	0.280778	0.0432848	A	G	0.0913	-0.276385	0.230494	0.256314
18	59697559	rs60420679	NA	NA	A	G	0.0885	0.0742	0.0655	0.2571	A	G	0.0846	-0.0631	0.245	A	G	0.0013	-0.38	0.0447	NA	NA	NA	NA	NA	NA	A	G	0.100709	-0.500047	0.292648	0.0875066	G	A	0.1085	0.242668	0.202399	0.256374
18	60420791	rs77499735	0.0055	0.0117	T	C	0.8961	-0.0816	0.0609	0.1801	C	T	0.1158	0.0582	0.2033	T	C	0.9984	-0.0655	0.6585	NA	NA	NA	NA	NA	NA	C	T	0.119149	-0.05864	0.273596	0.830289	T	C	0.1157	-0.245165	0.204731	0.256982
18	60981043	rs1161763531	NA	NA	T	G	0.2262	-0.0066	0.0434	0.8799	NA	NA	NA	NA	NA	NA	NA	NA	NA	NA	T	G	0.5416	-0.0085	0.0069	0.2165	T	G	0.15461	0.409912	0.247211	0.0972874	G	T	0.1673	0.206834	0.172772	0.257126
18	60269138	rs61280200	0.0013	0.0006	T	C	0.0332	0.0504	0.1085	0.6424	T	C	0.0455	-0.0053	0.9495	NA	NA	NA	NA	NA	NA	NA	NA	NA	NA	NA	T	C	0.029078	0.328045	0.510087	0.520149	C	T	0.038	0.40766	0.340688	0.257366
18	60222661	rs9957162	0.0001	0.0042	A	G	0.8358	-0.0524	0.0492	0.2864	G	A	0.1659	0.0543	0.1551	A	G	0.9735	0.0249	0.3332	A	G	0.9755	-0.0078	0.0231	0.7352	G	A	0.202128	0.0453427	0.227076	0.84173	A	G	0.1772	-0.202786	0.169586	0.257706
18	60357943	rs74503094	0.0007	0.0015	A	G	0.0205	0.1089	0.134	0.4163	A	G	0.0245	0.0185	0.8662	NA	NA	NA	NA	NA	NA	NA	NA	NA	NA	NA	A	G	0.0297872	-0.950214	0.533977	0.0751575	G	A	0.0199	0.758414	0.72255	0.258064
18	60358124	rs77025619	0.0007	0.0015	T	G	0.0205	0.1089	0.134	0.4163	T	G	0.0245	0.0184	0.8667	NA	NA	NA	NA	NA	NA	NA	NA	NA	NA	NA	T	G	0.0297872	-0.950214	0.533977	0.0751575	G	T	0.0199	0.758414	0.72255	0.258064
18	60381283	rs74912841	0.0007	0.0015	A	G	0.9799	-0.0878	0.1351	0.5161	G	A	0.0287	0.0124	0.893	NA	NA	NA	NA	NA	NA	NA	NA	NA	NA	NA	G	A	0.0297872	-0.950214	0.533977	0.0751575	A	G	0.0199	0.758414	0.72255	0.258064
18	60401891	rs115179159	0	0.0015	A	G	0.0196	0.0668	0.1361	0.6232	A	G	0.0232	0.0495	0.6349	NA	NA	NA	NA	NA	NA	NA	NA	NA	NA	NA	A	G	0.0297872	-0.950214	0.533977	0.0751575	G	A	0.0199	0.758414	0.72255	0.258064
18	60409853	rs140623898	0	0.0015	C	G	0.0196	0.0622	0.1359	0.6471	NA	NA	NA	NA	NA	NA	NA	NA	NA	NA	NA	NA	NA	NA	NA	NA	C	G	0.0297872	-0.950214	0.533977	0.0751575	G	C	0.0199	0.758414	0.72255	0.258064
18	61158389	rs142651488	NA	NA	T	C	0.0305	0.0237	0.1092	0.8279	T	C	0.0335	0.0203	0.8122	NA	NA	NA	NA	NA	NA	NA	NA	NA	NA	NA	T	C	0.0283688	0.361683	0.532755	0.497207	C	T	0.0307	-0.269175	0.677955	0.258336
18	59721796	rs35044074	NA	NA	T	C	0.7819	0.0152	0.0431	0.7238	C	T	0.2217	0.0276	0.4176	T	C	0.6615	0.0095	0.2675	T	C	0.6589	0.0096	0.0068	0.1593	C	T	0.182979	0.244095	0.229155	0.286787	T	C	0.2025	-0.193795	0.162323	0.258491
18	59686284	rs507309	NA	NA	NA	NA	NA	NA	NA	NA	NA	NA	NA	NA	NA	NA	NA	NA	NA	NA	NA	NA	NA	NA	NA	NA	NA	NA	NA	NA	NA	NA	C	T	0.0579	-0.147263	0.539572	0.258518
18	59686660	rs663110	NA	NA	NA	NA	NA	NA	NA	NA	NA	NA	NA	NA	NA	NA	NA	NA	NA	NA	NA	NA	NA	NA	NA	NA	NA	NA	NA	NA	NA	NA	C	T	0.0579	-0.147263	0.539572	0.258518
18	60093520	rs560998285	NA	NA	T	C	0.9873	-0.1511	0.1888	0.4236	NA	NA	NA	NA	NA	NA	NA	NA	NA	NA	NA	NA	NA	NA	NA	NA	C	T	0.0113475	0.0381032	0.812494	0.962596	T	C	0.0154	-0.276137	1.46577	0.258721
18	60081840	rs75802270	NA	NA	T	C	0.0086	0.333	0.6135	0.5873	NA	NA	NA	NA	NA	NA	NA	NA	NA	NA	NA	NA	NA	NA	NA	NA	T	C	0.00638298	-1.11516	1.46489	0.446503	C	T	0.009	-0.805271	0.675012	0.258874
18	60082122	rs143201798	NA	NA	T	C	0.991	-0.2969	0.6076	0.6251	NA	NA	NA	NA	NA	NA	NA	NA	NA	NA	NA	NA	NA	NA	NA	NA	C	T	0.00638298	-1.11516	1.46489	0.446503	T	C	0.009	-0.805271	0.675012	0.258874
18	60690246	rs9949366	0.009	0.0018	T	C	0.5887	-0.0489	0.0365	0.1799	T	C	0.6034	-0.0483	0.09779	T	C	0.7025	-0.002	0.8249	T	C	0.72	0.0156	0.0075	0.03703	T	C	0.540426	-0.0966559	0.173902	0.578343	T	C	0.4331	-0.156958	0.131582	0.258925
18	60146390	rs115159468	0.0004	0.0009	T	C	0.9888	-0.1514	0.2026	0.4549	NA	NA	NA	NA	NA	NA	NA	NA	NA	NA	NA	NA	NA	NA	NA	NA	C	T	0.00851064	-0.152476	1.00037	0.878856	T	C	0.0118	0.715259	0.599675	0.25897
18	60147118	rs145075314	0.0004	0.0009	A	C	0.9888	-0.1514	0.2026	0.4549	NA	NA	NA	NA	NA	NA	NA	NA	NA	NA	NA	NA	NA	NA	NA	NA	C	A	0.00851064	-0.152476	1.00037	0.878856	A	C	0.0118	0.715259	0.599675	0.25897
18	60143189	rs145158549	0.0004	0.0009	T	C	0.0113	0.1352	0.202	0.5035	NA	NA	NA	NA	NA	NA	NA	NA	NA	NA	NA	NA	NA	NA	NA	NA	T	C	0.00851064	-0.152476	1.00037	0.878856	C	T	0.0118	0.715259	0.599675	0.25897
18	60158749	rs115956165	0.0004	0.0009	T	C	0.9886	-0.1033	0.1977	0.6013	NA	NA	NA	NA	NA	NA	NA	NA	NA	NA	NA	NA	NA	NA	NA	NA	C	T	0.00851064	-0.152476	1.00037	0.878856	T	C	0.0118	0.715259	0.599675	0.25897
18	60171402	rs114885126	0.0004	0.0008	T	C	0.0114	0.0535	0.194	0.7828	NA	NA	NA	NA	NA	NA	NA	NA	NA	NA	NA	NA	NA	NA	NA	NA	T	C	0.00851064	-0.152476	1.00037	0.878856	C	T	0.0118	0.715259	0.599675	0.25897
18	60860930	rs11152372	0.0054	0.001	T	G	0.4442	-0.0421	0.0366	0.2489	T	G	0.4522	-0.0264	0.3454	T	G	0.6802	-0.0074	0.4102	T	G	0.6738	0.0049	0.0074	0.5071	T	G	0.380142	-0.0193655	0.189048	0.91841	G	T	0.396	0.160685	0.13481	0.25931
18	60861693	rs4987790	0.0053	0.0009	T	G	0.5469	0.0418	0.0365	0.2513	G	T	0.4557	-0.0264	0.3456	T	G	0.2819	0.0084	0.3691	T	G	0.2865	-0.0057	0.0076	0.4516	G	T	0.380142	-0.0193655	0.189048	0.91841	T	G	0.396	0.160685	0.13481	0.25931
18	60775747	rs78374976	0.0023	0.0048	A	G	0.9491	-0.1712	0.0868	0.04848	G	A	0.07	0.0527	0.3559	NA	NA	NA	NA	NA	NA	NA	NA	NA	NA	NA	G	A	0.0638298	-0.444605	0.370732	0.230426	A	G	0.0434	-0.373335	0.313235	0.259338
18	60007339	rs8094392	NA	NA	T	C	0.227	0.027	0.0452	0.5508	C	T	0.783	-0.0184	0.6154	T	C	0.3599	-0.0204	0.01658	T	C	0.342	-0.0097	0.0071	0.1722	NA	NA	NA	NA	NA	NA	C	T	0.1989	-0.134013	0.239985	0.259652
18	61157182	rs183081348	NA	NA	T	C	0.9721	0.1436	0.1162	0.2166	C	T	0.0307	0.0936	0.3041	NA	NA	NA	NA	NA	NA	NA	NA	NA	NA	NA	C	T	0.041844	-0.146663	0.442208	0.740146	T	C	0.0253	0.81249	0.8133	0.259665
18	60656546	rs531809	0.014	0.0013	A	G	0.6077	-0.0127	0.0366	0.7299	G	A	0.3938	0.0187	0.5216	A	G	0.6236	-0.0151	0.07383	A	G	0.6202	-0.0096	0.0067	0.1526	G	A	0.421986	-0.0458667	0.180166	0.799047	A	G	0.387	-0.156132	0.131124	0.259819
18	60059654	rs76542501	NA	NA	C	G	0.9023	0.0065	0.0633	0.918	NA	NA	NA	NA	NA	C	G	0.9881	-0.0003	0.9945	C	G	0.9876	0.0082	0.0465	0.86	G	C	0.12766	-0.163317	0.277361	0.555979	C	G	0.0904	-0.270274	0.227076	0.260022
18	59744467	rs147839955	NA	NA	T	C	0.0122	0.1072	0.1839	0.56	NA	NA	NA	NA	NA	T	C	0.0038	0.006	0.9295	NA	NA	NA	NA	NA	NA	T	C	0.00992908	0.949107	0.857494	0.268364	C	T	0.0108	-0.355238	1.62042	0.260454
18	59754938	rs17635313	NA	NA	T	C	0.0121	0.0735	0.1822	0.6867	NA	NA	NA	NA	NA	T	C	0.0039	0.0025	0.97	NA	NA	NA	NA	NA	NA	T	C	0.00992908	0.949107	0.857494	0.268364	C	T	0.0108	-0.355238	1.62042	0.260454
[truncated: 20,017 more rows]

## Sheet: Supplementary Table 2
Supplementary Table 2. Expression levels of PHLPP1 across 9 cell types in humans
Measurement	Astroglia	Microglia	OD	OPC	ExcNeurons	InhNeurons	Endothelia	Fibroblasts	Pericytes
[truncated: 6 more rows]

## Sheet: Supplementary Table 3
Supplementary Table 3. Expression levels of phlpp1 across 13 cell types in zebrafish that have been enriched for gliovascular cells
[truncated: 7 more rows]
